# Supplementary material for: The Effects of Repeated Morphine Treatment on the Endogenous Cannabinoid System in the Ventral Tegmental Area
Source: Front Pharmacol. 2021 Apr 16;12:632757. doi: 10.3389/fphar.2021.632757 (PMC8090348; doi:10.3389/fphar.2021.632757)
Supplement: Supplementary file 1 [file table1.xlsx]

## Sheet: VTA_Proteome Morphine vs Saline
													Normalized abundance
									Tags				SALINE						MORPHINE
Accession	Description	Mass	Peptide count	Unique peptides	Confidence score	Power	q Value	Anova (p)	Anova p-value <= 0.05	Max fold change	Highest mean condition	Lowest mean condition	VTA_10	VTA_11	VTA_12	VTA_15	Mean	Standard error of the mean	VTA_7	VTA_8	VTA_9	VTA-13	Mean	Standard error of the mean
A1M_RAT	Alpha-1-macroglobulin OS=Rattus norvegicus OX=10116 GN=A1m PE=1 SV=1	167019	6	6	235.27	1	0.0381079	1.06e-05	x	9.40141	SALINE	MORPHINE	357624	210448	348377	214901	282837	81125.5	28470.9	29354.3	25633.9	36879.1	30084.5	4799.71
PLMN_RAT	Plasminogen OS=Rattus norvegicus OX=10116 GN=Plg PE=2 SV=2	90477	3	3	124.3	1	0.0654524	3.64e-05	x	3.25494	SALINE	MORPHINE	266685	179679	171570	211558	207373	43144.1	64879.3	69855.8	57441.6	62664.4	63710.3	5148.62
7B2_RAT	Neuroendocrine protein 7B2 OS=Rattus norvegicus OX=10116 GN=Scg5 PE=1 SV=1	23669	2	2	124.79	0.666528	0.977951	0.0287725	x	1.46171	SALINE	MORPHINE	4.05815e+06	5.27689e+06	5.70684e+06	5.2425e+06	5.0711e+06	707566	3.47596e+06	4.21076e+06	2.46701e+06	3.72345e+06	3.46929e+06	734619
A1AT_RAT	Alpha-1-antiproteinase OS=Rattus norvegicus OX=10116 GN=Serpina1 PE=1 SV=2	46107	12	12	710.02	0.999951	0.157796	0.000352508	x	3.25021	SALINE	MORPHINE	3.6333e+06	3.11887e+06	5.88822e+06	5.03009e+06	4.41762e+06	1.27013e+06	1.14902e+06	1.31628e+06	1.4102e+06	1.56122e+06	1.35918e+06	172654
A1I3_RAT	Alpha-1-inhibitor 3 OS=Rattus norvegicus OX=10116 GN=A1i3 PE=1 SV=1	163670	32	7	1707.97	0.999928	0.157796	0.000386783	x	2.7745	SALINE	MORPHINE	2.82708e+06	1.58826e+06	2.32593e+06	1.82933e+06	2.14265e+06	550015	782048	791217	652406	863391	772265	87797
AAK1_RAT	AP2-associated protein kinase 1 OS=Rattus norvegicus OX=10116 GN=Aak1 PE=1 SV=1	103697	46	46	3411.87	0.591942	0.977951	0.0396516	x	1.08846	MORPHINE	SALINE	6.29884e+07	7.01986e+07	6.62135e+07	6.80312e+07	6.68579e+07	3.05095e+06	6.80759e+07	7.51269e+07	7.30615e+07	7.48248e+07	7.27723e+07	3.26069e+06
ABHD6_RAT	Monoacylglycerol lipase ABHD6 OS=Rattus norvegicus OX=10116 GN=Abhd6 PE=1 SV=1	38287	3	3	127.16	0.648177	0.977951	0.031181	x	1.45528	SALINE	MORPHINE	99835.8	128720	160293	152446	135324	27200.7	86117.8	81385.7	115113	89334.9	92987.9	15107.2
ACHB2_RAT	Neuronal acetylcholine receptor subunit beta-2 OS=Rattus norvegicus OX=10116 GN=Chrnb2 PE=1 SV=2	56872	3	3	147.81	0.645043	0.977951	0.0316085	x	2.4952	SALINE	MORPHINE	91520.5	65193.1	74568.1	43311.9	68648.4	20100.2	26239.1	9417.92	39189.9	35201.6	27512.1	13222.7
ACOC_RAT	Cytoplasmic aconitate hydratase OS=Rattus norvegicus OX=10116 GN=Aco1 PE=1 SV=1	98065	35	33	2335.6	0.848882	0.977951	0.0113382	x	1.20115	SALINE	MORPHINE	4.02296e+07	4.453e+07	4.31223e+07	4.79548e+07	4.39592e+07	3.20944e+06	3.34566e+07	3.7463e+07	3.58956e+07	3.95752e+07	3.65976e+07	2.58032e+06
ADA_RAT	Adenosine deaminase OS=Rattus norvegicus OX=10116 GN=Ada PE=1 SV=3	39874	6	6	289.66	0.551527	0.977951	0.0469654	x	1.69136	SALINE	MORPHINE	993198	713959	442363	746423	723986	225381	560906	428086	323029	400173	428048	99091.2
ADAP2_RAT	Arf-GAP with dual PH domain-containing protein 2 OS=Rattus norvegicus OX=10116 GN=Adap2 PE=1 SV=1	43496	1	1	41.74	0.632267	0.977951	0.0334017	x	1.31211	MORPHINE	SALINE	161751	187888	151788	165534	166740	15244.1	182888	200479	219909	271851	218782	38475
ADDG_RAT	Gamma-adducin OS=Rattus norvegicus OX=10116 GN=Add3 PE=1 SV=2	78755	22	20	1047.92	0.931775	0.877973	0.00586773	x	1.46112	SALINE	MORPHINE	7.37894e+06	6.41893e+06	8.63634e+06	6.52883e+06	7.24076e+06	1.02453e+06	4.98977e+06	4.54522e+06	5.79725e+06	4.49024e+06	4.95562e+06	604021
AFAM_RAT	Afamin OS=Rattus norvegicus OX=10116 GN=Afm PE=3 SV=1	69290	3	3	113.21	0.90845	0.904824	0.00732853	x	5.12631	SALINE	MORPHINE	116688	207715	115677	141494	145394	43228.7	36195.5	43352.6	27526.5	6374.32	28362.2	16023.3
AL1L1_RAT	Cytosolic 10-formyltetrahydrofolate dehydrogenase OS=Rattus norvegicus OX=10116 GN=Aldh1l1 PE=1 SV=3	98812	51	51	3571.93	0.775865	0.977951	0.0171617	x	1.48354	SALINE	MORPHINE	1.46659e+08	1.44183e+08	152623788	1.56996e+08	1.50116e+08	5.79587e+06	7.99715e+07	9.83334e+07	1.41158e+08	8.52882e+07	1.01188e+08	2.77408e+07
ALBU_RAT	Serum albumin OS=Rattus norvegicus OX=10116 GN=Alb PE=1 SV=2	68686	26	26	1740.23	0.996253	0.311304	0.00129782	x	2.72861	SALINE	MORPHINE	1.27291e+08	109057633	2.23553e+08	1.80004e+08	1.59976e+08	5.19748e+07	5.30846e+07	5.40166e+07	6.21609e+07	6.52544e+07	5.86292e+07	6.01069e+06
ANPRA_RAT	Atrial natriuretic peptide receptor 1 OS=Rattus norvegicus OX=10116 GN=Npr1 PE=1 SV=1	118876	6	6	322.19	0.651023	0.977951	0.0307971	x	1.61686	SALINE	MORPHINE	333278	432419	437453	397212	400091	48004.2	205184	395945	207321	181346	247449	99694.9
AP180_RAT	Clathrin coat assembly protein AP180 OS=Rattus norvegicus OX=10116 GN=Snap91 PE=1 SV=1	93460	33	31	2691.97	0.616806	0.977951	0.0356872	x	1.10046	MORPHINE	SALINE	8.7934e+07	9.33857e+07	9.52416e+07	9.2738e+07	9.23248e+07	3.11362e+06	1.10956e+08	9.74358e+07	9.75205e+07	1.00487e+08	1.016e+08	6.39681e+06
AP1M1_RAT	AP-1 complex subunit mu-1 OS=Rattus norvegicus OX=10116 GN=Ap1m1 PE=1 SV=3	48526	14	14	797.97	0.806161	0.977951	0.0145973	x	1.44069	SALINE	MORPHINE	3.7895e+06	3.95217e+06	5.21875e+06	4.17439e+06	4.2837e+06	643016	3.40829e+06	2.57233e+06	2.54238e+06	3.37046e+06	2.97336e+06	480769
AP3M2_RAT	AP-3 complex subunit mu-2 OS=Rattus norvegicus OX=10116 GN=Ap3m2 PE=2 SV=1	46844	8	6	336.05	0.57264	0.977951	0.0430001	x	1.43125	SALINE	MORPHINE	796327	810189	1.3717e+06	893868	968022	272549	623762	700383	680263	700976	676346	36354.2
APBA1_RAT	Amyloid-beta A4 precursor protein-binding family A member 1 OS=Rattus norvegicus OX=10116 GN=Apba1 PE=1 SV=1	92596	28	24	1215.92	0.594267	0.977951	0.0392647	x	1.15999	MORPHINE	SALINE	8.77986e+06	9.31343e+06	9.83254e+06	9.65245e+06	9.39457e+06	462879	1.0763e+07	1.19326e+07	1.14036e+07	9.49124e+06	1.08976e+07	1.0525e+06
APOA1_RAT	Apolipoprotein A-I OS=Rattus norvegicus OX=10116 GN=Apoa1 PE=1 SV=2	30043	5	5	164.06	0.999922	0.157796	0.000394709	x	5.83975	SALINE	MORPHINE	726347	356113	328780	365392	444158	188767	53067.3	102258	57499.1	91405.8	76057.7	24461
APOB_RAT;CCNF_RAT	Apolipoprotein B-100 OS=Rattus norvegicus OX=10116 GN=Apob PE=1 SV=1	535688	3	2	91.96	0.597517	0.977951	0.0387298	x	1.66797	SALINE	MORPHINE	125698	147156	245805	218157	184204	56988.3	119678	135330	97595.5	89139.4	110436	21004.5
ARFP1_RAT	Arfaptin-1 OS=Rattus norvegicus OX=10116 GN=Arfip1 PE=1 SV=1	40754	6	5	339.04	0.568356	0.977951	0.043778	x	1.36164	SALINE	MORPHINE	729588	737976	586744	466466	630193	129346	425506	493475	496007	436288	462819	37136.5
ASAP1_RAT	Arf-GAP with SH3 domain, ANK repeat and PH domain-containing protein 1 OS=Rattus norvegicus OX=10116 GN=Asap1 PE=1 SV=2	127009	24	24	1228.97	0.580648	0.977951	0.0415804	x	1.23966	MORPHINE	SALINE	4.50328e+06	4.77506e+06	4.91666e+06	4.33035e+06	4.63134e+06	263979	6.06941e+06	5.47313e+06	6.70507e+06	4.71746e+06	5.74126e+06	847873
AT1A1_RAT	Sodium/potassium-transporting ATPase subunit alpha-1 OS=Rattus norvegicus OX=10116 GN=Atp1a1 PE=1 SV=1	112982	70	44	5869.6	0.920428	0.900263	0.0065741	x	1.08178	SALINE	MORPHINE	1.78857e+08	180649037	182996617	1.80259e+08	1.8069e+08	1.71923e+06	1.65656e+08	1.60775e+08	1.75909e+08	1.65785e+08	1.67031e+08	6.36118e+06
ATPO_RAT	ATP synthase subunit O, mitochondrial OS=Rattus norvegicus OX=10116 GN=Atp5po PE=1 SV=1	23383	20	20	1559.75	0.712377	0.977951	0.0233875	x	1.25097	MORPHINE	SALINE	2.92113e+08	2.84988e+08	2.98565e+08	2.50293e+08	2.8149e+08	2.15243e+07	4.14891e+08	3.41163e+08	3.43045e+08	309437800	3.52134e+08	4.45883e+07
BCAT2_RAT	Branched-chain-amino-acid aminotransferase, mitochondrial OS=Rattus norvegicus OX=10116 GN=Bcat2 PE=1 SV=1	44247	3	3	205.41	0.639918	0.977951	0.0323177	x	2.05083	SALINE	MORPHINE	236348	167878	359951	303138	266829	83087.4	92796	182148	78090	167396	130108	52270.5
BRNP3_RAT	BMP/retinoic acid-inducible neural-specific protein 3 OS=Rattus norvegicus OX=10116 GN=Brinp3 PE=2 SV=1	88440	5	5	242.35	0.857143	0.977951	0.0107495	x	1.38619	MORPHINE	SALINE	216116	257482	207744	229564	227726	21778.1	382478	312744	267220	300244	315671	48501.4
CA2D1_RAT	Voltage-dependent calcium channel subunit alpha-2/delta-1 OS=Rattus norvegicus OX=10116 GN=Cacna2d1 PE=1 SV=1	123745	40	39	3273.26	0.566676	0.977951	0.0440867	x	1.11604	MORPHINE	SALINE	5.66085e+07	5.13788e+07	5.63472e+07	5.36807e+07	5.45038e+07	2.46785e+06	6.32541e+07	5.51264e+07	5.99852e+07	6.49486e+07	6.08286e+07	4.32375e+06
CAH1_RAT	Carbonic anhydrase 1 OS=Rattus norvegicus OX=10116 GN=Ca1 PE=1 SV=1	28282	8	8	309.85	0.998493	0.250919	0.000930685	x	12.2273	SALINE	MORPHINE	1.89179e+06	1.33278e+06	1.68803e+06	539150	1.36294e+06	595792	84721.9	113028	45673.6	202444	111467	66641.8
CHAC2_RAT	Putative glutathione-specific gamma-glutamylcyclotransferase 2 OS=Rattus norvegicus OX=10116 GN=Chac2 PE=2 SV=1	20154	1	1	36.71	0.645592	0.977951	0.0315332	x	1.35983	MORPHINE	SALINE	81831.3	78430.7	78373.6	85618.9	81063.6	3440.41	102089	97660.2	94399.6	146782	110233	24569.2
CHRD1_RAT	Cysteine and histidine-rich domain-containing protein 1 OS=Rattus norvegicus OX=10116 GN=Chordc1 PE=3 SV=1	37338	6	6	263.77	0.569595	0.977951	0.0435517	x	1.39386	SALINE	MORPHINE	1.36118e+06	1.63759e+06	2.39846e+06	1.71437e+06	1.7779e+06	440633	1.15644e+06	1.29957e+06	1.31635e+06	1.3297e+06	1.27552e+06	80334
CIAO1_RAT	Probable cytosolic iron-sulfur protein assembly protein CIAO1 OS=Rattus norvegicus OX=10116 GN=Ciao1 PE=2 SV=1	37594	2	1	65.91	0.701712	0.977951	0.024566	x	1.34722	SALINE	MORPHINE	193897	148281	181935	146656	167692	23866.6	120239	122751	105978	148922	124472	17895
CNTN2_RAT	Contactin-2 OS=Rattus norvegicus OX=10116 GN=Cntn2 PE=1 SV=1	112972	34	33	2235.02	0.570061	0.977951	0.0434669	x	1.14243	MORPHINE	SALINE	4.0566e+07	4.17997e+07	4.01952e+07	3.69045e+07	3.98664e+07	2.09028e+06	4.30805e+07	4.55577e+07	4.22004e+07	5.13387e+07	4.55443e+07	4.11613e+06
CO3_RAT	Complement C3 OS=Rattus norvegicus OX=10116 GN=C3 PE=1 SV=3	186342	6	6	254.05	0.602873	0.977951	0.0378627	x	2.45327	SALINE	MORPHINE	597911	537277	563954	328410	506888	121545	481997	72441.7	162970	109062	206618	187314
CO4_RAT	Complement C4 OS=Rattus norvegicus OX=10116 GN=C4 PE=1 SV=3	192042	2	2	94.14	0.727284	0.977951	0.021809	x	2.88381	SALINE	MORPHINE	46310.7	38280.2	38633.6	52476	43925.1	6798.88	4326.33	29048.9	10241.3	17310	15231.6	10631.2
COQ6_RAT	Ubiquinone biosynthesis monooxygenase COQ6, mitochondrial OS=Rattus norvegicus OX=10116 GN=Coq6 PE=2 SV=1	51463	6	6	345.87	0.999695	0.185221	0.000566268	x	1.40212	SALINE	MORPHINE	857284	821902	874613	744679	824620	57631.9	581362	581245	542811	647069	588122	43285.2
COX2_RAT	Cytochrome c oxidase subunit 2 OS=Rattus norvegicus OX=10116 GN=Mtco2 PE=1 SV=3	25911	6	6	365.91	0.733225	0.977951	0.0212011	x	1.30162	MORPHINE	SALINE	1.2169e+08	124801791	1.51644e+08	1.36057e+08	1.33548e+08	1.35507e+07	2.00598e+08	1.46887e+08	1.63974e+08	1.83858e+08	1.73829e+08	2.33822e+07
CPNS1_RAT	Calpain small subunit 1 OS=Rattus norvegicus OX=10116 GN=Capns1 PE=1 SV=3	28552	12	12	769.67	0.777388	0.977951	0.0170271	x	1.16267	MORPHINE	SALINE	1.24507e+07	1.3172e+07	1.16432e+07	1.18552e+07	1.22803e+07	685769	1.57403e+07	1.35332e+07	1.34472e+07	1.43911e+07	1.42779e+07	1.06394e+06
CRP_RAT	C-reactive protein OS=Rattus norvegicus OX=10116 GN=Crp PE=1 SV=1	25452	2	2	68.96	0.979431	0.56069	0.00280501	x	4.53307	SALINE	MORPHINE	65078	83206.3	214309	128220	122703	66590.2	19836.4	23165.9	28021.7	37249.9	27068.5	7574.14
CSTF1_RAT	Cleavage stimulation factor subunit 1 OS=Rattus norvegicus OX=10116 GN=Cstf1 PE=2 SV=1	48351	1	1	39.2	0.694014	0.977951	0.0254433	x	3.11669	MORPHINE	SALINE	2383.07	5618.21	9859.18	7482.39	6335.71	3155.31	8786.28	27868.8	22743.4	19587.5	19746.5	8064.41
CTP5C_RAT;CTP5A_RAT	Contactin-associated protein like 5-3 OS=Rattus norvegicus OX=10116 GN=Cntnap5c PE=2 SV=1	145626	3	3	107.94	0.550084	0.977951	0.0472489	x	1.19885	SALINE	MORPHINE	71781.1	65731.8	85517.4	74451.4	74370.4	8278.32	64190.6	54416.9	61474.6	68056	62034.5	5751.74
CXB1_RAT	Gap junction beta-1 protein OS=Rattus norvegicus OX=10116 GN=Gjb1 PE=1 SV=1	31983	2	2	73.85	0.549029	0.977951	0.0474572	x	1.88201	MORPHINE	SALINE	6847.51	14871.4	8871.15	14430	11255	4011.15	29833.9	24668.8	14819.9	15405.8	21182.1	7322.45
DCXR_RAT	L-xylulose reductase OS=Rattus norvegicus OX=10116 GN=Dcxr PE=1 SV=1	25703	3	3	232.16	0.653899	0.977951	0.030413	x	1.36252	SALINE	MORPHINE	715733	551894	803893	596331	666963	114540	476915	550020	523834	407255	489506	62621
DNPH1_RAT	2'-deoxynucleoside 5'-phosphate N-hydrolase 1 OS=Rattus norvegicus OX=10116 GN=Dnph1 PE=1 SV=1	17770	2	2	100.19	0.556358	0.977951	0.0460286	x	1.26723	SALINE	MORPHINE	659973	965739	861887	792171	819943	128293	581972	717825	623798	664551	647037	57997.7
DPYD_RAT	Dihydropyrimidine dehydrogenase [NADP(+)] OS=Rattus norvegicus OX=10116 GN=Dpyd PE=2 SV=1	111395	5	5	298.42	0.660366	0.977951	0.0295638	x	1.47393	SALINE	MORPHINE	441661	281353	379364	317921	355075	70480.8	208023	207281	308856	239454	240903	47718.6
ECH1_RAT	Delta(3,5)-Delta(2,4)-dienoyl-CoA isomerase, mitochondrial OS=Rattus norvegicus OX=10116 GN=Ech1 PE=1 SV=2	36148	12	12	681.48	0.602356	0.977951	0.0379456	x	1.22622	SALINE	MORPHINE	1.1373e+07	1.06689e+07	1.30109e+07	1.08018e+07	1.14637e+07	1.07578e+06	9.07783e+06	1.07789e+07	9.59537e+06	7.94289e+06	9.34875e+06	1.177e+06
ECHP_RAT	Peroxisomal bifunctional enzyme OS=Rattus norvegicus OX=10116 GN=Ehhadh PE=1 SV=2	78608	2	2	83.25	0.671072	0.977951	0.0281999	x	1.42116	SALINE	MORPHINE	87200.9	63744.4	77935.5	69808	74672.2	10176.6	46771.2	49348.7	70346.6	43705.6	52543	12091.1
EF1A1_RAT	Elongation factor 1-alpha 1 OS=Rattus norvegicus OX=10116 GN=Eef1a1 PE=2 SV=1	50082	25	16	1592.49	0.660505	0.977951	0.0295458	x	1.24858	SALINE	MORPHINE	9.29125e+07	8.09804e+07	1.06826e+08	8.7623e+07	9.20854e+07	1.09727e+07	7.08762e+07	8.52386e+07	6.73977e+07	7.1495e+07	7.37519e+07	7.86729e+06
EI2BE_RAT	Translation initiation factor eIF-2B subunit epsilon OS=Rattus norvegicus OX=10116 GN=Eif2b5 PE=1 SV=2	80156	10	10	543.22	0.563374	0.977951	0.0446996	x	1.26829	MORPHINE	SALINE	1.90579e+06	2.05901e+06	1.83163e+06	1.7318e+06	1.88206e+06	137835	2.85568e+06	2.42911e+06	2.35727e+06	1.90589e+06	2.38699e+06	388923
ENPP1_RAT	Ectonucleotide pyrophosphatase/phosphodiesterase family member 1 OS=Rattus norvegicus OX=10116 GN=Enpp1 PE=1 SV=2	102876	7	7	332.27	0.928027	0.877973	0.00610042	x	1.31706	SALINE	MORPHINE	805217	669515	811450	763605	762447	65493.6	539246	643351	521925	611080	578901	57758.3
ERC2_RAT	ERC protein 2 OS=Rattus norvegicus OX=10116 GN=Erc2 PE=1 SV=1	110550	43	33	2508.88	0.788081	0.977951	0.0160997	x	1.28822	SALINE	MORPHINE	1.10143e+07	1.12657e+07	1.19794e+07	1.10081e+07	1.13169e+07	457700	8.52649e+06	1.08378e+07	7.64144e+06	8.1339e+06	8.78491e+06	1.41569e+06
EST1C_RAT	Carboxylesterase 1C OS=Rattus norvegicus OX=10116 GN=Ces1c PE=1 SV=3	60136	2	2	81.38	0.546444	0.977951	0.0479713	x	7.06968	SALINE	MORPHINE	24230.6	12605.1	136684	110556	71018.7	61850.1	5885.47	2918.86	11356.9	20020.9	10045.5	7512.73
F16A2_RAT	FTS and Hook-interacting protein OS=Rattus norvegicus OX=10116 GN=Fam160a2 PE=1 SV=1	86217	6	6	348.8	0.778166	0.977951	0.0169586	x	1.21154	SALINE	MORPHINE	326866	313119	323252	329117	323089	7071.79	255836	299592	228791	282482	266675	31016.7
FAIM1_RAT	Fas apoptotic inhibitory molecule 1 OS=Rattus norvegicus OX=10116 GN=Faim PE=2 SV=1	22690	4	4	206.85	0.573047	0.977951	0.0429268	x	1.33007	MORPHINE	SALINE	364947	566631	485763	421414	459689	86713.1	715264	541775	555301	633339	611420	80132.9
FETUA_RAT	Alpha-2-HS-glycoprotein OS=Rattus norvegicus OX=10116 GN=Ahsg PE=1 SV=2	37958	2	2	108.22	0.879311	0.977951	0.00922623	x	3.80753	SALINE	MORPHINE	257120	199020	823345	397543	419257	281988	96488.6	107658	118307	117997	110113	10343.3
FETUB_RAT	Fetuin-B OS=Rattus norvegicus OX=10116 GN=Fetub PE=2 SV=2	41536	4	4	130.15	0.999924	0.157796	0.000392103	x	4.19597	SALINE	MORPHINE	76612.2	71787.8	139983	135428	105953	36764.9	22495	21920.4	25291.8	31297.2	25251.1	4291.34
FIBG_RAT	Fibrinogen gamma chain OS=Rattus norvegicus OX=10116 GN=Fgg PE=1 SV=3	50600	2	2	81.68	0.73056	0.977951	0.0214723	x	2.40113	SALINE	MORPHINE	113887	58649.5	111678	159772	110997	41344.4	40665.5	71008.6	28419.7	44813.4	46226.8	17927.2
FLOT2_RAT	Flotillin-2 OS=Rattus norvegicus OX=10116 GN=Flot2 PE=1 SV=1	47009	21	21	1434.12	0.797496	0.977951	0.0153074	x	1.25295	SALINE	MORPHINE	1.02271e+07	9.33174e+06	9.94505e+06	1.01131e+07	9.90423e+06	398851	7.87414e+06	6.58283e+06	9.03439e+06	8.12765e+06	7.90475e+06	1.01229e+06
FOLH1_RAT	Glutamate carboxypeptidase 2 OS=Rattus norvegicus OX=10116 GN=Folh1 PE=1 SV=1	84487	35	34	2421.36	0.797069	0.977951	0.0153429	x	1.12687	SALINE	MORPHINE	6.87606e+07	7.87024e+07	7.18889e+07	7.51366e+07	7.36221e+07	4.27167e+06	6.79478e+07	6.72975e+07	6.30463e+07	6.30422e+07	6.53335e+07	2.65664e+06
FPRP_RAT	Prostaglandin F2 receptor negative regulator OS=Rattus norvegicus OX=10116 GN=Ptgfrn PE=1 SV=1	98669	7	7	318.84	0.935193	0.877973	0.00565586	x	1.47099	SALINE	MORPHINE	588995	543862	631703	581209	586442	36034.7	337736	503778	398901	354268	398670	74682.1
GCYA1_RAT	Guanylate cyclase soluble subunit alpha-1 OS=Rattus norvegicus OX=10116 GN=Gucy1a1 PE=1 SV=1	77517	9	9	380.66	0.670655	0.977951	0.0282522	x	1.90476	SALINE	MORPHINE	800057	936611	972621	670379	844917	138073	370644	600160	579354	224165	443581	179271
GGT5_RAT	Glutathione hydrolase 5 proenzyme OS=Rattus norvegicus OX=10116 GN=Ggt5 PE=2 SV=1	61570	1	1	45.84	0.583278	0.977951	0.0411236	x	3.51024	SALINE	MORPHINE	21090.9	7613.51	20384.9	10851.3	14985.1	6779.05	7743.58	815.198	1973.83	6543.29	4268.97	3388.3
GRIA2_RAT	Glutamate receptor 2 OS=Rattus norvegicus OX=10116 GN=Gria2 PE=1 SV=2	98625	20	16	1061.46	0.696924	0.977951	0.0251089	x	1.33054	SALINE	MORPHINE	2.42791e+06	2.01887e+06	2.1543e+06	2.26508e+06	2.21654e+06	173186	1.68669e+06	2.10515e+06	1.3827e+06	1.48904e+06	1.6659e+06	318776
HBA_RAT	Hemoglobin subunit alpha-1/2 OS=Rattus norvegicus OX=10116 GN=Hba1 PE=1 SV=3	15319	3	3	127.22	0.999882	0.157851	0.00043872	x	4.63526	SALINE	MORPHINE	1.59866e+06	1.69358e+06	1.2123e+06	1.17326e+06	1.41945e+06	265066	351235	464280	221025	188376	306229	126694
HBB1_RAT	Hemoglobin subunit beta-1 OS=Rattus norvegicus OX=10116 GN=Hbb PE=1 SV=3	15969	6	3	244.53	0.824041	0.977951	0.0131866	x	4.05741	SALINE	MORPHINE	2.31267e+06	1.86945e+06	1.38699e+06	1.01789e+06	1.64675e+06	564504	390918	399522	103516	729494	405863	255874
HCDH_RAT	Hydroxyacyl-coenzyme A dehydrogenase, mitochondrial OS=Rattus norvegicus OX=10116 GN=Hadh PE=2 SV=1	34426	16	16	774.63	0.544776	0.977951	0.0483059	x	1.22888	SALINE	MORPHINE	5.79823e+06	6.1703e+06	7.57356e+06	5.2523e+06	6.1986e+06	991143	5.12539e+06	5.11827e+06	5.18489e+06	4.74791e+06	5.04411e+06	199717
HD_RAT	Huntingtin OS=Rattus norvegicus OX=10116 GN=Htt PE=1 SV=1	343544	5	5	193.35	0.998269	0.250919	0.00097634	x	1.97154	SALINE	MORPHINE	63518.7	60370.6	43194.9	42560.5	52411.2	11086.1	28410.7	27278.8	25861.9	24784	26583.8	1589.66
HEAT6_RAT	HEAT repeat-containing protein 6 OS=Rattus norvegicus OX=10116 GN=Heatr6 PE=1 SV=1	136418	2	2	77.81	0.753475	0.977951	0.0192148	x	1.51248	SALINE	MORPHINE	117305	153153	189605	188973	162259	34473.6	106974	119182	92073.1	110892	107280	11344
HEMO_RAT	Hemopexin OS=Rattus norvegicus OX=10116 GN=Hpx PE=1 SV=3	51318	8	8	457.57	1	0.131139	0.000109343	x	3.43274	SALINE	MORPHINE	1.53246e+06	1.44932e+06	2.40356e+06	2.12711e+06	1.87811e+06	462399	470948	525333	589278	602915	547118	61011.5
HPT_RAT	Haptoglobin OS=Rattus norvegicus OX=10116 GN=Hp PE=1 SV=3	38539	3	3	102.37	0.910783	0.904824	0.00718067	x	6.63016	SALINE	MORPHINE	451747	342938	131488	206348	283130	142477	41155.8	78747.7	10612.8	40297.3	42703.4	27911.7
HRG_RAT	Histidine-rich glycoprotein OS=Rattus norvegicus OX=10116 GN=Hrg PE=1 SV=1	59012	3	3	105.15	0.998453	0.250919	0.000939107	x	3.9364	SALINE	MORPHINE	232747	133444	134839	164598	166407	46502.2	35954.4	55656.1	52980	24505.2	42273.9	14712.4
IC1_RAT	Plasma protease C1 inhibitor OS=Rattus norvegicus OX=10116 GN=Serping1 PE=2 SV=1	55576	2	2	125.54	0.666727	0.977951	0.0287473	x	1.91851	SALINE	MORPHINE	160184	147933	92544.5	107607	127067	32159.1	78568.1	91297.8	58225.7	36837.9	66232.4	23864.8
IGG2A_RAT	Ig gamma-2A chain C region OS=Rattus norvegicus OX=10116 GN=Igg-2a PE=1 SV=1	35163	1	1	38.81	0.989915	0.417576	0.00197299	x	6.904	SALINE	MORPHINE	123808	40620.3	78346	67694.9	77617.3	34647.5	20166.4	6799.58	12768.3	5235.25	11242.4	6777.17
INP4B_RAT	Type II inositol 3,4-bisphosphate 4-phosphatase OS=Rattus norvegicus OX=10116 GN=Inpp4b PE=1 SV=1	105179	8	8	368.06	0.587707	0.977951	0.0403649	x	1.18474	SALINE	MORPHINE	689518	712443	805997	877313	771318	86785.5	652028	709052	622884	620218	651045	41268
ITB1_RAT	Integrin beta-1 OS=Rattus norvegicus OX=10116 GN=Itgb1 PE=2 SV=1	88436	12	12	756.93	0.688709	0.977951	0.0260614	x	1.34073	SALINE	MORPHINE	1.8142e+07	1.74692e+07	1.41629e+07	1.48353e+07	1.61523e+07	1.94812e+06	1.26636e+07	1.31423e+07	1.30126e+07	9.37124e+06	1.20474e+07	1.79554e+06
IVD_RAT	Isovaleryl-CoA dehydrogenase, mitochondrial OS=Rattus norvegicus OX=10116 GN=Ivd PE=1 SV=2	46406	24	24	1581.7	0.724611	0.977951	0.0220863	x	1.39644	SALINE	MORPHINE	3.57758e+07	2.99807e+07	3.5766e+07	3.57995e+07	3.43305e+07	2.89991e+06	2.93185e+07	2.54996e+07	1.80011e+07	2.55183e+07	2.45844e+07	4.74205e+06
JAK2_RAT	Tyrosine-protein kinase JAK2 OS=Rattus norvegicus OX=10116 GN=Jak2 PE=1 SV=1	130502	3	3	96.47	0.762984	0.977951	0.0183254	x	1.43255	SALINE	MORPHINE	111267	134539	128077	91762.5	116411	19137.3	81618.4	95596	80039.9	67791.4	81261.4	11380.4
KANK2_RAT	KN motif and ankyrin repeat domain-containing protein 2 OS=Rattus norvegicus OX=10116 GN=Kank2 PE=1 SV=2	90828	13	13	628.43	0.577036	0.977951	0.0422152	x	1.53191	SALINE	MORPHINE	1.1981e+06	882781	1.01795e+06	923392	1.00556e+06	140300	650796	662672	905386	406776	656407	203615
KAPCB_RAT	cAMP-dependent protein kinase catalytic subunit beta OS=Rattus norvegicus OX=10116 GN=Prkacb PE=1 SV=2	40682	29	10	1699.04	0.546875	0.977951	0.0478851	x	1.21238	SALINE	MORPHINE	5.6507e+06	6.10126e+06	6.56343e+06	5.77581e+06	6.0228e+06	407390	4.85751e+06	5.61067e+06	4.0398e+06	5.36306e+06	4.96776e+06	693508
KC1G3_RAT;KC1G2_RAT	Casein kinase I isoform gamma-3 OS=Rattus norvegicus OX=10116 GN=Csnk1g3 PE=1 SV=1	51396	9	7	480.76	0.543756	0.977951	0.0485116	x	1.3102	SALINE	MORPHINE	405106	361527	426876	383465	394244	28103.8	253524	236139	365427	348526	300904	65499.3
KCMA1_RAT	Calcium-activated potassium channel subunit alpha-1 OS=Rattus norvegicus OX=10116 GN=Kcnma1 PE=1 SV=3	134288	3	3	140.63	0.617389	0.977951	0.0355986	x	2.23405	SALINE	MORPHINE	441854	185863	301510	169991	274805	125851	80913.4	149246	170678	91192	123007	43761
KDEL2_RAT	KDEL motif-containing protein 2 OS=Rattus norvegicus OX=10116 GN=Kdelc2 PE=2 SV=1	58664	4	4	149.13	0.57551	0.977951	0.0424861	x	1.25054	SALINE	MORPHINE	378670	402152	515021	484640	445121	65089.2	333549	327409	371268	391547	355943	30649.3
KHDR3_RAT	KH domain-containing, RNA-binding, signal transduction-associated protein 3 OS=Rattus norvegicus OX=10116 GN=Khdrbs3 PE=1 SV=1	38756	5	2	170.03	0.598643	0.977951	0.0385461	x	1.35933	SALINE	MORPHINE	173682	157717	185865	172461	172431	11526	146027	92361.9	114275	154737	126850	28827.3
KIFC1_RAT	Kinesin-like protein KIFC1 OS=Rattus norvegicus OX=10116 GN=Kifc1 PE=2 SV=1	76094	1	1	34.86	0.855066	0.977951	0.0108964	x	1.32769	MORPHINE	SALINE	1.1964e+06	1.29257e+06	967601	1.09131e+06	1.13697e+06	139660	1.47168e+06	1.38974e+06	1.72849e+06	1.44826e+06	1.50954e+06	149981
LDLR_RAT	Low-density lipoprotein receptor OS=Rattus norvegicus OX=10116 GN=Ldlr PE=1 SV=1	96559	6	6	337.19	0.621008	0.977951	0.035053	x	1.17746	MORPHINE	SALINE	538178	683939	565337	591964	594855	63319	662786	769178	687055	682658	700419	47039.6
LFG2_RAT	Protein lifeguard 2 OS=Rattus norvegicus OX=10116 GN=Faim2 PE=2 SV=1	35013	2	2	160.89	0.772243	0.977951	0.0174843	x	1.28394	MORPHINE	SALINE	1.14067e+06	1.17955e+06	1.11061e+06	1.14597e+06	1.1442e+06	28245.6	1.78874e+06	1.26674e+06	1.3812e+06	1.43965e+06	1.46908e+06	224883
LIS1_RAT	Platelet-activating factor acetylhydrolase IB subunit alpha OS=Rattus norvegicus OX=10116 GN=Pafah1b1 PE=1 SV=2	46640	14	14	776.25	0.566579	0.977951	0.0441046	x	1.55918	SALINE	MORPHINE	6.69907e+06	5.82843e+06	1.07501e+07	8.52318e+06	7.9502e+06	2.17832e+06	4.98278e+06	4.21021e+06	4.4637e+06	6.73916e+06	5.09896e+06	1.13977e+06
LRC57_RAT	Leucine-rich repeat-containing protein 57 OS=Rattus norvegicus OX=10116 GN=Lrrc57 PE=2 SV=1	26707	7	7	380.14	0.739742	0.977951	0.0205477	x	1.36948	MORPHINE	SALINE	3.35009e+06	3.94872e+06	2.68051e+06	3.18083e+06	3.29004e+06	523106	5.36508e+06	4.13231e+06	4.07675e+06	4.44845e+06	4.50565e+06	595884
MA2A1_RAT	Alpha-mannosidase 2 OS=Rattus norvegicus OX=10116 GN=Man2a1 PE=1 SV=2	131158	2	2	66.36	0.854442	0.977951	0.0109406	x	2.56935	SALINE	MORPHINE	59831.5	23773.1	45173.6	28436.1	39303.6	16483.8	16276.4	17820.9	16913.6	10177.3	15297.1	3471.5
MA2C1_RAT	Alpha-mannosidase 2C1 OS=Rattus norvegicus OX=10116 GN=Man2c1 PE=1 SV=1	115897	14	14	798.9	0.905059	0.904824	0.00754439	x	1.49692	SALINE	MORPHINE	2.57359e+06	3.85736e+06	3.43345e+06	3.01944e+06	3.22096e+06	550713	1.94266e+06	2.38628e+06	1.99734e+06	2.28064e+06	2.15173e+06	215388
MAP6_RAT	Microtubule-associated protein 6 OS=Rattus norvegicus OX=10116 GN=Map6 PE=1 SV=1	100423	109	109	7194.84	0.763527	0.977951	0.0182753	x	1.13233	MORPHINE	SALINE	668516252	7.05525e+08	6.4387e+08	6.23708e+08	6.60405e+08	3.52217e+07	8.04578e+08	7.55089e+08	7.22778e+08	7.08745e+08	7.47797e+08	4.25375e+07
MUG1_RAT	Murinoglobulin-1 OS=Rattus norvegicus OX=10116 GN=Mug1 PE=2 SV=1	165221	23	4	1051.5	0.999994	0.157796	0.000225371	x	4.31563	SALINE	MORPHINE	630582	385601	300717	395018	427979	141570	83396.4	108544	82276.7	122461	99169.6	19702.2
MVP_RAT	Major vault protein OS=Rattus norvegicus OX=10116 GN=Mvp PE=1 SV=4	95739	26	26	1463.23	0.766173	0.977951	0.0180329	x	1.26297	SALINE	MORPHINE	1.2158e+07	1.26013e+07	1.12798e+07	1.07735e+07	1.17031e+07	828050	7.71162e+06	1.05089e+07	9.49496e+06	9.35e+06	9.26637e+06	1.15765e+06
MYO1B_RAT	Unconventional myosin-Ib OS=Rattus norvegicus OX=10116 GN=Myo1b PE=1 SV=1	131835	25	24	1176.07	0.636968	0.977951	0.0327321	x	1.47573	SALINE	MORPHINE	4.28488e+06	3.5756e+06	4.93879e+06	4.03415e+06	4.20836e+06	568661	2.01615e+06	3.38028e+06	3.50948e+06	2.50097e+06	2.85172e+06	714894
MYO1C_RAT	Unconventional myosin-Ic OS=Rattus norvegicus OX=10116 GN=Myo1c PE=1 SV=2	119737	32	30	1592.06	0.790879	0.977951	0.0158619	x	1.36938	SALINE	MORPHINE	7.89371e+06	5.99099e+06	6.40294e+06	6.70853e+06	6.74904e+06	817788	4.35761e+06	4.38999e+06	6.01679e+06	4.94975e+06	4.92854e+06	774756
MYRIP_RAT	Rab effector MyRIP OS=Rattus norvegicus OX=10116 GN=Myrip PE=1 SV=1	94926	12	12	542.13	0.83239	0.977951	0.0125515	x	1.46734	SALINE	MORPHINE	1.90597e+06	1.64559e+06	1.86849e+06	1.76608e+06	1.79653e+06	116713	1.03214e+06	1.54544e+06	976541	1.34326e+06	1.22434e+06	268076
NAGA_RAT	N-acetylglucosamine-6-phosphate deacetylase OS=Rattus norvegicus OX=10116 GN=Amdhd2 PE=3 SV=2	43512	6	6	337.1	0.825552	0.977951	0.0130706	x	2.04756	SALINE	MORPHINE	351601	266069	271042	211892	275151	57578.3	164850	176387	119063	77218.5	134380	45442.6
NEUA_RAT	N-acylneuraminate cytidylyltransferase OS=Rattus norvegicus OX=10116 GN=Cmas PE=2 SV=1	48099	13	13	611.32	0.711805	0.977951	0.0234496	x	1.12268	SALINE	MORPHINE	4.8495e+06	5.07214e+06	4.92491e+06	4.74485e+06	4.89785e+06	137666	4.84981e+06	4.16575e+06	4.25882e+06	4.17623e+06	4.36265e+06	327427
NIBAN_RAT	Protein Niban OS=Rattus norvegicus OX=10116 GN=Fam129a PE=1 SV=2	103401	14	14	611.08	0.576364	0.977951	0.0423343	x	1.3288	SALINE	MORPHINE	1.39562e+06	1.00997e+06	1.02441e+06	1.3557e+06	1.19642e+06	207689	936500	983662	941254	740111	900382	108930
NLGN3_RAT	Neuroligin-3 OS=Rattus norvegicus OX=10116 GN=Nlgn3 PE=1 SV=1	93829	15	13	896.51	0.722608	0.977951	0.0222958	x	1.32076	SALINE	MORPHINE	5.822e+06	4.94636e+06	6.22373e+06	6.75398e+06	5.93652e+06	762509	4.28049e+06	3.95627e+06	5.31187e+06	4.43052e+06	4.49479e+06	579563
NLRX1_RAT	NLR family member X1 OS=Rattus norvegicus OX=10116 GN=Nlrx1 PE=2 SV=1	107522	12	12	675.06	0.917528	0.900263	0.00675572	x	1.30592	SALINE	MORPHINE	1.34361e+06	1.38709e+06	1.24655e+06	1.19486e+06	1.29303e+06	87944.9	857296	1.10896e+06	1.05138e+06	942869	990125	112175
NOE1_RAT	Noelin OS=Rattus norvegicus OX=10116 GN=Olfm1 PE=1 SV=1	55406	3	3	155.62	0.541044	0.977951	0.0490626	x	1.15641	SALINE	MORPHINE	871472	840904	719072	914113	836390	83776.8	753140	738232	671145	730536	723263	35989.9
NOE3_RAT	Noelin-3 OS=Rattus norvegicus OX=10116 GN=Olfm3 PE=1 SV=1	54851	2	2	70.55	0.597542	0.977951	0.0387258	x	1.77529	SALINE	MORPHINE	82565.3	41197.3	59887.9	55010.3	59665.2	17196.9	45960.2	28875.5	21181.1	38417.8	33608.6	10840.3
NOLC1_RAT	Nucleolar and coiled-body phosphoprotein 1 OS=Rattus norvegicus OX=10116 GN=Nolc1 PE=1 SV=2	73521	7	7	284.82	0.579573	0.977951	0.0417683	x	1.20269	MORPHINE	SALINE	1.27458e+06	1.25786e+06	1.26744e+06	1.60229e+06	1.35054e+06	167970	1.68741e+06	1.5946e+06	1.76563e+06	1.44952e+06	1.62429e+06	135876
NT5D2_RAT	5'-nucleotidase domain-containing protein 2 OS=Rattus norvegicus OX=10116 GN=Nt5dc2 PE=2 SV=2	63612	7	6	295.76	0.583612	0.977951	0.041066	x	1.20094	SALINE	MORPHINE	216347	247310	280004	247825	247871	25990.9	184008	200896	229934	210750	206397	19187.4
OCRL_RAT	Inositol polyphosphate 5-phosphatase OCRL-1 OS=Rattus norvegicus OX=10116 GN=Ocrl PE=1 SV=1	104340	18	18	798.57	0.537512	0.977951	0.0497895	x	1.16848	SALINE	MORPHINE	2.9269e+06	3.12453e+06	3.47064e+06	2.97658e+06	3.12466e+06	245451	2.29102e+06	2.75157e+06	2.89185e+06	2.76209e+06	2.67413e+06	263258
PA24A_RAT	Cytosolic phospholipase A2 OS=Rattus norvegicus OX=10116 GN=Pla2g4a PE=1 SV=1	85652	2	2	79.08	0.682191	0.977951	0.0268366	x	1.51999	SALINE	MORPHINE	21172.9	19302.7	25713.5	26881.9	23267.7	3612.64	14184.9	17385.8	18912.9	10747.6	15307.8	3622.65
PAHX_RAT	Phytanoyl-CoA dioxygenase, peroxisomal OS=Rattus norvegicus OX=10116 GN=Phyh PE=1 SV=2	38563	6	6	268.23	0.545038	0.977951	0.048253	x	1.31398	SALINE	MORPHINE	448129	527634	699972	519377	548778	106929	422879	380268	478419	389017	417646	44487.8
PARP1_RAT	Poly [ADP-ribose] polymerase 1 OS=Rattus norvegicus OX=10116 GN=Parp1 PE=1 SV=4	112589	16	16	798.72	0.868706	0.977951	0.00994519	x	1.26799	SALINE	MORPHINE	2.4323e+06	2.80523e+06	2.29783e+06	2.27813e+06	2.45337e+06	244372	1.73603e+06	2.12943e+06	1.93071e+06	1.94325e+06	1.93485e+06	160704
PDE11_RAT	Dual 3',5'-cyclic-AMP and -GMP phosphodiesterase 11A OS=Rattus norvegicus OX=10116 GN=Pde11a PE=1 SV=1	104505	1	1	37.49	0.543372	0.977951	0.0485891	x	2.91365	SALINE	MORPHINE	2753.83	2233.38	6568.7	3698.67	3813.65	1934.25	1254.46	2408.51	1259.04	313.552	1308.89	857.382
PECA1_RAT	Platelet endothelial cell adhesion molecule OS=Rattus norvegicus OX=10116 GN=Pecam1 PE=1 SV=1	76141	2	2	51.25	0.552785	0.977951	0.0467197	x	1.26878	SALINE	MORPHINE	220524	173378	169014	178776	185423	23738.7	134646	151781	123647	174496	146143	22165.7
PHIPL_RAT	Phytanoyl-CoA hydroxylase-interacting protein-like OS=Rattus norvegicus OX=10116 GN=Phyhipl PE=1 SV=2	42385	16	13	713.5	0.727073	0.977951	0.0218308	x	1.36307	SALINE	MORPHINE	6.78103e+06	5.44111e+06	6.91435e+06	5.78689e+06	6.23085e+06	728160	4.68903e+06	5.38029e+06	3.59868e+06	4.61676e+06	4.57119e+06	734025
PLCG2_RAT	1-phosphatidylinositol 4,5-bisphosphate phosphodiesterase gamma-2 OS=Rattus norvegicus OX=10116 GN=Plcg2 PE=1 SV=1	147641	6	5	202.55	0.624485	0.977951	0.0345358	x	1.58748	SALINE	MORPHINE	113150	71058	91529.3	90182.9	91480	17207.9	39390.2	56922.6	52671.7	81519.5	57626	17592.4
PLD1_RAT	Phospholipase D1 OS=Rattus norvegicus OX=10116 GN=Pld1 PE=1 SV=3	123735	1	1	28.63	0.676383	0.977951	0.0275421	x	1.59903	MORPHINE	SALINE	52187	54072.5	52450.2	45159.2	50967.2	3960.75	108769	92128.1	56552.5	68542.2	81498	23429.6
PODXL_RAT	Podocalyxin OS=Rattus norvegicus OX=10116 GN=Podxl PE=1 SV=2	51627	3	3	152.59	0.598454	0.977951	0.038577	x	1.38605	SALINE	MORPHINE	268086	212586	229020	245813	238876	23732.4	157249	208479	123811	199833	172343	39347.3
PPIB_RAT	Peptidyl-prolyl cis-trans isomerase B OS=Rattus norvegicus OX=10116 GN=Ppib PE=1 SV=3	23788	15	15	939.48	0.568735	0.977951	0.0437088	x	1.25613	MORPHINE	SALINE	3.14613e+07	4.06051e+07	4.22567e+07	3.91777e+07	3.83752e+07	4.7779e+06	4.84644e+07	4.17455e+07	4.65496e+07	5.60574e+07	4.82042e+07	5.9496e+06
PPM1B_RAT	Protein phosphatase 1B OS=Rattus norvegicus OX=10116 GN=Ppm1b PE=2 SV=1	42862	11	6	679.46	0.60596	0.977951	0.0373708	x	1.44347	SALINE	MORPHINE	2.05811e+06	3.34222e+06	2.46913e+06	2.26289e+06	2.53309e+06	564918	1.48236e+06	1.51236e+06	2.0481e+06	1.97665e+06	1.75486e+06	299022
PSB1_RAT	Proteasome subunit beta type-1 OS=Rattus norvegicus OX=10116 GN=Psmb1 PE=1 SV=3	26462	13	13	801.65	0.781509	0.977951	0.0166662	x	1.22881	MORPHINE	SALINE	2.89931e+07	3.46427e+07	3.38403e+07	3.13472e+07	3.22058e+07	2.5605e+06	4.2003e+07	3.44072e+07	3.96917e+07	4.21969e+07	3.95747e+07	3.62811e+06
PSB3_RAT	Proteasome subunit beta type-3 OS=Rattus norvegicus OX=10116 GN=Psmb3 PE=1 SV=1	22949	11	11	611.57	0.562172	0.977951	0.0449246	x	1.3863	MORPHINE	SALINE	1.8116e+07	1.65433e+07	1.70357e+07	1.49657e+07	1.66652e+07	1.30958e+06	2.89911e+07	1.81589e+07	1.90696e+07	2.61923e+07	2.31029e+07	5.32058e+06
PSMD1_RAT	26S proteasome non-ATPase regulatory subunit 1 OS=Rattus norvegicus OX=10116 GN=Psmd1 PE=1 SV=1	105681	26	25	1426.58	0.777433	0.977951	0.0170232	x	1.22834	SALINE	MORPHINE	9.03777e+06	8.05646e+06	1.00866e+07	8.28489e+06	8.86642e+06	915122	6.73455e+06	6.88463e+06	7.91917e+06	7.33448e+06	7.21821e+06	532311
PURA_RAT	Transcriptional activator protein Pur-alpha (Fragments) OS=Rattus norvegicus OX=10116 GN=Pura PE=1 SV=1	15313	10	10	912.16	0.942379	0.868666	0.00521051	x	1.29391	MORPHINE	SALINE	6.84794e+07	6.98696e+07	7.2369e+07	6.5966e+07	6.9171e+07	2.67489e+06	9.11218e+07	1.00201e+08	9.01742e+07	7.65067e+07	8.95009e+07	9.77108e+06
PYRD_RAT	Dihydroorotate dehydrogenase (quinone), mitochondrial OS=Rattus norvegicus OX=10116 GN=Dhodh PE=1 SV=1	42637	7	7	498.08	0.563834	0.977951	0.0446137	x	1.55476	SALINE	MORPHINE	1.2624e+06	968904	863856	882130	994322	184499	948444	584554	426690	598455	639536	220180
RAB12_RAT	Ras-related protein Rab-12 OS=Rattus norvegicus OX=10116 GN=Rab12 PE=1 SV=2	27254	8	7	333.49	0.679817	0.977951	0.0271232	x	1.40465	SALINE	MORPHINE	704755	692036	687912	682506	691802	9476.22	408154	561894	627243	372738	492507	121694
RAB28_RAT	Ras-related protein Rab-28 OS=Rattus norvegicus OX=10116 GN=Rab28 PE=2 SV=1	24757	4	4	186.52	0.703916	0.977951	0.0243189	x	1.53307	MORPHINE	SALINE	596726	662019	635508	457476	587932	91010.2	1.10438e+06	711050	747942	1.04199e+06	901342	200625
RAB31_RAT	Ras-related protein Rab-31 OS=Rattus norvegicus OX=10116 GN=Rab31 PE=1 SV=2	21355	8	8	377.99	0.59562	0.977951	0.0390413	x	1.328	MORPHINE	SALINE	1.83527e+06	2.28346e+06	2.8394e+06	2.14788e+06	2.2765e+06	419575	2.89485e+06	2.561e+06	3.22732e+06	3.40963e+06	3.0232e+06	374654
RAB4A_RAT	Ras-related protein Rab-4A OS=Rattus norvegicus OX=10116 GN=Rab4a PE=1 SV=3	24393	10	7	651.01	0.539265	0.977951	0.0494274	x	1.22927	MORPHINE	SALINE	3.48736e+06	4.37283e+06	4.9153e+06	4.12355e+06	4.22476e+06	592388	5.34676e+06	4.60201e+06	5.05902e+06	5.76565e+06	5.19336e+06	489484
RAI14_RAT	Ankycorbin OS=Rattus norvegicus OX=10116 GN=Rai14 PE=1 SV=2	109066	1	1	39.63	0.637474	0.977951	0.0326607	x	1.80377	SALINE	MORPHINE	35366.9	21937.4	34918.1	26661.9	29721.1	6553.06	9594.63	23633.8	13941.9	18738.4	16477.2	6058.81
RASA1_RAT	Ras GTPase-activating protein 1 OS=Rattus norvegicus OX=10116 GN=Rasa1 PE=3 SV=1	115367	20	20	1015.54	0.684677	0.977951	0.0265389	x	1.37396	SALINE	MORPHINE	3.80699e+06	5.21331e+06	5.00774e+06	4.79837e+06	4.7066e+06	623204	2.89608e+06	4.30834e+06	3.23554e+06	3.26232e+06	3.42557e+06	611669
RASF2_RAT	Ras association domain-containing protein 2 OS=Rattus norvegicus OX=10116 GN=Rassf2 PE=2 SV=1	37997	1	1	26.08	0.571763	0.977951	0.0431582	x	2.87948	SALINE	MORPHINE	69673.3	79749.3	60589.6	65733.4	68936.4	8111.53	44416	6436.23	5060.4	39849.5	23940.5	21096.6
RB6I2_RAT	ELKS/Rab6-interacting/CAST family member 1 OS=Rattus norvegicus OX=10116 GN=Erc1 PE=1 SV=1	108751	33	23	1883.15	0.541903	0.977951	0.0488875	x	1.16293	SALINE	MORPHINE	5.42046e+06	5.47954e+06	5.22872e+06	5.29024e+06	5.35474e+06	115375	4.05253e+06	5.24168e+06	4.9407e+06	4.18326e+06	4.60454e+06	577681
RL10_RAT	60S ribosomal protein L10 OS=Rattus norvegicus OX=10116 GN=Rpl10 PE=1 SV=3	24588	9	9	615.66	0.634455	0.977951	0.0330887	x	1.27155	MORPHINE	SALINE	9.19554e+06	1.303e+07	1.25425e+07	1.24072e+07	1.17938e+07	1.75271e+06	1.4224e+07	1.3787e+07	1.62895e+07	1.5685e+07	1.49964e+07	1.184e+06
RL11_RAT	60S ribosomal protein L11 OS=Rattus norvegicus OX=10116 GN=Rpl11 PE=1 SV=2	20240	5	5	227.77	0.893082	0.9472	0.00831653	x	1.28768	MORPHINE	SALINE	1.32907e+07	1.36503e+07	1.54275e+07	1.4933e+07	1.43254e+07	1.01816e+06	2.11576e+07	1.62566e+07	1.83011e+07	1.80709e+07	1.84465e+07	2.0255e+06
RL18A_RAT	60S ribosomal protein L18a OS=Rattus norvegicus OX=10116 GN=Rpl18a PE=2 SV=1	20719	5	5	199.43	0.58922	0.977951	0.0401088	x	1.47314	MORPHINE	SALINE	838063	1.34264e+06	1.64976e+06	1.65072e+06	1.37029e+06	383306	1.92722e+06	2.01342e+06	1.98007e+06	2.15383e+06	2.01863e+06	96866.3
RL24_RAT	60S ribosomal protein L24 OS=Rattus norvegicus OX=10116 GN=Rpl24 PE=2 SV=1	17768	6	6	238.09	0.970024	0.65431	0.00345522	x	1.30246	MORPHINE	SALINE	9.99299e+06	9.53562e+06	8.68399e+06	8.91983e+06	9.28311e+06	594027	1.37085e+07	1.19539e+07	1.16982e+07	1.10028e+07	1.20909e+07	1.15088e+06
RL9_RAT	60S ribosomal protein L9 OS=Rattus norvegicus OX=10116 GN=Rpl9 PE=1 SV=1	21880	6	6	388.8	0.752623	0.977951	0.0192959	x	1.35946	MORPHINE	SALINE	4.88142e+06	5.38844e+06	5.52262e+06	5.98607e+06	5.44464e+06	454461	8.0079e+06	5.75018e+06	7.43984e+06	8.40914e+06	7.40176e+06	1.17067e+06
RPGF4_RAT;RPGF5_RAT	Rap guanine nucleotide exchange factor 4 (Fragment) OS=Rattus norvegicus OX=10116 GN=Rapgef4 PE=2 SV=1	50085	5	5	181.5	0.949882	0.853441	0.00474398	x	1.94853	SALINE	MORPHINE	162368	130009	233200	179179	176189	43138.3	85593.2	104288	101069	70736.5	90421.6	15453.7
RS5_RAT	40S ribosomal protein S5 OS=Rattus norvegicus OX=10116 GN=Rps5 PE=1 SV=3	22864	5	5	290.75	0.547624	0.977951	0.0477359	x	1.24108	MORPHINE	SALINE	5.80388e+06	6.48654e+06	8.1935e+06	6.12593e+06	6.65246e+06	1.06453e+06	8.44369e+06	7.16023e+06	8.79576e+06	8.62533e+06	8.25625e+06	744689
RS7_RAT	40S ribosomal protein S7 OS=Rattus norvegicus OX=10116 GN=Rps7 PE=1 SV=1	22113	12	12	576.08	0.770788	0.977951	0.0176149	x	1.22881	MORPHINE	SALINE	1.80893e+07	1.70502e+07	2.1314e+07	1.75718e+07	1.85063e+07	1.91923e+06	2.33048e+07	2.01437e+07	2.351e+07	2.40045e+07	2.27408e+07	1.75613e+06
S2546_RAT	Solute carrier family 25 member 46 OS=Rattus norvegicus OX=10116 GN=Slc25a46 PE=1 SV=2	46181	5	5	194.66	0.671621	0.977951	0.0281314	x	1.74667	SALINE	MORPHINE	1.01993e+06	566835	875893	807137	817450	189147	502055	497903	290117	581943	468005	124739
SERPH_RAT	Serpin H1 OS=Rattus norvegicus OX=10116 GN=Serpinh1 PE=1 SV=1	46488	17	16	1138.52	0.628641	0.977951	0.0339261	x	1.48088	SALINE	MORPHINE	1.23395e+07	9.14788e+06	8.57063e+06	7.72062e+06	9.44467e+06	2.01698e+06	6.83887e+06	7.54804e+06	6.41445e+06	4.7096e+06	6.37774e+06	1.20641e+06
SH3R1_RAT	E3 ubiquitin-protein ligase SH3RF1 OS=Rattus norvegicus OX=10116 GN=Sh3rf1 PE=1 SV=1	93820	1	1	27.11	0.791608	0.977951	0.0158003	x	3.59282	MORPHINE	SALINE	1455.64	2856.57	560.245	4498.14	2342.65	1719.89	8949.16	7760.17	10067.3	6890.32	8416.73	1386.69
SIL1_RAT	Nucleotide exchange factor SIL1 OS=Rattus norvegicus OX=10116 GN=Sil1 PE=2 SV=1	52317	4	4	153.82	0.568801	0.977951	0.0436965	x	1.84594	SALINE	MORPHINE	145289	109992	167666	122939	136471	25397.7	105910	47464.6	39503.6	102844	73930.6	35328.6
SPA3K_RAT	Serine protease inhibitor A3K OS=Rattus norvegicus OX=10116 GN=Serpina3k PE=1 SV=3	46532	13	7	933.55	0.993356	0.368704	0.00163959	x	3.14775	SALINE	MORPHINE	1.88828e+06	1.47783e+06	3.50299e+06	2.50585e+06	2.34374e+06	880790	586171	741779	876966	773383	744575	120357
SPA3L_RAT;SPI21_RAT	Serine protease inhibitor A3L OS=Rattus norvegicus OX=10116 GN=Serpina3l PE=1 SV=3	46248	15	9	787.95	0.659726	0.977951	0.0296471	x	1.57493	SALINE	MORPHINE	1.86084e+06	1.72153e+06	3.00012e+06	2.92652e+06	2.37725e+06	679780	1.38734e+06	1.57515e+06	1.55884e+06	1.5164e+06	1.50943e+06	85080.3
SPN1_RAT	Snurportin-1 OS=Rattus norvegicus OX=10116 GN=Snupn PE=2 SV=1	40938	1	1	42.58	0.7764	0.977951	0.0171144	x	8.83886	MORPHINE	SALINE	6810.87	0	0	0	1702.72	3405.44	21895.9	21305.2	9387.08	7612.16	15050.1	7602.28
SRSF5_RAT	Serine/arginine-rich splicing factor 5 OS=Rattus norvegicus OX=10116 GN=Srsf5 PE=1 SV=1	30873	7	7	332.8	0.538221	0.977951	0.049643	x	1.26001	SALINE	MORPHINE	1.37116e+06	1.63318e+06	1.46614e+06	1.6426e+06	1.52827e+06	132443	1.50854e+06	1.22128e+06	994649	1.12712e+06	1.2129e+06	217917
STX5_RAT	Syntaxin-5 OS=Rattus norvegicus OX=10116 GN=Stx5 PE=1 SV=2	39726	6	6	290.74	0.781953	0.977951	0.0166275	x	1.21988	MORPHINE	SALINE	598462	586339	686391	596262	616863	46651	849849	723521	758442	678187	752499	72742.3
STX8_RAT	Syntaxin-8 OS=Rattus norvegicus OX=10116 GN=Stx8 PE=1 SV=1	26894	7	6	328.33	0.891432	0.9472	0.00842424	x	1.33231	MORPHINE	SALINE	1.48745e+06	1.29254e+06	1.50659e+06	1.42146e+06	1.42701e+06	96780.3	1.73204e+06	1.72272e+06	1.87942e+06	2.27072e+06	1.90123e+06	256575
SYT6_RAT	Synaptotagmin-6 OS=Rattus norvegicus OX=10116 GN=Syt6 PE=1 SV=1	57142	13	13	564.98	0.758282	0.977951	0.0187619	x	1.3257	SALINE	MORPHINE	4.03845e+06	3.56399e+06	4.71808e+06	3.6753e+06	3.99895e+06	520463	3.04284e+06	3.52803e+06	2.86128e+06	2.63382e+06	3.01649e+06	379868
TAF6_RAT	Transcription initiation factor TFIID subunit 6 OS=Rattus norvegicus OX=10116 GN=Taf6 PE=1 SV=1	72668	2	1	65.14	0.697005	0.977951	0.0250997	x	6.89511	SALINE	MORPHINE	11140.7	12174.4	11915.9	8031.18	10815.5	1907.5	25.6149	6248.71	0	0	1568.58	3120.11
TAGL2_RAT	Transgelin-2 OS=Rattus norvegicus OX=10116 GN=Tagln2 PE=1 SV=1	22379	14	10	875.79	0.692284	0.977951	0.0256437	x	1.42558	SALINE	MORPHINE	1.54502e+07	1.11492e+07	1.49968e+07	1.35724e+07	1.37922e+07	1.93507e+06	7.64506e+06	8.56984e+06	1.12856e+07	1.11986e+07	9.67478e+06	1.84909e+06
TBA1C_RAT	Tubulin alpha-1C chain OS=Rattus norvegicus OX=10116 GN=Tuba1c PE=1 SV=1	49905	48	2	4552.93	0.711056	0.977951	0.0235312	x	1.33158	SALINE	MORPHINE	1.59899e+06	1.26371e+06	1.44485e+06	1.40934e+06	1.42922e+06	137663	1.33774e+06	1.05996e+06	895492	1.00011e+06	1.07333e+06	188927
TENR_RAT	Tenascin-R OS=Rattus norvegicus OX=10116 GN=Tnr PE=1 SV=1	149276	42	42	3412.53	0.761781	0.977951	0.0184364	x	1.18416	MORPHINE	SALINE	1.49675e+08	1.44411e+08	1.27003e+08	1.3554e+08	1.39157e+08	9.98396e+06	1.79437e+08	1.64137e+08	1.48981e+08	1.66584e+08	1.64785e+08	1.24911e+07
TFPI1_RAT	Tissue factor pathway inhibitor OS=Rattus norvegicus OX=10116 GN=Tfpi PE=2 SV=1	34531	1	1	26.09	0.558354	0.977951	0.0456467	x	7.50068	SALINE	MORPHINE	89552.2	289352	29038.5	27733.5	108919	123697	31029.2	3513.15	5367.56	18175	14521.2	12791
TPM4_RAT	Tropomyosin alpha-4 chain OS=Rattus norvegicus OX=10116 GN=Tpm4 PE=1 SV=3	28492	28	12	1625.62	0.8762	0.977951	0.00943539	x	1.21503	SALINE	MORPHINE	1.48453e+07	1.40494e+07	1.58057e+07	1.41909e+07	1.47228e+07	800859	1.20488e+07	1.37085e+07	1.15521e+07	1.11597e+07	1.21173e+07	1.12145e+06
TRIPC_RAT	E3 ubiquitin-protein ligase TRIP12 OS=Rattus norvegicus OX=10116 GN=Trip12 PE=1 SV=1	223788	20	20	1137.97	0.551871	0.977951	0.0468982	x	1.0886	MORPHINE	SALINE	1.32434e+06	1.28595e+06	1.47288e+06	1.38687e+06	1.36751e+06	81633.9	1.51161e+06	1.51725e+06	1.51384e+06	1.41195e+06	1.48866e+06	51197.8
TTHY_RAT	Transthyretin OS=Rattus norvegicus OX=10116 GN=Ttr PE=1 SV=1	15710	4	4	306.15	0.999999	0.138694	0.00015419	x	2.27088	SALINE	MORPHINE	2.42897e+06	1.80646e+06	2.28304e+06	2.54679e+06	2.26631e+06	324997	1.0427e+06	889685	909452	1.15012e+06	997989	122082
UBP10_RAT	Ubiquitin carboxyl-terminal hydrolase 10 OS=Rattus norvegicus OX=10116 GN=Usp10 PE=1 SV=1	87257	12	12	697.73	0.583415	0.977951	0.0411	x	1.14135	SALINE	MORPHINE	2.5423e+06	2.25362e+06	2.58455e+06	2.79884e+06	2.54483e+06	224281	2.10308e+06	2.28784e+06	2.32883e+06	2.19888e+06	2.22966e+06	100315
UBP46_RAT	Ubiquitin carboxyl-terminal hydrolase 46 OS=Rattus norvegicus OX=10116 GN=Usp46 PE=1 SV=2	42388	2	2	131.32	0.728459	0.977951	0.0216878	x	1.21931	MORPHINE	SALINE	277558	258723	230053	231567	249475	22891.7	295648	342205	274799	304097	304187	28177.5
VINC_RAT	Vinculin OS=Rattus norvegicus OX=10116 GN=Vcl PE=1 SV=1	116542	92	92	6015.24	0.576387	0.977951	0.0423302	x	1.2549	SALINE	MORPHINE	1.50597e+08	115907921	117129040	1.19248e+08	1.25721e+08	1.66418e+07	8.97141e+07	1.00178e+08	1.18466e+08	9.23781e+07	1.00184e+08	1.29713e+07
ZWINT_RAT	ZW10 interactor OS=Rattus norvegicus OX=10116 GN=Zwint PE=1 SV=1	30124	12	12	805.2	0.940751	0.868666	0.00531146	x	1.24696	MORPHINE	SALINE	2.02631e+07	2.30281e+07	2.09389e+07	2.14238e+07	2.14135e+07	1.17696e+06	2.78625e+07	2.755e+07	2.33691e+07	2.80253e+07	2.67017e+07	2.23047e+06
1433B_RAT	14-3-3 protein beta/alpha OS=Rattus norvegicus OX=10116 GN=Ywhab PE=1 SV=3	28037	24	7	1573.11	0.125442	0.977951	0.383564		1.09192	SALINE	MORPHINE	1.7003e+08	1.9459e+08	235826264	1.7764e+08	1.94522e+08	2.93876e+07	2.03598e+08	1.81434e+08	161696743	1.65858e+08	1.78147e+08	1.89753e+07
1433E_RAT	14-3-3 protein epsilon OS=Rattus norvegicus OX=10116 GN=Ywhae PE=1 SV=1	29155	36	31	2614.26	0.168599	0.977951	0.285118		1.09736	SALINE	MORPHINE	5.06e+08	5.45187e+08	634469618	4.93156e+08	5.44703e+08	6.3805e+07	5.38393e+08	5.48102e+08	4.5147e+08	4.47547e+08	4.96378e+08	5.42892e+07
1433F_RAT	14-3-3 protein eta OS=Rattus norvegicus OX=10116 GN=Ywhah PE=1 SV=2	28194	26	14	1819.99	0.0508627	0.99626	0.922174		1.01548	MORPHINE	SALINE	1.46523e+08	1.51947e+08	1.49199e+08	1.3717e+08	1.4621e+08	6.42036e+06	1.77338e+08	1.5426e+08	1.27589e+08	1.34706e+08	1.48473e+08	2.23036e+07
1433G_RAT	14-3-3 protein gamma OS=Rattus norvegicus OX=10116 GN=Ywhag PE=1 SV=2	28285	25	9	1647.79	0.0594184	0.99626	0.748356		1.03531	SALINE	MORPHINE	2.70533e+08	3.04372e+08	3.59891e+08	2.58966e+08	2.98441e+08	4.52713e+07	3.17661e+08	309001912	2.48582e+08	2.778e+08	2.88261e+08	3.1509e+07
1433T_RAT	14-3-3 protein theta OS=Rattus norvegicus OX=10116 GN=Ywhaq PE=1 SV=1	27761	27	15	1745.24	0.0749554	0.99626	0.605404		1.04915	SALINE	MORPHINE	1.52817e+08	1.8192e+08	1.81864e+08	1.45259e+08	1.65465e+08	1.92178e+07	1.80201e+08	1.74012e+08	1.35417e+08	1.41226e+08	1.57714e+08	2.2659e+07
1433Z_RAT	14-3-3 protein zeta/delta OS=Rattus norvegicus OX=10116 GN=Ywhaz PE=1 SV=1	27754	27	14	1936.04	0.0515601	0.99626	0.895529		1.00291	SALINE	MORPHINE	7.53743e+08	7.55811e+08	7.74752e+08	7.38093e+08	7.556e+08	1.50199e+07	8.73713e+08	7.81387e+08	701833153	6.56683e+08	7.53404e+08	9.53446e+07
22P1_RAT	Cystatin-related protein 1 OS=Rattus norvegicus OX=10116 GN=Andpro PE=1 SV=1	21047	1	1	29.36	0.254451	0.977951	0.175405		1.64047	SALINE	MORPHINE	65394.5	18467.5	61474.3	60871.7	51552	22147.3	99392.5	5360.28	8429.29	12518.6	31425.2	45406.3
2A5B_RAT	Serine/threonine-protein phosphatase 2A 56 kDa regulatory subunit beta isoform OS=Rattus norvegicus OX=10116 GN=Ppp2r5b PE=2 SV=1	57290	12	12	731.07	0.0527382	0.99626	0.862011		1.01581	MORPHINE	SALINE	4.67519e+06	5.97134e+06	7.96618e+06	6.37001e+06	6.24568e+06	1.35613e+06	6.12139e+06	5.15574e+06	6.59409e+06	7.50658e+06	6.34445e+06	979056
2AAB_RAT	Serine/threonine-protein phosphatase 2A 65 kDa regulatory subunit A beta isoform OS=Rattus norvegicus OX=10116 GN=Ppp2r1b PE=2 SV=1	65964	11	11	571.24	0.052288	0.99626	0.873718		1.04586	SALINE	MORPHINE	1.17574e+07	1.33341e+07	2.09772e+07	1.66775e+07	1.56865e+07	4.08025e+06	1.44813e+07	1.3783e+07	1.58798e+07	1.58505e+07	1.49987e+07	1.04045e+06
2ABA_RAT	Serine/threonine-protein phosphatase 2A 55 kDa regulatory subunit B alpha isoform OS=Rattus norvegicus OX=10116 GN=Ppp2r2a PE=2 SV=1	51645	19	12	1081.84	0.0514093	0.99626	0.900668		1.00632	SALINE	MORPHINE	1.15934e+07	1.5163e+07	1.49337e+07	1.55921e+07	1.43206e+07	1.83845e+06	1.68331e+07	1.39197e+07	1.02611e+07	1.59083e+07	1.42305e+07	2.91214e+06
2ABB_RAT	Serine/threonine-protein phosphatase 2A 55 kDa regulatory subunit B beta isoform OS=Rattus norvegicus OX=10116 GN=Ppp2r2b PE=1 SV=2	51636	6	0	307.25					1	---	---
2ABD_RAT	Serine/threonine-protein phosphatase 2A 55 kDa regulatory subunit B delta isoform OS=Rattus norvegicus OX=10116 GN=Ppp2r2d PE=2 SV=1	51950	10	4	560.09	0.0577532	0.99626	0.770733		1.02476	SALINE	MORPHINE	1.17619e+06	1.45555e+06	1.49526e+06	1.55929e+06	1.42157e+06	169078	1.72309e+06	1.38694e+06	882796	1.55605e+06	1.38722e+06	363207
2ABG_RAT	Serine/threonine-protein phosphatase 2A 55 kDa regulatory subunit B gamma isoform OS=Rattus norvegicus OX=10116 GN=Ppp2r2c PE=2 SV=1	51441	6	2	261.83	0.452509	0.977951	0.0710252		2.06228	MORPHINE	SALINE	43089.1	74889.2	94592.7	65282.2	69463.3	21401	98660.2	93302.9	270643	110405	143253	85226.5
3BP1_RAT	SH3 domain-binding protein 1 OS=Rattus norvegicus OX=10116 GN=Sh3bp1 PE=1 SV=1	74805	8	8	339.63	0.0520686	0.99626	0.879858		1.0481	SALINE	MORPHINE	415289	504331	211763	236718	342025	141148	423727	413445	308311	159836	326330	122638
3BP5_RAT	SH3 domain-binding protein 5 OS=Rattus norvegicus OX=10116 GN=Sh3bp5 PE=1 SV=2	50797	2	0	55.55					1	---	---
3HIDH_RAT	3-hydroxyisobutyrate dehydrogenase, mitochondrial OS=Rattus norvegicus OX=10116 GN=Hibadh PE=1 SV=3	35280	19	19	1284.47	0.20688	0.977951	0.226738		1.07549	SALINE	MORPHINE	3.35724e+07	3.27246e+07	3.87632e+07	3.26861e+07	3.44366e+07	2.91329e+06	3.2837e+07	3.42386e+07	3.19148e+07	2.90876e+07	3.20195e+07	2.1756e+06
4F2_RAT	4F2 cell-surface antigen heavy chain OS=Rattus norvegicus OX=10116 GN=Slc3a2 PE=1 SV=1	58036	30	30	2684.72	0.0535292	0.99626	0.843659		1.02403	MORPHINE	SALINE	1.77948e+08	1.83739e+08	1.68153e+08	1.73921e+08	1.7594e+08	6.57193e+06	2.11482e+08	1.69915e+08	1.90119e+08	149159935	1.80169e+08	2.67471e+07
5E5_RAT	5E5 antigen OS=Rattus norvegicus OX=10116 PE=2 SV=1	86779	5	5	192.39	0.210687	0.977951	0.221907		1.35148	MORPHINE	SALINE	58205.9	128241	133590	123712	110937	35385.2	131965	197993	163117	106641	149929	39499.4
5HT6R_RAT	5-hydroxytryptamine receptor 6 OS=Rattus norvegicus OX=10116 GN=Htr6 PE=1 SV=2	46892	1	1	26.85	0.0573445	0.99626	0.776629		1.45662	SALINE	MORPHINE	220877	529175	9453.65	302659	265541	214830	226374	138661	221827	142334	182299	48327
5NT3B_RAT	7-methylguanosine phosphate-specific 5'-nucleotidase OS=Rattus norvegicus OX=10116 GN=Nt5c3b PE=2 SV=2	34513	8	8	422.36	0.0500134	0.999599	0.990294		1.0144	SALINE	MORPHINE	1.22493e+06	1.58166e+06	804917	1.39744e+06	1.25224e+06	331886	1.21143e+06	1.58004e+06	1.01743e+06	1.12896e+06	1.23446e+06	243714
5NTD_RAT	5'-nucleotidase OS=Rattus norvegicus OX=10116 GN=Nt5e PE=1 SV=1	63928	9	9	491.78	0.121457	0.980464	0.395388		1.08205	MORPHINE	SALINE	1.6608e+06	2.35434e+06	2.5044e+06	2.20519e+06	2.18118e+06	367800	2.3878e+06	2.13007e+06	2.43815e+06	2.48456e+06	2.36014e+06	158390
6PGD_RAT	6-phosphogluconate dehydrogenase, decarboxylating OS=Rattus norvegicus OX=10116 GN=Pgd PE=1 SV=1	53202	27	27	1585.52	0.0730786	0.99626	0.618864		1.02493	SALINE	MORPHINE	4.26209e+07	4.18942e+07	3.74618e+07	3.85537e+07	4.01326e+07	2.51136e+06	3.57313e+07	4.20874e+07	4.06667e+07	3.81402e+07	3.91564e+07	2.80691e+06
6PGL_RAT	6-phosphogluconolactonase OS=Rattus norvegicus OX=10116 GN=Pgls PE=1 SV=1	27217	10	10	830.68	0.0551099	0.99626	0.812632		1.00952	SALINE	MORPHINE	1.65191e+07	1.69123e+07	1.83431e+07	1.64594e+07	1.70585e+07	879654	1.84329e+07	1.61593e+07	1.69151e+07	1.60833e+07	1.68977e+07	1.0902e+06
8ODP_RAT	7,8-dihydro-8-oxoguanine triphosphatase OS=Rattus norvegicus OX=10116 GN=Nudt1 PE=1 SV=1	18007	1	1	58.5	0.0522242	0.99626	0.875472		1.13946	SALINE	MORPHINE	11812.5	1923.78	62257.8	64383.4	35094.4	32853.4	4035.33	3297.25	46215.1	69648.3	30799	32759.6
A16A1_RAT	Aldehyde dehydrogenase family 16 member A1 OS=Rattus norvegicus OX=10116 GN=Aldh16a1 PE=2 SV=1	85361	10	9	654.96	0.0562954	0.99626	0.792651		1.02973	MORPHINE	SALINE	922438	883524	783783	828525	854568	60919.4	1.31388e+06	1.18934e+06	604910	411778	879977	439261
A2MG_RAT	Alpha-2-macroglobulin OS=Rattus norvegicus OX=10116 GN=A2m PE=2 SV=2	163682	4	2	221.91	0.203939	0.977951	0.230574		2.2083	SALINE	MORPHINE	9295.6	15505.2	59293.5	42377	31617.8	23378	4297.52	6839.64	31178.5	14955.1	14317.7	12124.6
A4_RAT	Amyloid-beta A4 protein OS=Rattus norvegicus OX=10116 GN=App PE=1 SV=2	86649	21	19	1165.48	0.262875	0.977951	0.168019		1.10423	MORPHINE	SALINE	1.08112e+07	1.26703e+07	9.62293e+06	1.05978e+07	1.09256e+07	1.27297e+06	1.18463e+07	1.25094e+07	1.10893e+07	1.28124e+07	1.20643e+07	765044
AACS_RAT	Acetoacetyl-CoA synthetase OS=Rattus norvegicus OX=10116 GN=Aacs PE=1 SV=1	74992	14	14	575.77	0.0505308	0.99626	0.938902		1.01786	SALINE	MORPHINE	1.53555e+06	1.97408e+06	2.41076e+06	2.44885e+06	2.09231e+06	429141	1.67053e+06	1.88025e+06	2.2737e+06	2.39795e+06	2.05561e+06	338524
AADAT_RAT	Kynurenine/alpha-aminoadipate aminotransferase, mitochondrial OS=Rattus norvegicus OX=10116 GN=Aadat PE=1 SV=1	47754	3	3	144.09	0.200094	0.977951	0.23573		1.66326	SALINE	MORPHINE	66387.4	43222.4	137346	138252	96302	48842.4	63936.4	75615.2	55034.2	37011.5	57899.4	16276.9
AAGAB_RAT	Alpha- and gamma-adaptin-binding protein p34 OS=Rattus norvegicus OX=10116 GN=Aagab PE=1 SV=1	34342	2	2	123.29	0.0776798	0.99626	0.587038		1.11702	MORPHINE	SALINE	273748	371312	194768	235488	268829	75550.2	353791	385063	240231	222067	300288	81188.6
AAKB2_RAT	5'-AMP-activated protein kinase subunit beta-2 OS=Rattus norvegicus OX=10116 GN=Prkab2 PE=1 SV=1	30208	3	3	94.42	0.176064	0.977951	0.27211		1.35129	MORPHINE	SALINE	180468	209184	47260.4	170601	151878	71639.8	254189	207541	171569	187626	205231	35801.8
AAKG1_RAT	5'-AMP-activated protein kinase subunit gamma-1 OS=Rattus norvegicus OX=10116 GN=Prkag1 PE=1 SV=3	37363	5	5	227.01	0.236335	0.977951	0.192848		1.19853	MORPHINE	SALINE	575899	482453	511767	528478	524649	39105.3	492822	583537	615758	823111	628807	139601
AAPK1_RAT;AAPK2_RAT	5'-AMP-activated protein kinase catalytic subunit alpha-1 OS=Rattus norvegicus OX=10116 GN=Prkaa1 PE=1 SV=2	63933	12	12	562.59	0.294409	0.977951	0.143756		1.18692	MORPHINE	SALINE	1.33644e+06	1.77284e+06	1.35715e+06	1.90153e+06	1.59199e+06	288082	1.89158e+06	1.62066e+06	1.92113e+06	2.12486e+06	1.88956e+06	207102
AASD1_RAT	Alanyl-tRNA editing protein Aarsd1 OS=Rattus norvegicus OX=10116 GN=Aarsd1 PE=1 SV=1	45065	13	13	912.24	0.0509663	0.99626	0.917654		1.01446	SALINE	MORPHINE	4.34439e+06	6.43894e+06	3.86273e+06	4.11979e+06	4.69146e+06	1.18149e+06	5.26226e+06	5.55141e+06	3031166	4.65355e+06	4.6246e+06	1.12627e+06
AASS_RAT	Alpha-aminoadipic semialdehyde synthase, mitochondrial OS=Rattus norvegicus OX=10116 GN=Aass PE=2 SV=1	102842	1	1	31.17	0.0722389	0.99626	0.625123		1.03039	MORPHINE	SALINE	1543.29	1735.83	1363.62	1055.35	1424.52	289.261	1727.3	1122.47	227.159	2794.34	1467.82	1077.88
AATC_RAT	Aspartate aminotransferase, cytoplasmic OS=Rattus norvegicus OX=10116 GN=Got1 PE=1 SV=3	46400	35	35	2725.83	0.0501256	0.99626	0.970242		1.00318	MORPHINE	SALINE	4.98093e+08	6.6361e+08	4.17374e+08	4.62025e+08	5.10275e+08	1.07422e+08	5.64032e+08	598151615	388349692	497060291	5.11898e+08	9.24517e+07
AATM_RAT	Aspartate aminotransferase, mitochondrial OS=Rattus norvegicus OX=10116 GN=Got2 PE=1 SV=2	47284	47	47	2946.65	0.0702326	0.99626	0.640732		1.06182	SALINE	MORPHINE	4.81566e+08	5.06147e+08	3.72057e+08	369474671	4.32311e+08	7.17792e+07	440044086	5.2152e+08	3.1893e+08	3.48067e+08	4.0714e+08	9.208e+07
AB17A_RAT	Alpha/beta hydrolase domain-containing protein 17A OS=Rattus norvegicus OX=10116 GN=Abhd17a PE=1 SV=1	33972	4	3	170.03	0.0505529	0.99626	0.937644		1.03266	SALINE	MORPHINE	174812	142588	93238	143896	138634	33729.2	142275	150732	122003	121986	134249	14565.2
AB17B_RAT	Alpha/beta hydrolase domain-containing protein 17B OS=Rattus norvegicus OX=10116 GN=Abhd17b PE=1 SV=1	32180	5	4	170.94	0.062058	0.99626	0.717119		1.11363	SALINE	MORPHINE	781432	971830	1.5583e+06	729555	1.01028e+06	379904	836900	691802	1.06963e+06	1.03044e+06	907193	175983
AB17C_RAT	Alpha/beta hydrolase domain-containing protein 17C OS=Rattus norvegicus OX=10116 GN=Abhd17c PE=1 SV=1	35075	1	1	40.42	0.0645023	0.99626	0.691617		1.11953	MORPHINE	SALINE	16924.2	20113.7	24651.8	12557.3	18561.8	5106.62	23742.4	19513.5	27855.1	12010.9	20780.5	6765.95
ABCA5_RAT	ATP-binding cassette sub-family A member 5 OS=Rattus norvegicus OX=10116 GN=Abca5 PE=2 SV=1	185690	1	1	26.21	0.306517	0.977951	0.135655		1.29412	MORPHINE	SALINE	30108.2	19383.4	28683.5	22137.6	25078.2	5143.83	43677.6	28671	29447.1	28020.7	32454.1	7505.05
ABCAH_RAT	ATP-binding cassette sub-family A member 17 OS=Rattus norvegicus OX=10116 GN=Abca17 PE=2 SV=1	199729	1	0	36.6					1	---	---
ABCB8_RAT	ATP-binding cassette sub-family B member 8, mitochondrial OS=Rattus norvegicus OX=10116 GN=Abcb8 PE=2 SV=1	77721	1	1	25.43	0.0613158	0.99626	0.725462		1.05911	MORPHINE	SALINE	45566.5	21509.9	42642	29094.4	34703.2	11351.3	39949.4	32285.4	47674.5	27108.6	36754.5	8990.2
ABCD3_RAT	ATP-binding cassette sub-family D member 3 OS=Rattus norvegicus OX=10116 GN=Abcd3 PE=1 SV=3	75267	3	3	137.93	0.162821	0.977951	0.295842		1.26181	SALINE	MORPHINE	270496	313755	549365	364061	374419	122738	302824	216230	328577	339293	296731	55807.1
ABCF1_RAT	ATP-binding cassette sub-family F member 1 OS=Rattus norvegicus OX=10116 GN=Abcf1 PE=1 SV=1	95193	17	16	868.63	0.129556	0.977951	0.371964		1.08407	SALINE	MORPHINE	3.74381e+06	4.42362e+06	3.71277e+06	4.16048e+06	4.01017e+06	342992	3.04638e+06	4.50169e+06	3.53803e+06	3.71057e+06	3.69917e+06	604500
ABCF3_RAT	ATP-binding cassette sub-family F member 3 OS=Rattus norvegicus OX=10116 GN=Abcf3 PE=2 SV=1	79806	20	20	1196.19	0.148063	0.977951	0.326242		1.10173	MORPHINE	SALINE	4.64049e+06	5.30225e+06	4.11042e+06	4.34316e+06	4.59908e+06	516544	5.95941e+06	5.24858e+06	4.32052e+06	4.73923e+06	5.06693e+06	705698
ABD12_RAT	Monoacylglycerol lipase ABHD12 OS=Rattus norvegicus OX=10116 GN=Abhd12 PE=2 SV=1	45267	21	21	1346.81	0.0693765	0.99626	0.647698		1.03307	MORPHINE	SALINE	7.9482e+06	1.0664e+07	7.80561e+06	8.10624e+06	8.63102e+06	1.36088e+06	9.62674e+06	8.54933e+06	9.22896e+06	8.26068e+06	8.91643e+06	623695
ABHD1_RAT	Protein ABHD1 OS=Rattus norvegicus OX=10116 GN=Abhd1 PE=2 SV=1	45528	2	2	102.39	0.0639102	0.99626	0.697543		1.06583	SALINE	MORPHINE	118731	174663	154613	95603.6	135903	35455.8	170987	171518	73577.3	93954.4	127509	51191.3
ABHD5_RAT	1-acylglycerol-3-phosphate O-acyltransferase ABHD5 OS=Rattus norvegicus OX=10116 GN=Abhd5 PE=1 SV=1	39079	3	3	183.91	0.0605918	0.99626	0.733915		1.21683	SALINE	MORPHINE	117571	219481	56410.1	115471	127233	67718.2	124749	115652	108759	69085.8	104561	24540.3
ABHDA_RAT	Mycophenolic acid acyl-glucuronide esterase, mitochondrial OS=Rattus norvegicus OX=10116 GN=Abhd10 PE=1 SV=2	33131	6	6	285.31	0.0551454	0.99626	0.811999		1.07388	MORPHINE	SALINE	2.71318e+06	2.55243e+06	3.13376e+06	2.57853e+06	2.74447e+06	268914	4.21635e+06	3.01748e+06	2.47139e+06	2.08367e+06	2.94722e+06	928754
ABHEA_RAT	Protein ABHD14A OS=Rattus norvegicus OX=10116 GN=Abhd14a PE=2 SV=1	26744	1	1	30.47	0.0893596	0.99626	0.520341		1.11398	MORPHINE	SALINE	52332.2	42777.8	3459.31	44994.3	35890.9	22003.2	23519.2	40638.3	49981.6	45788.6	39981.9	11621.3
ABHEB_RAT	Protein ABHD14B OS=Rattus norvegicus OX=10116 GN=Abhd14b PE=2 SV=1	22604	10	10	504.78	0.10523	0.990631	0.450758		1.13541	MORPHINE	SALINE	8.47003e+06	7.58401e+06	1.01249e+07	8.81662e+06	8.74888e+06	1.05398e+06	1.23744e+07	7.36584e+06	1.14874e+07	8.50667e+06	9.93358e+06	2.38058e+06
ABHGA_RAT	Protein ABHD16A OS=Rattus norvegicus OX=10116 GN=Abhd16a PE=2 SV=1	62998	1	1	47.63	0.286936	0.977951	0.149068		7.40028	SALINE	MORPHINE	182.467	401.447	5747.8	906.357	1809.52	2642.96	319.294	454.535	126.382	77.8696	244.52	174.572
ABI1_RAT	Abl interactor 1 OS=Rattus norvegicus OX=10116 GN=Abi1 PE=1 SV=3	51673	13	11	696.05	0.0595804	0.99626	0.746303		1.02175	MORPHINE	SALINE	6.09499e+06	6.60484e+06	8.34765e+06	8.07531e+06	7.2807e+06	1.10038e+06	7.95021e+06	6.75027e+06	7.43688e+06	7.61895e+06	7.43908e+06	505987
ABLM2_RAT	Actin-binding LIM protein 2 OS=Rattus norvegicus OX=10116 GN=Ablim2 PE=1 SV=1	67966	20	20	1361.74	0.249608	0.977951	0.179852		1.09789	MORPHINE	SALINE	1.10002e+07	1.17484e+07	1.38106e+07	1.22382e+07	1.21993e+07	1.18868e+06	1.41674e+07	1.23292e+07	1.44403e+07	1.26372e+07	1.33935e+07	1.06446e+06
ACACA_RAT	Acetyl-CoA carboxylase 1 OS=Rattus norvegicus OX=10116 GN=Acaca PE=1 SV=1	265025	1	1	48.18	0.0602479	0.99626	0.738049		1.05911	SALINE	MORPHINE	11217.8	13249.6	20529.4	14492	14872.2	4005.68	14593	7760.79	15566.3	18248.4	14042.1	4463.73
ACADL_RAT	Long-chain specific acyl-CoA dehydrogenase, mitochondrial OS=Rattus norvegicus OX=10116 GN=Acadl PE=1 SV=1	47842	24	23	1440.88	0.158838	0.977951	0.303599		1.09324	SALINE	MORPHINE	14550365	1.70527e+07	1.63297e+07	1.66195e+07	1.61381e+07	1.09938e+06	1.22783e+07	1.63925e+07	1.69747e+07	1.34013e+07	1.47617e+07	2.27853e+06
ACADM_RAT	Medium-chain specific acyl-CoA dehydrogenase, mitochondrial OS=Rattus norvegicus OX=10116 GN=Acadm PE=1 SV=1	46526	16	16	762.9	0.27858	0.977951	0.155315		1.23409	SALINE	MORPHINE	9.66054e+06	8.63504e+06	8.35609e+06	8.75836e+06	8.85251e+06	564358	7.68998e+06	9.8059e+06	4.99965e+06	6.19762e+06	7.17329e+06	2.07157e+06
ACADS_RAT	Short-chain specific acyl-CoA dehydrogenase, mitochondrial OS=Rattus norvegicus OX=10116 GN=Acads PE=1 SV=2	44737	12	12	544.15	0.434911	0.977951	0.0765226		1.16809	SALINE	MORPHINE	2.09775e+06	2.56576e+06	2.37483e+06	2.78363e+06	2.45549e+06	291160	2.20504e+06	2.08526e+06	1.88789e+06	2.23035e+06	2.10214e+06	156221
ACADV_RAT	Very long-chain specific acyl-CoA dehydrogenase, mitochondrial OS=Rattus norvegicus OX=10116 GN=Acadvl PE=1 SV=1	70705	35	35	2336.21	0.294695	0.977951	0.143558		1.21589	SALINE	MORPHINE	1.52418e+07	1.42556e+07	2.15793e+07	1.63091e+07	1.68464e+07	3.26477e+06	1.4304e+07	1.35311e+07	1.5951e+07	1.16348e+07	1.38552e+07	1.79157e+06
ACAP2_RAT	Arf-GAP with coiled-coil, ANK repeat and PH domain-containing protein 2 OS=Rattus norvegicus OX=10116 GN=Acap2 PE=1 SV=1	87175	13	13	909.02	0.149979	0.977951	0.322027		1.10514	MORPHINE	SALINE	2.32655e+06	2.20931e+06	2.11227e+06	2.01787e+06	2.1665e+06	132260	2.76149e+06	2.67599e+06	2.02392e+06	2.1157e+06	2.39427e+06	378142
ACATN_RAT	Acetyl-coenzyme A transporter 1 OS=Rattus norvegicus OX=10116 GN=Slc33a1 PE=2 SV=1	61062	1	1	26.54	0.505971	0.977951	0.0567763		1.68589	SALINE	MORPHINE	6119.89	4486.78	2480.74	3952.16	4259.89	1502.35	26.4224	10080.8	0	0	2526.79	5035.99
ACBD4_RAT	Acyl-CoA-binding domain-containing protein 4 OS=Rattus norvegicus OX=10116 GN=Acbd4 PE=1 SV=1	37293	1	1	29.27	0.239571	0.977951	0.189564		1.64595	SALINE	MORPHINE	45659.6	119833	110870	53304.4	82416.7	38332.6	82039.3	45447.7	30524.7	42278.3	50072.5	22257
ACBD5_RAT	Acyl-CoA-binding domain-containing protein 5 OS=Rattus norvegicus OX=10116 GN=Acbd5 PE=1 SV=1	56746	8	8	435.78	0.0930274	0.99626	0.502495		1.135	MORPHINE	SALINE	379813	477234	631174	629726	529487	123181	509207	443279	734677	716704	600967	146696
ACBD6_RAT	Acyl-CoA-binding domain-containing protein 6 OS=Rattus norvegicus OX=10116 GN=Acbd6 PE=1 SV=1	30791	10	10	537.98	0.0814899	0.99626	0.563352		1.06304	MORPHINE	SALINE	2.37956e+06	3.09111e+06	2.56347e+06	3.02531e+06	2.76486e+06	347989	3.45179e+06	3.12921e+06	2.66121e+06	2.51444e+06	2.93916e+06	430719
ACBG1_RAT;ACBG2_RAT	Long-chain-fatty-acid--CoA ligase ACSBG1 OS=Rattus norvegicus OX=10116 GN=Acsbg1 PE=1 SV=1	80468	39	39	3169.61	0.166173	0.977951	0.289548		1.09582	SALINE	MORPHINE	5.64079e+07	6.29222e+07	5.49768e+07	4.87633e+07	5.57676e+07	5.81043e+06	5.51722e+07	5.49787e+07	5.07608e+07	4.26529e+07	5.08912e+07	5.85726e+06
ACD11_RAT;RING2_RAT	Acyl-CoA dehydrogenase family member 11 OS=Rattus norvegicus OX=10116 GN=Acad11 PE=1 SV=1	87316	13	13	627.91	0.0620254	0.99626	0.717479		1.06332	MORPHINE	SALINE	1.43834e+06	1.52663e+06	1.05511e+06	1.15661e+06	1.29417e+06	224272	1.62363e+06	1.63328e+06	1.2125e+06	1.03504e+06	1.37611e+06	300277
ACDSB_RAT	Short/branched chain specific acyl-CoA dehydrogenase, mitochondrial OS=Rattus norvegicus OX=10116 GN=Acadsb PE=1 SV=1	47793	7	7	401.05	0.135939	0.977951	0.355082		1.30673	SALINE	MORPHINE	1.55537e+06	2.93312e+06	1.39034e+06	1.4007e+06	1.81988e+06	745986	966247	2.03605e+06	1.78078e+06	787714	1.3927e+06	608927
ACE_RAT	Angiotensin-converting enzyme OS=Rattus norvegicus OX=10116 GN=Ace PE=1 SV=1	150812	11	11	519.03	0.0657967	0.99626	0.679158		1.05589	SALINE	MORPHINE	1.38909e+06	929550	1.04676e+06	1.04535e+06	1.10269e+06	198679	945584	683654	1.2958e+06	1.25226e+06	1.04432e+06	286535
ACE2_RAT	Angiotensin-converting enzyme 2 OS=Rattus norvegicus OX=10116 GN=Ace2 PE=1 SV=1	92432	11	10	451.79	0.126895	0.977951	0.379397		1.10263	SALINE	MORPHINE	883710	1.11688e+06	884191	735569	905086	157569	738298	841507	821083	882479	820842	60662.4
ACES_RAT	Acetylcholinesterase OS=Rattus norvegicus OX=10116 GN=Ache PE=2 SV=1	68153	12	11	515.64	0.183606	0.977951	0.259851		1.41437	SALINE	MORPHINE	1.25114e+06	1.08053e+06	2.68231e+06	1.95282e+06	1.7417e+06	731918	943256	1.01589e+06	1.77279e+06	1.19378e+06	1.23143e+06	375939
ACHA3_RAT	Neuronal acetylcholine receptor subunit alpha-3 OS=Rattus norvegicus OX=10116 GN=Chrna3 PE=1 SV=1	56960	1	1	42.32	0.302069	0.977951	0.138562		Infinity	MORPHINE	SALINE	0	0	0	0	0	0	0	455.679	2916.88	0	843.139	1399.08
ACHA4_RAT	Neuronal acetylcholine receptor subunit alpha-4 OS=Rattus norvegicus OX=10116 GN=Chrna4 PE=1 SV=3	70147	2	2	57.63	0.121605	0.980464	0.394938		1.97725	MORPHINE	SALINE	1228.05	4809.52	0	11323.1	4340.17	5082.77	353.279	5805.54	22210.1	5957.43	8581.6	9452.25
ACHA9_RAT	Neuronal acetylcholine receptor subunit alpha-9 OS=Rattus norvegicus OX=10116 GN=Chrna9 PE=1 SV=2	54491	1	1	25.49	0.0652265	0.99626	0.684566		1.36518	SALINE	MORPHINE	46256	5324.86	4840.56	1711.91	14533.3	21209	12738.8	18465.1	4802.59	6576.38	10645.7	6224.27
ACHB4_RAT	Neuronal acetylcholine receptor subunit beta-4 OS=Rattus norvegicus OX=10116 GN=Chrnb4 PE=1 SV=1	55825	1	1	29.93	0.0580668	0.99626	0.766326		1.32499	MORPHINE	SALINE	5103.09	235.943	1050.74	492.866	1720.66	2280.46	1486.7	5144.41	2362.9	125.391	2279.85	2120.01
ACK1_RAT	Activated CDC42 kinase 1 OS=Rattus norvegicus OX=10116 GN=Tnk2 PE=2 SV=1	114995	2	2	93.46	0.0680977	0.99626	0.658481		1.05678	MORPHINE	SALINE	107209	130449	127561	113146	119591	11199.1	123794	135329	148506	97898.1	126382	21506.2
ACL6B_RAT	Actin-like protein 6B OS=Rattus norvegicus OX=10116 GN=Actl6b PE=1 SV=2	46861	3	3	100.2	0.101426	0.990948	0.465782		1.32028	SALINE	MORPHINE	173940	66672.4	106604	215726	140736	66774.2	128705	67208.3	50625.7	179843	106595	59267.8
ACLY_RAT	ATP-citrate synthase OS=Rattus norvegicus OX=10116 GN=Acly PE=1 SV=1	120559	73	73	5267.74	0.0628607	0.99626	0.70843		1.03465	SALINE	MORPHINE	1.19152e+08	151433381	1.52093e+08	1.46673e+08	1.42338e+08	1.56447e+07	1.11265e+08	1.42219e+08	1.35046e+08	1.61752e+08	1.37571e+08	2.08542e+07
ACON_RAT	Aconitate hydratase, mitochondrial OS=Rattus norvegicus OX=10116 GN=Aco2 PE=1 SV=2	85380	66	65	5666.27	0.0646638	0.99626	0.690026		1.09321	MORPHINE	SALINE	2018268851	1636206109	1314556828	1376419272	1586362765	3.19886e+08	2242270952	2067329059	1346916619	1280363398	1734220007	4.91619e+08
ACOT1_RAT	Acyl-coenzyme A thioesterase 1 OS=Rattus norvegicus OX=10116 GN=Acot1 PE=1 SV=1	45984	9	3	500.74	0.302818	0.977951	0.138067		2.00134	MORPHINE	SALINE	170873	181000	183370	138347	168397	20753.6	179880	649727	345305	173172	337021	223154
ACOT2_RAT	Acyl-coenzyme A thioesterase 2, mitochondrial OS=Rattus norvegicus OX=10116 GN=Acot2 PE=1 SV=1	49670	12	6	718.54	0.203483	0.977951	0.231177		1.18254	SALINE	MORPHINE	3.0331e+06	3.34047e+06	2.69825e+06	2.65314e+06	2.93124e+06	321180	2.70423e+06	3.32058e+06	1.91954e+06	1.97069e+06	2.47876e+06	665923
ACOT8_RAT	Acyl-coenzyme A thioesterase 8 OS=Rattus norvegicus OX=10116 GN=Acot8 PE=1 SV=1	35980	1	1	25.03	0.0506805	0.99626	0.930843		1.00932	MORPHINE	SALINE	7337.24	7154.25	10579.4	8422.99	8373.46	1573.61	9747.87	5037.04	10752.4	8268.69	8451.51	2494.45
ACOX1_RAT	Peroxisomal acyl-coenzyme A oxidase 1 OS=Rattus norvegicus OX=10116 GN=Acox1 PE=1 SV=1	74631	21	21	1351.41	0.0538773	0.99626	0.836276		1.01609	MORPHINE	SALINE	6.53289e+06	8.6037e+06	6.04734e+06	5.12273e+06	6.57666e+06	1.47252e+06	5.99187e+06	6.36987e+06	8.04034e+06	6.32797e+06	6.68251e+06	920892
ACPH_RAT	Acylamino-acid-releasing enzyme OS=Rattus norvegicus OX=10116 GN=Apeh PE=1 SV=1	81331	24	24	1670.3	0.107584	0.989205	0.441901		1.08205	SALINE	MORPHINE	2.1895e+07	2.75993e+07	2.17584e+07	1.94546e+07	2.26768e+07	3.46739e+06	2.41866e+07	2.09178e+07	1.99241e+07	1.88006e+07	2.09573e+07	2.32012e+06
ACSF2_RAT	Acyl-CoA synthetase family member 2, mitochondrial OS=Rattus norvegicus OX=10116 GN=Acsf2 PE=2 SV=1	67843	22	22	1758.88	0.0571266	0.99626	0.779848		1.10434	SALINE	MORPHINE	1.49286e+07	1.53574e+07	3.2486e+07	2.12307e+07	2.10007e+07	8.17887e+06	1.92384e+07	1.50862e+07	2.31034e+07	1.86378e+07	1.90164e+07	3.28342e+06
ACSL1_RAT;ACSL5_RAT	Long-chain-fatty-acid--CoA ligase 1 OS=Rattus norvegicus OX=10116 GN=Acsl1 PE=1 SV=1	78128	23	22	1165.66	0.185586	0.977951	0.256769		1.25581	SALINE	MORPHINE	7.77369e+06	7.56479e+06	1.16939e+07	1.04948e+07	9.38179e+06	2.03895e+06	4.71711e+06	6.40791e+06	1.0027e+07	8.7309e+06	7.47073e+06	2.36887e+06
ACSL3_RAT	Long-chain-fatty-acid--CoA ligase 3 OS=Rattus norvegicus OX=10116 GN=Acsl3 PE=1 SV=1	80406	4	3	130.6	0.0533331	0.99626	0.847989		1.09234	MORPHINE	SALINE	50299.2	44136	84844.2	71340.2	62654.9	18827.4	81190	32900.2	90345.9	69326.1	68440.5	25207.8
ACSL4_RAT	Long-chain-fatty-acid--CoA ligase 4 OS=Rattus norvegicus OX=10116 GN=Acsl4 PE=1 SV=1	74279	2	1	67.01	0.122109	0.980464	0.39341		11.1774	SALINE	MORPHINE	1928.69	4471.89	112715	792.876	29977.2	55180.2	3270.54	467.74	6087.95	901.584	2681.95	2583.26
ACSL6_RAT	Long-chain-fatty-acid--CoA ligase 6 OS=Rattus norvegicus OX=10116 GN=Acsl6 PE=1 SV=1	78130	35	33	2736.8	0.0680795	0.99626	0.658638		1.05262	SALINE	MORPHINE	3.3744e+07	3.48765e+07	4.22147e+07	4.63038e+07	3.92847e+07	5.99956e+06	3.04725e+07	3.33425e+07	4.63427e+07	3.91263e+07	3.7321e+07	7.0091e+06
ACSM2_RAT	Acyl-coenzyme A synthetase ACSM2, mitochondrial OS=Rattus norvegicus OX=10116 GN=Acsm2 PE=2 SV=2	64104	1	1	27.79	0.367515	0.977951	0.102533		1.17409	SALINE	MORPHINE	664628	514930	665231	631155	618986	71174.7	536374	481626	610478	480336	527203	61353
ACSM5_RAT	Acyl-coenzyme A synthetase ACSM5, mitochondrial OS=Rattus norvegicus OX=10116 GN=Acsm5 PE=2 SV=1	64582	2	2	98.93	0.204763	0.977951	0.22949		1.50934	SALINE	MORPHINE	80735.9	68777.9	189308	104353	110794	54389.8	57485.2	59334.3	123564	53237.5	73405.3	33536.5
ACTA_RAT;ACTH_RAT	Actin, aortic smooth muscle OS=Rattus norvegicus OX=10116 GN=Acta2 PE=2 SV=1	41982	35	1	3149.3	0.288609	0.977951	0.147857		1.85707	SALINE	MORPHINE	1.62172e+07	7.54647e+06	4.63134e+06	1.35771e+07	1.0493e+07	5.3329e+06	7.87575e+06	5.54111e+06	5.51817e+06	3.66618e+06	5.6503e+06	1.72421e+06
ACTB_RAT;ACTG_RAT	Actin, cytoplasmic 1 OS=Rattus norvegicus OX=10116 GN=Actb PE=1 SV=1	41710	41	20	3787.97	0.0658268	0.99626	0.678875		1.04073	SALINE	MORPHINE	3691068117	3862088859	3179962223	3215111591	3.48706e+09	3.41824e+08	3768618175	4464802094	2025117357	3143791854	3350582370	1.03535e+09
ACTC_RAT;ACTS_RAT	Actin, alpha cardiac muscle 1 OS=Rattus norvegicus OX=10116 GN=Actc1 PE=2 SV=1	41992	37	2	3249.12	0.119568	0.981427	0.40121		1.41018	MORPHINE	SALINE	17064.2	346175	211395	60801.8	158859	150076	318330	247134	271335	59278.8	224020	113735
ACTN1_RAT	Alpha-actinin-1 OS=Rattus norvegicus OX=10116 GN=Actn1 PE=1 SV=1	102896	67	45	5431.35	0.366089	0.977951	0.103186		1.25371	SALINE	MORPHINE	7.83077e+07	4.84595e+07	6.05367e+07	6.225e+07	6.23885e+07	1.22595e+07	5.0239e+07	4.2999e+07	5.62767e+07	4.95379e+07	4.97631e+07	5.43005e+06
ACTN4_RAT	Alpha-actinin-4 OS=Rattus norvegicus OX=10116 GN=Actn4 PE=1 SV=2	104849	72	49	5773.3	0.209758	0.977951	0.223073		1.18519	SALINE	MORPHINE	1.22071e+08	8.82187e+07	7.48934e+07	8.08551e+07	9.15096e+07	2.10907e+07	7.23949e+07	8.02998e+07	8.32989e+07	7.28497e+07	7.72108e+07	5.44117e+06
ACTT1_RAT	Actin-related protein T1 OS=Rattus norvegicus OX=10116 GN=Actrt1 PE=2 SV=1	42167	1	1	30.27	0.0833995	0.99626	0.552245		1.13099	MORPHINE	SALINE	354220	791957	814976	460518	605418	232958	733871	457852	887165	660005	684723	178400
ACTZ_RAT	Alpha-centractin OS=Rattus norvegicus OX=10116 GN=Actr1a PE=1 SV=1	42587	27	27	1937.24	0.411681	0.977951	0.0845205		1.16934	MORPHINE	SALINE	6.5118e+07	7.40846e+07	5.96729e+07	5.93952e+07	6.45677e+07	6.86995e+06	7.60779e+07	8.71757e+07	7.11249e+07	6.76281e+07	7.55016e+07	8.51984e+06
ACVR1_RAT	Activin receptor type-1 OS=Rattus norvegicus OX=10116 GN=Acvr1 PE=2 SV=1	57158	1	1	30.42	0.050053	0.997702	0.980675		1.01267	MORPHINE	SALINE	426982	262287	403995	358912	363044	72879.4	405461	468888	342486	253743	367644	91809.2
ACY1A_RAT;ACY1B_RAT	Aminoacylase-1A OS=Rattus norvegicus OX=10116 GN=Acy1a PE=1 SV=1	45775	22	22	1278.25	0.127698	0.977951	0.377128		1.10363	SALINE	MORPHINE	1.70579e+07	1.81197e+07	1.63235e+07	1.86499e+07	1.75378e+07	1.04566e+06	1.91914e+07	1.75903e+07	1.1127e+07	1.5655e+07	1.58909e+07	3.48958e+06
ACY2_RAT	Aspartoacylase OS=Rattus norvegicus OX=10116 GN=Aspa PE=1 SV=2	35291	11	11	641.86	0.0502453	0.99626	0.958435		1.00772	MORPHINE	SALINE	1.25481e+07	1.83695e+07	1.21428e+07	1.24824e+07	1.38857e+07	2.99446e+06	1.47863e+07	1.68512e+07	1.03259e+07	1.40083e+07	1.39929e+07	2.72317e+06
ACY3_RAT	N-acyl-aromatic-L-amino acid amidohydrolase (carboxylate-forming) OS=Rattus norvegicus OX=10116 GN=Acy3 PE=1 SV=1	35397	3	3	120.55	0.24255	0.977951	0.186608		1.27322	SALINE	MORPHINE	156855	102987	163145	130186	138293	27534.3	100948	105229	149749	78541.2	108617	29814.4
ADA10_RAT	Disintegrin and metalloproteinase domain-containing protein 10 OS=Rattus norvegicus OX=10116 GN=Adam10 PE=1 SV=2	84033	8	8	467.25	0.132747	0.977951	0.363363		1.08839	MORPHINE	SALINE	1.89241e+06	2.46357e+06	2.47915e+06	2.27691e+06	2.27801e+06	272995	2.40834e+06	2.11267e+06	2.78465e+06	2.6118e+06	2.47937e+06	288814
ADA15_RAT	Disintegrin and metalloproteinase domain-containing protein 15 OS=Rattus norvegicus OX=10116 GN=Adam15 PE=2 SV=2	93247	2	2	65.07	0.145522	0.977951	0.331968		1.44057	MORPHINE	SALINE	20370.5	28210.6	4734.46	18921.1	18059.2	9775.56	26229.4	27134.3	37648.4	13050.4	26015.6	10078.3
ADA17_RAT	Disintegrin and metalloproteinase domain-containing protein 17 OS=Rattus norvegicus OX=10116 GN=Adam17 PE=1 SV=1	92957	1	1	27.54	0.120654	0.981301	0.397846		1.08822	SALINE	MORPHINE	2193.51	2601.31	25413.9	16277.1	11621.5	11286.5	0	5251.2	35088	2378.08	10679.3	16413.5
ADAS_RAT	Alkyldihydroxyacetonephosphate synthase, peroxisomal OS=Rattus norvegicus OX=10116 GN=Agps PE=2 SV=1	71542	14	14	749.2	0.053885	0.99626	0.836116		1.06964	MORPHINE	SALINE	1.46245e+06	1.79855e+06	3.23106e+06	3.55919e+06	2.51281e+06	1.0367e+06	1.71314e+06	1.74507e+06	3.33541e+06	3.9576e+06	2.68781e+06	1.13585e+06
ADCY2_RAT	Adenylate cyclase type 2 OS=Rattus norvegicus OX=10116 GN=Adcy2 PE=1 SV=1	123236	4	4	173.11	0.0867395	0.99626	0.533887		1.2376	SALINE	MORPHINE	57462.9	87940.4	206566	120340	118077	64337.1	75039	45621.8	200514	60458.7	95408.3	71092.1
ADCY3_RAT	Adenylate cyclase type 3 OS=Rattus norvegicus OX=10116 GN=Adcy3 PE=1 SV=1	128852	2	2	68.83	0.0596633	0.99626	0.745261		1.04438	MORPHINE	SALINE	69739.7	52997.6	32043.9	43275.5	49514.2	15972.2	64836.9	54556.6	39103.7	48349.2	51711.6	10811
ADCY5_RAT	Adenylate cyclase type 5 OS=Rattus norvegicus OX=10116 GN=Adcy5 PE=1 SV=2	139089	4	4	169.91	0.0587074	0.99626	0.757613		1.09141	MORPHINE	SALINE	117888	100725	188297	125939	133212	38199	164777	92834.1	204415	119531	145389	49297.1
ADCY8_RAT	Adenylate cyclase type 8 OS=Rattus norvegicus OX=10116 GN=Adcy8 PE=1 SV=1	139734	1	1	30.31	0.169436	0.977951	0.283614		3.60024	SALINE	MORPHINE	8138.2	5484.01	15649.8	521.679	7448.44	6313.42	0	1889.6	4344.99	2040.9	2068.87	1778.94
ADDA_RAT	Alpha-adducin OS=Rattus norvegicus OX=10116 GN=Add1 PE=1 SV=2	80305	51	47	3366.88	0.0912363	0.99626	0.511056		1.04541	SALINE	MORPHINE	1.24753e+08	1.43281e+08	1.21345e+08	112725791	1.25526e+08	1.28734e+07	1.32638e+08	1.17379e+08	1.14897e+08	1.15382e+08	1.20074e+08	8.44463e+06
ADDB_RAT	Beta-adducin OS=Rattus norvegicus OX=10116 GN=Add2 PE=1 SV=4	80542	65	61	3945.04	0.131609	0.977951	0.366393		1.08091	MORPHINE	SALINE	7.00103e+07	1.00295e+08	7.45961e+07	7.85025e+07	8.08511e+07	1.34195e+07	8.24763e+07	8.89206e+07	8.18966e+07	9.62767e+07	8.73925e+07	6.72402e+06
ADH1_RAT	Alcohol dehydrogenase 1 OS=Rattus norvegicus OX=10116 GN=Adh1 PE=1 SV=3	39620	2	0	53.63					1	---	---
ADHX_RAT;ADH7_RAT	Alcohol dehydrogenase class-3 OS=Rattus norvegicus OX=10116 GN=Adh5 PE=1 SV=2	39550	8	7	270.41	0.395246	0.977951	0.0907548		1.5453	SALINE	MORPHINE	950704	839092	1.55849e+06	732594	1.02022e+06	369730	680408	663353	835089	461979	660207	153075
ADK_RAT	Adenosine kinase OS=Rattus norvegicus OX=10116 GN=Adk PE=1 SV=3	40108	8	8	426.37	0.185741	0.977951	0.256529		1.17985	SALINE	MORPHINE	1.64237e+06	2.68427e+06	2.04124e+06	2.27704e+06	2.16123e+06	436115	2.09043e+06	1.95836e+06	1.50529e+06	1.77306e+06	1.83178e+06	253618
ADNP_RAT	Activity-dependent neuroprotector homeobox protein OS=Rattus norvegicus OX=10116 GN=Adnp PE=1 SV=2	123548	3	3	121.08	0.165262	0.977951	0.291238		1.17453	MORPHINE	SALINE	70750.2	82209.1	93332.4	113847	90034.7	18357.8	123442	79271.8	115934	104345	105748	19319.9
ADPPT_RAT	L-aminoadipate-semialdehyde dehydrogenase-phosphopantetheinyl transferase OS=Rattus norvegicus OX=10116 GN=Aasdhppt PE=2 SV=1	35793	3	3	140.95	0.277255	0.977951	0.156336		1.12412	MORPHINE	SALINE	316650	402043	306342	357192	345557	43586.8	399901	399984	410791	343110	388446	30654.2
ADPRH_RAT	[Protein ADP-ribosylarginine] hydrolase OS=Rattus norvegicus OX=10116 GN=Adprh PE=1 SV=2	39935	12	12	514.6	0.0752541	0.99626	0.603326		1.10447	MORPHINE	SALINE	2.40825e+06	3.40125e+06	2.51948e+06	2.91805e+06	2.81176e+06	449830	3.47024e+06	3.71835e+06	2.0618e+06	3.17157e+06	3.10549e+06	730820
ADRM1_RAT	Proteasomal ubiquitin receptor ADRM1 OS=Rattus norvegicus OX=10116 GN=Adrm1 PE=1 SV=2	42076	3	3	171.49	0.0505109	0.99626	0.940056		1.00256	MORPHINE	SALINE	2.05991e+06	2.95055e+06	1.88579e+06	2.35431e+06	2.31264e+06	467171	2.73923e+06	2.71619e+06	1.44241e+06	2.37639e+06	2.31856e+06	607196
ADRO_RAT	NADPH:adrenodoxin oxidoreductase, mitochondrial OS=Rattus norvegicus OX=10116 GN=Fdxr PE=1 SV=1	54329	19	19	1036.75	0.0866587	0.99626	0.534316		1.11365	MORPHINE	SALINE	4.8319e+06	3.93936e+06	3.14673e+06	2.92291e+06	3.71022e+06	865649	3.66105e+06	5.44584e+06	4.25256e+06	3.16814e+06	4.1319e+06	981754
ADT1_RAT	ADP/ATP translocase 1 OS=Rattus norvegicus OX=10116 GN=Slc25a4 PE=1 SV=3	32968	17	5	901.12	0.101812	0.990631	0.464214		1.1294	SALINE	MORPHINE	2.07508e+07	1.26651e+07	1.78031e+07	1.88062e+07	1.75063e+07	3.45168e+06	1.80041e+07	1.25194e+07	1.95329e+07	1.19455e+07	1.55005e+07	3.83204e+06
ADT2_RAT	ADP/ATP translocase 2 OS=Rattus norvegicus OX=10116 GN=Slc25a5 PE=1 SV=3	32880	15	4	922.74	0.130282	0.977951	0.369979		1.22724	SALINE	MORPHINE	1.1301e+07	5.51186e+06	9.36386e+06	7.12857e+06	8.32632e+06	2.53514e+06	7.34695e+06	5.90501e+06	8.68616e+06	5.20016e+06	6.78457e+06	1.55095e+06
AEBP1_RAT	Adipocyte enhancer-binding protein 1 OS=Rattus norvegicus OX=10116 GN=Aebp1 PE=2 SV=1	127981	2	2	104.02	0.160531	0.977951	0.300264		1.74457	SALINE	MORPHINE	15303.6	21665.2	68357.2	58443.2	40942.3	26374.3	13943.5	14998.5	51946.4	12985.5	23468.5	19003.1
AES_RAT	Amino-terminal enhancer of split OS=Rattus norvegicus OX=10116 GN=Aes PE=1 SV=1	21986	1	1	27.49	0.0528976	0.99626	0.85811		1.1837	MORPHINE	SALINE	195917	318844	16069.4	70484.6	150329	135248	349914	248000	96804.9	17056.1	177944	149388
AFAD_RAT	Afadin OS=Rattus norvegicus OX=10116 GN=Afdn PE=1 SV=1	207549	49	49	2467.76	0.0717764	0.99626	0.628637		1.03593	MORPHINE	SALINE	9.67621e+06	8.23033e+06	8.99977e+06	8.39782e+06	8.82603e+06	656052	9.91344e+06	9.79597e+06	9.0094e+06	7.85397e+06	9.14319e+06	948575
AFAP1_RAT	Actin filament-associated protein 1 OS=Rattus norvegicus OX=10116 GN=Afap1 PE=1 SV=1	80702	1	1	44.12	0.167423	0.977951	0.287252		1.51575	SALINE	MORPHINE	11399.1	37106.1	7868.18	37629.8	23500.8	16078.6	31296.3	28774.1	345.172	1601.83	15504.4	16818.2
AFG1L_RAT	AFG1-like ATPase OS=Rattus norvegicus OX=10116 GN=Afg1l PE=2 SV=1	54468	5	5	197.93	0.113925	0.986545	0.419515		1.91517	MORPHINE	SALINE	151864	103441	90948.7	121074	116832	26422.6	115627	563016	119202	97165	223753	226382
AGAP2_RAT	Arf-GAP with GTPase, ANK repeat and PH domain-containing protein 2 OS=Rattus norvegicus OX=10116 GN=Agap2 PE=1 SV=1	124361	26	26	1305.21	0.051137	0.99626	0.910716		1.01046	MORPHINE	SALINE	4.53484e+06	3.70245e+06	3.91574e+06	4.14128e+06	4.07358e+06	355903	4.5068e+06	4.29075e+06	3.46667e+06	4.20058e+06	4.1162e+06	451680
AGFG1_RAT	Arf-GAP domain and FG repeat-containing protein 1 OS=Rattus norvegicus OX=10116 GN=Agfg1 PE=1 SV=1	58134	13	11	903.85	0.105424	0.990631	0.450016		1.06307	MORPHINE	SALINE	3.22892e+06	3.40271e+06	3.57484e+06	4.33482e+06	3.63532e+06	487246	3.71468e+06	3.53947e+06	4.39864e+06	3.80566e+06	3.86461e+06	372762
AGRF5_RAT	Adhesion G protein-coupled receptor F5 OS=Rattus norvegicus OX=10116 GN=Adgrf5 PE=1 SV=1	149350	1	1	26.81	0.0738537	0.99626	0.61322		1.10858	SALINE	MORPHINE	12728.5	18187.5	24600.3	16898.2	18103.6	4917.95	9022.6	20888.2	19467.8	15943.3	16330.5	5296.89
AGRG1_RAT	Adhesion G-protein coupled receptor G1 OS=Rattus norvegicus OX=10116 GN=Adgrg1 PE=1 SV=1	77203	6	6	456.15	0.0517487	0.99626	0.889447		1.03971	SALINE	MORPHINE	2.82834e+06	3.52576e+06	5.30202e+06	3.57859e+06	3.80868e+06	1.05263e+06	3.94089e+06	3.14337e+06	4.37703e+06	3.19161e+06	3.66323e+06	599802
AGRIN_RAT	Agrin OS=Rattus norvegicus OX=10116 GN=Agrn PE=1 SV=2	208509	5	5	239.93	0.0527617	0.99626	0.861428		1.05687	SALINE	MORPHINE	288567	208676	139239	156094	198144	67144.7	255004	184577	164418	145925	187481	47702.3
AGRL1_RAT	Adhesion G protein-coupled receptor L1 OS=Rattus norvegicus OX=10116 GN=Adgrl1 PE=1 SV=1	166509	19	19	992.64	0.051422	0.99626	0.900223		1.01208	MORPHINE	SALINE	5.32337e+06	6.76582e+06	6.58633e+06	6.04803e+06	6.18089e+06	647948	5.43736e+06	5.79594e+06	6.74686e+06	7.04208e+06	6.25556e+06	761727
AGRL2_RAT	Adhesion G protein-coupled receptor L2 OS=Rattus norvegicus OX=10116 GN=Adgrl2 PE=1 SV=2	166622	9	9	447.35	0.177136	0.977951	0.270317		1.09347	SALINE	MORPHINE	294571	357324	346834	346425	336289	28265.3	263409	301645	308185	356935	307543	38395.5
AGRL3_RAT	Adhesion G protein-coupled receptor L3 OS=Rattus norvegicus OX=10116 GN=Adgrl3 PE=1 SV=1	172333	18	18	933.64	0.0697257	0.99626	0.644834		1.03498	SALINE	MORPHINE	4.67212e+06	4.35822e+06	5.75043e+06	4.93001e+06	4.9277e+06	596242	4.73782e+06	4.87368e+06	4.84964e+06	4.58355e+06	4.76117e+06	132387
AHI1_RAT	Jouberin OS=Rattus norvegicus OX=10116 GN=Ahi1 PE=1 SV=1	119611	34	34	1641.4	0.056539	0.99626	0.788807		1.02603	SALINE	MORPHINE	6.83623e+06	7.41158e+06	9.21255e+06	7.17169e+06	7.65801e+06	1.06288e+06	6.54665e+06	6.18453e+06	9.19433e+06	7.92953e+06	7.46376e+06	1.37711e+06
AHRR_RAT	Aryl hydrocarbon receptor repressor OS=Rattus norvegicus OX=10116 GN=Ahrr PE=2 SV=1	77749	1	1	26.17	0.125682	0.977951	0.382869		1.12583	MORPHINE	SALINE	1.00712e+06	909318	755625	847218	879820	105771	831084	951957	1.29515e+06	883928	990529	209018
AIFM1_RAT	Apoptosis-inducing factor 1, mitochondrial OS=Rattus norvegicus OX=10116 GN=Aifm1 PE=1 SV=1	66681	22	21	1275.59	0.106471	0.989205	0.446049		1.18359	SALINE	MORPHINE	6.15454e+06	5.34706e+06	1.07688e+07	7.41232e+06	7.42068e+06	2.38837e+06	5.12244e+06	5.63489e+06	8.1848e+06	6.1364e+06	6.26963e+06	1.34221e+06
AIMP2_RAT	Aminoacyl tRNA synthase complex-interacting multifunctional protein 2 OS=Rattus norvegicus OX=10116 GN=Aimp2 PE=2 SV=1	35420	8	8	453.57	0.506468	0.977951	0.0566589		1.23492	MORPHINE	SALINE	2.44379e+06	2.7351e+06	2.85357e+06	3.11965e+06	2.78803e+06	280220	3.06219e+06	3.92453e+06	3.80823e+06	2.97696e+06	3.44298e+06	492432
AINX_RAT	Alpha-internexin OS=Rattus norvegicus OX=10116 GN=Ina PE=1 SV=2	56082	57	49	5274.71	0.108635	0.989164	0.438045		1.09291	MORPHINE	SALINE	6.96663e+08	1003008339	1076397354	9.81143e+08	9.39303e+08	1.66811e+08	9.42616e+08	9.63893e+08	9.69385e+08	1230404228	1.02657e+09	1.36376e+08
AIP_RAT	AH receptor-interacting protein OS=Rattus norvegicus OX=10116 GN=Aip PE=1 SV=1	37575	8	8	615.45	0.051993	0.99626	0.88205		1.01808	MORPHINE	SALINE	6.27475e+06	7.97662e+06	8.45787e+06	7.11696e+06	7.45655e+06	963515	8.52813e+06	8.63588e+06	6.45162e+06	6.74986e+06	7.59137e+06	1.15119e+06
AJAP1_RAT	Adherens junction-associated protein 1 OS=Rattus norvegicus OX=10116 GN=Ajap1 PE=2 SV=1	44727	1	1	50.32	0.338578	0.977951	0.116828		1.39505	SALINE	MORPHINE	227850	184980	203496	242427	214688	25498.6	179385	133943	85865.3	216375	153892	56508.6
AK1A1_RAT	Alcohol dehydrogenase [NADP(+)] OS=Rattus norvegicus OX=10116 GN=Akr1a1 PE=1 SV=2	36483	24	23	1382.43	0.0703846	0.99626	0.639515		1.05017	MORPHINE	SALINE	4.47183e+07	5.23706e+07	4.23967e+07	4.38808e+07	4.58416e+07	4.45727e+06	5.11975e+07	5.708e+07	4.25609e+07	4.1727e+07	4.81413e+07	7.33769e+06
AK1CA_RAT	Aldo-keto reductase family 1 member C15 OS=Rattus norvegicus OX=10116 GN=Akr1c15 PE=1 SV=1	37171	8	8	406.18	0.0602057	0.99626	0.73856		1.02175	MORPHINE	SALINE	786745	497770	664538	652023	650269	118446	657797	670772	698597	630494	664415	28303.5
AKA12_RAT	A-kinase anchor protein 12 OS=Rattus norvegicus OX=10116 GN=Akap12 PE=1 SV=1	181001	70	70	4069.54	0.149004	0.977951	0.324161		1.11998	MORPHINE	SALINE	3.26431e+07	3.52928e+07	2.84043e+07	3.23936e+07	3.21834e+07	2.8405e+06	3.78148e+07	35871149	2.80648e+07	4.24287e+07	3.60449e+07	5.98879e+06
AKA7G_RAT	A-kinase anchor protein 7 isoforms delta and gamma OS=Rattus norvegicus OX=10116 GN=Akap7 PE=1 SV=1	39393	6	6	267.33	0.0506004	0.99626	0.935029		1.00163	MORPHINE	SALINE	694789	982377	2.24864e+06	3.59248e+06	1.87957e+06	1.32652e+06	830909	592993	2.7233e+06	3.38335e+06	1.88264e+06	1.38181e+06
AKAP1_RAT	A-kinase anchor protein 1, mitochondrial OS=Rattus norvegicus OX=10116 GN=Akap1 PE=1 SV=1	91690	2	2	62.89	0.0707102	0.99626	0.636928		1.25231	SALINE	MORPHINE	78690.8	64004	200464	221405	141141	81264.1	133222	90171.5	39579.3	187845	112705	63040
AKAP2_RAT	A-kinase anchor protein 2 OS=Rattus norvegicus OX=10116 GN=Akap2 PE=1 SV=1	95882	17	16	881.79	0.0698581	0.99626	0.643756		1.0344	MORPHINE	SALINE	3.6164e+06	2.97561e+06	3.42447e+06	3.31752e+06	3.3335e+06	268732	3.97938e+06	3.41152e+06	3.2543e+06	3.14747e+06	3.44817e+06	370376
AKAP5_RAT	A-kinase anchor protein 5 OS=Rattus norvegicus OX=10116 GN=Akap5 PE=1 SV=2	75916	12	12	663.36	0.0671025	0.99626	0.66721		1.08569	MORPHINE	SALINE	2.55731e+06	1.76021e+06	1.85568e+06	2.15657e+06	2.08244e+06	358820	2.36317e+06	2.67279e+06	2.49887e+06	1.5087e+06	2.26088e+06	517220
AKAP6_RAT	A-kinase anchor protein 6 OS=Rattus norvegicus OX=10116 GN=Akap6 PE=1 SV=1	254193	6	6	206.45	0.148201	0.977951	0.325936		1.22038	MORPHINE	SALINE	445516	281517	667074	439863	458492	158474	554370	491133	442470	750163	559534	135091
AKAP8_RAT	A-kinase anchor protein 8 OS=Rattus norvegicus OX=10116 GN=Akap8 PE=1 SV=1	76114	2	2	71.36	0.0663245	0.99626	0.674257		1.14735	SALINE	MORPHINE	710568	1.07208e+06	482445	482017	686778	278511	728262	642377	565531	458140	598578	114820
AKCL2_RAT	1,5-anhydro-D-fructose reductase OS=Rattus norvegicus OX=10116 GN=Akr1e2 PE=2 SV=1	34478	8	5	347.22	0.0509233	0.99626	0.919499		1.02258	SALINE	MORPHINE	1.12691e+06	1.32841e+06	538204	1.17171e+06	1.04131e+06	346351	1.04822e+06	1.23714e+06	868459	919438	1.01831e+06	164330
AKP13_RAT	A-kinase anchor protein 13 OS=Rattus norvegicus OX=10116 GN=Akap13 PE=1 SV=2	301216	2	1	59.74	0.0751709	0.99626	0.603903		40.0869	SALINE	MORPHINE	160509	0	0	3235.51	40936.2	79730.1	317.748	512.805	327.971	2926.23	1021.19	1273.19
AKT1_RAT	RAC-alpha serine/threonine-protein kinase OS=Rattus norvegicus OX=10116 GN=Akt1 PE=1 SV=1	55700	16	15	869.85	0.0634572	0.99626	0.702179		1.05645	SALINE	MORPHINE	1.56346e+06	1.80912e+06	2.40866e+06	2.21002e+06	1.99781e+06	382142	1.77393e+06	1.60267e+06	2.1357e+06	2.05195e+06	1.89106e+06	246729
AKT2_RAT	RAC-beta serine/threonine-protein kinase OS=Rattus norvegicus OX=10116 GN=Akt2 PE=1 SV=1	55508	4	2	159.22	0.0719856	0.99626	0.627041		1.06677	MORPHINE	SALINE	43077.4	39775.7	1602.76	60854	36327.5	24932	27407.1	13731	74759.9	39115	38753.2	26150
AKT3_RAT	RAC-gamma serine/threonine-protein kinase OS=Rattus norvegicus OX=10116 GN=Akt3 PE=2 SV=2	55761	12	11	713.56	0.0887198	0.99626	0.523584		1.10479	SALINE	MORPHINE	1.12222e+06	1.27731e+06	1.77634e+06	1.57956e+06	1.43886e+06	294420	1.4745e+06	989686	1.17466e+06	1.57071e+06	1.30239e+06	268151
AKTIP_RAT	AKT-interacting protein OS=Rattus norvegicus OX=10116 GN=Aktip PE=1 SV=1	32971	3	3	128.85	0.085097	0.99626	0.542753		1.13183	SALINE	MORPHINE	216708	240945	377284	203782	259680	79901.6	254795	232722	238589	191629	229434	26876.3
AL1A1_RAT	Retinal dehydrogenase 1 OS=Rattus norvegicus OX=10116 GN=Aldh1a1 PE=1 SV=3	54424	32	18	2573.49	0.0505187	0.99626	0.939599		1.02502	SALINE	MORPHINE	3.65074e+07	3.48816e+07	5.64717e+07	5.04133e+07	4.45685e+07	1.05619e+07	4.27082e+07	4.66972e+07	3.54918e+07	4.90249e+07	4.34806e+07	5.93024e+06
AL1A2_RAT	Retinal dehydrogenase 2 OS=Rattus norvegicus OX=10116 GN=Aldh1a2 PE=1 SV=2	56604	17	12	869.65	0.523052	0.977951	0.0528786		2.10846	SALINE	MORPHINE	3.23043e+06	1.47236e+06	2.46271e+06	2.47575e+06	2.41031e+06	720967	927560	803186	2.34852e+06	493389	1.14316e+06	824047
AL1A3_RAT	Aldehyde dehydrogenase family 1 member A3 OS=Rattus norvegicus OX=10116 GN=Aldh1a3 PE=2 SV=1	56136	2	0	103					1	---	---
AL1A7_RAT	Aldehyde dehydrogenase, cytosolic 1 OS=Rattus norvegicus OX=10116 GN=Aldh1a7 PE=1 SV=2	54525	15	0	938.38					1	---	---
AL1B1_RAT	Aldehyde dehydrogenase X, mitochondrial OS=Rattus norvegicus OX=10116 GN=Aldh1b1 PE=1 SV=1	57588	23	19	1578.94	0.0506482	0.99626	0.932502		1.00428	MORPHINE	SALINE	1.52214e+07	1.57298e+07	2.13231e+07	1.62503e+07	1.71312e+07	2.82603e+06	1.65366e+07	1.5738e+07	2.02826e+07	1.62609e+07	1.72045e+07	2.0786e+06
AL3A2_RAT;AL3A1_RAT	Fatty aldehyde dehydrogenase OS=Rattus norvegicus OX=10116 GN=Aldh3a2 PE=1 SV=1	54047	16	16	1149.3	0.0719596	0.99626	0.627239		1.03146	MORPHINE	SALINE	8.59667e+06	9.67597e+06	1.04533e+07	1.0185e+07	9.72773e+06	820059	9.25692e+06	9.37142e+06	1.09873e+07	1.05193e+07	1.00337e+07	853843
AL3B1_RAT	Aldehyde dehydrogenase family 3 member B1 OS=Rattus norvegicus OX=10116 GN=Aldh3b1 PE=2 SV=1	52114	1	1	42.89	0.497973	0.977951	0.0587009		7.68764	SALINE	MORPHINE	10897.3	3010.22	26401.6	21975.9	15571.2	10613.5	0	0	7456.18	645.779	2025.49	3633.24
AL4A1_RAT	Delta-1-pyrroline-5-carboxylate dehydrogenase, mitochondrial OS=Rattus norvegicus OX=10116 GN=Aldh4a1 PE=1 SV=1	61830	20	20	1084.38	0.0638624	0.99626	0.698028		1.07693	SALINE	MORPHINE	1.00528e+07	9.84364e+06	1.61999e+07	1.44546e+07	1.26377e+07	3.18742e+06	1.01534e+07	9.33986e+06	1.50136e+07	1.24327e+07	1.17349e+07	2.54784e+06
AL7A1_RAT	Alpha-aminoadipic semialdehyde dehydrogenase OS=Rattus norvegicus OX=10116 GN=Aldh7a1 PE=1 SV=2	58711	33	33	2158.64	0.0740757	0.99626	0.611625		1.14243	SALINE	MORPHINE	2.23279e+07	2.22369e+07	4.50472e+07	2.9819e+07	2.98577e+07	1.07316e+07	2.49351e+07	2.25061e+07	3.05848e+07	2.65156e+07	2.61354e+07	3.39382e+06
AL9A1_RAT	4-trimethylaminobutyraldehyde dehydrogenase OS=Rattus norvegicus OX=10116 GN=Aldh9a1 PE=1 SV=1	53618	16	16	1098.01	0.0884671	0.99626	0.524877		1.09025	SALINE	MORPHINE	2.87573e+07	2.25369e+07	2.80063e+07	3.05868e+07	2.74718e+07	3.46384e+06	2.35005e+07	3.56687e+07	1.5997e+07	2.5625e+07	2.51978e+07	8.11087e+06
ALAT1_RAT	Alanine aminotransferase 1 OS=Rattus norvegicus OX=10116 GN=Gpt PE=1 SV=2	55074	7	7	338.57	0.226714	0.977951	0.203089		1.1424	SALINE	MORPHINE	1.56797e+06	1.40976e+06	1.6e+06	1.69488e+06	1.56815e+06	118550	1.67923e+06	1.26183e+06	1.09001e+06	1.45965e+06	1.37268e+06	254121
ALD1_RAT	Aldose reductase-related protein 1 OS=Rattus norvegicus OX=10116 GN=Akr1b7 PE=1 SV=1	36099	6	2	249.79	0.195529	0.977951	0.24207		1.28211	MORPHINE	SALINE	502588	577107	262321	370660	428169	139683	616017	630086	568186	381555	548961	114706
ALDH2_RAT	Aldehyde dehydrogenase, mitochondrial OS=Rattus norvegicus OX=10116 GN=Aldh2 PE=1 SV=1	56453	25	21	1746.56	0.253595	0.977951	0.17618		1.18484	SALINE	MORPHINE	6.14087e+07	6.04105e+07	8.9044e+07	7.67544e+07	7.19044e+07	1.36572e+07	5.65599e+07	6.50245e+07	6.59485e+07	5.52149e+07	6.06869e+07	5.58193e+06
ALDOA_RAT	Fructose-bisphosphate aldolase A OS=Rattus norvegicus OX=10116 GN=Aldoa PE=1 SV=2	39327	37	32	3309.29	0.0509031	0.99626	0.920379		1.05717	MORPHINE	SALINE	1035955860	1275246805	9.83145e+08	1044749709	1.08477e+09	1.29863e+08	1377746495	1378276151	6.57745e+08	1173411186	1.14679e+09	3.4e+08
ALDOC_RAT;ALDOB_RAT	Fructose-bisphosphate aldolase C OS=Rattus norvegicus OX=10116 GN=Aldoc PE=1 SV=3	39259	38	34	3864.67	0.0669867	0.99626	0.668246		1.04647	MORPHINE	SALINE	5.78274e+08	8.13824e+08	5.53954e+08	5.99571e+08	6.36406e+08	1.19738e+08	7.26799e+08	7.61502e+08	5.74443e+08	6.01184e+08	6.65982e+08	9.20162e+07
ALDR_RAT	Aldose reductase OS=Rattus norvegicus OX=10116 GN=Akr1b1 PE=1 SV=3	35774	15	13	779.49	0.0874106	0.99626	0.530349		1.05406	SALINE	MORPHINE	4.39746e+07	5.01203e+07	5.6488e+07	4.63058e+07	4.92222e+07	5.46628e+06	5.04431e+07	5.20506e+07	4.07247e+07	4.35722e+07	4.66976e+07	5.41994e+06
ALG13_RAT	UDP-N-acetylglucosamine transferase subunit ALG13 homolog OS=Rattus norvegicus OX=10116 GN=Alg13 PE=1 SV=1	18317	1	1	29.92	0.105144	0.990631	0.451088		1.06538	MORPHINE	SALINE	8839.58	47741.7	24556.7	22973.2	26027.8	16108.2	31013.5	40675	39229.2	0.367209	27729.5	18969.4
ALKB3_RAT	Alpha-ketoglutarate-dependent dioxygenase alkB homolog 3 OS=Rattus norvegicus OX=10116 GN=Alkbh3 PE=2 SV=1	33990	3	3	161.91	0.0842578	0.99626	0.547402		1.05603	MORPHINE	SALINE	143097	160043	158463	150706	153077	7805.15	177036	183855	149640	136082	161653	22566.7
ALR_RAT	FAD-linked sulfhydryl oxidase ALR OS=Rattus norvegicus OX=10116 GN=Gfer PE=1 SV=2	22822	3	3	108.56	0.358031	0.977951	0.106972		1.50588	MORPHINE	SALINE	290839	340872	755522	694287	520380	238361	716074	847898	646454	924094	783630	125488
ALS2_RAT	Alsin OS=Rattus norvegicus OX=10116 GN=Als2 PE=1 SV=1	182333	12	12	528.57	0.0967471	0.993321	0.485578		1.1064	SALINE	MORPHINE	1.01672e+06	786094	1.02093e+06	717993	885434	156524	662177	647458	1.09538e+06	796121	800284	207788
AMACR_RAT	Alpha-methylacyl-CoA racemase OS=Rattus norvegicus OX=10116 GN=Amacr PE=1 SV=3	41801	9	9	366.88	0.161777	0.977951	0.297847		1.17424	SALINE	MORPHINE	1.1018e+06	1.31826e+06	1.05835e+06	1.01357e+06	1.123e+06	135066	933921	1.28471e+06	604342	1.00248e+06	956363	279501
AMD_RAT	Peptidyl-glycine alpha-amidating monooxygenase OS=Rattus norvegicus OX=10116 GN=Pam PE=1 SV=1	108606	13	13	792.77	0.166837	0.977951	0.288324		1.10142	MORPHINE	SALINE	6.21566e+06	5.93227e+06	5.77627e+06	6.00802e+06	5.98306e+06	182636	7.70527e+06	6.22688e+06	6.97778e+06	5.44945e+06	6.58984e+06	970722
AMGO1_RAT	Amphoterin-induced protein 1 OS=Rattus norvegicus OX=10116 GN=Amigo1 PE=1 SV=1	55248	1	1	31.15	0.0723416	0.99626	0.624349		1.05872	SALINE	MORPHINE	140524	149254	89970.6	64321	111017	40645.4	151748	172834	72634.9	22222.9	104860	69967.3
AMGO2_RAT	Amphoterin-induced protein 2 OS=Rattus norvegicus OX=10116 GN=Amigo2 PE=1 SV=1	57722	2	2	113.27	0.0830309	0.99626	0.554352		1.08311	SALINE	MORPHINE	57625.2	77554.9	1782.63	102265	59806.9	42775.6	63039.1	58212.7	41710.2	57908.8	55217.7	9306.6
AMN1_RAT	Protein AMN1 homolog OS=Rattus norvegicus OX=10116 GN=Amn1 PE=2 SV=2	28448	1	1	40.76	0.0612668	0.99626	0.726025		6.34739	MORPHINE	SALINE	23146.3	4940.68	3066.13	490.416	7910.88	10319.5	187484	11255.1	1649.15	465.888	50213.5	91641
AMOL2_RAT	Angiomotin-like protein 2 OS=Rattus norvegicus OX=10116 GN=Amotl2 PE=3 SV=1	85535	1	1	51.44	0.0513373	0.99626	0.903219		1.67927	SALINE	MORPHINE	0	1163.81	3369.35	2190.86	1681	1438.02	0	1029.29	2002.82	972.018	1001.03	817.983
AMPB_RAT	Aminopeptidase B OS=Rattus norvegicus OX=10116 GN=Rnpep PE=1 SV=2	72573	19	19	1280.99	0.0843276	0.99626	0.547013		1.08215	SALINE	MORPHINE	2.19329e+07	1.75771e+07	2.30475e+07	2.65843e+07	2.22854e+07	3.71274e+06	1.67541e+07	1.7832e+07	2.41912e+07	2.35976e+07	2.05937e+07	3.84428e+06
AMPD2_RAT	AMP deaminase 2 OS=Rattus norvegicus OX=10116 GN=Ampd2 PE=1 SV=2	94727	39	38	2292.55	0.0858008	0.99626	0.538917		1.0394	MORPHINE	SALINE	3.08501e+07	3.34104e+07	2.56587e+07	2.64302e+07	2.90874e+07	3.67933e+06	2.84058e+07	3.08589e+07	3.17294e+07	2.99397e+07	3.02334e+07	1.42074e+06
AMPD3_RAT;AMPD1_RAT	AMP deaminase 3 OS=Rattus norvegicus OX=10116 GN=Ampd3 PE=1 SV=2	88426	38	36	2108.83	0.0501481	0.99626	0.967699		1.00868	MORPHINE	SALINE	2.31778e+07	2.4095e+07	2.02266e+07	2.21578e+07	2.24143e+07	1.65929e+06	2.80555e+07	2.42254e+07	2.06053e+07	1.7549e+07	2.26088e+07	4.54222e+06
AMPE_RAT	Glutamyl aminopeptidase OS=Rattus norvegicus OX=10116 GN=Enpep PE=1 SV=2	107927	5	5	302.34	0.418905	0.977951	0.0819365		1.57071	SALINE	MORPHINE	496084	241856	315999	246765	325176	118862	181811	259944	232635	153710	207025	48078.2
AMPH_RAT	Amphiphysin OS=Rattus norvegicus OX=10116 GN=Amph PE=1 SV=1	74832	49	47	3129.12	0.378062	0.977951	0.0978521		1.13165	MORPHINE	SALINE	120219510	1.54402e+08	1.22483e+08	1.28227e+08	1.31333e+08	1.57444e+07	1.35896e+08	1.51166e+08	1.50562e+08	156865653	1.48623e+08	8.94699e+06
AMPL_RAT	Cytosol aminopeptidase OS=Rattus norvegicus OX=10116 GN=Lap3 PE=1 SV=1	56115	34	34	2450.45	0.0506556	0.99626	0.932116		1.00028	MORPHINE	SALINE	3.6482e+07	4.6535e+07	6.29915e+07	5.09262e+07	4.92337e+07	1.09853e+07	4.6486e+07	4.12883e+07	5.19689e+07	5.72472e+07	4.92476e+07	6.88905e+06
AMPN_RAT	Aminopeptidase N OS=Rattus norvegicus OX=10116 GN=Anpep PE=1 SV=2	109380	22	22	1406.9	0.245321	0.977951	0.183915		1.23862	SALINE	MORPHINE	6.19522e+06	3.70194e+06	4.62991e+06	4.21467e+06	4.68544e+06	1.07571e+06	3.4589e+06	3.62978e+06	4.76473e+06	3.27779e+06	3.7828e+06	670212
AMRP_RAT	Alpha-2-macroglobulin receptor-associated protein OS=Rattus norvegicus OX=10116 GN=Lrpap1 PE=1 SV=2	42006	20	20	1342.03	0.100604	0.990948	0.469147		1.11887	SALINE	MORPHINE	6.86327e+06	7.71345e+06	6.88701e+06	7.00789e+06	7.1179e+06	402048	8.66346e+06	6.65337e+06	2.98062e+06	7.14936e+06	6.3617e+06	2.41076e+06
AMZ2_RAT	Archaemetzincin-2 OS=Rattus norvegicus OX=10116 GN=Amz2 PE=2 SV=2	41353	3	3	106.83	0.214684	0.977951	0.216992		1.66793	SALINE	MORPHINE	67199.6	129323	259645	130991	146789	80881.7	77624.1	74295.6	64993.1	135114	88006.7	31856.6
AN32A_RAT	Acidic leucine-rich nuclear phosphoprotein 32 family member A OS=Rattus norvegicus OX=10116 GN=Anp32a PE=2 SV=1	28547	12	9	547.71	0.0580322	0.99626	0.766807		1.01853	SALINE	MORPHINE	4.62844e+06	5.30616e+06	5.49099e+06	5.38455e+06	5.20254e+06	390150	5.12127e+06	5.82948e+06	4.97057e+06	4.5102e+06	5.10788e+06	546796
AN32B_RAT	Acidic leucine-rich nuclear phosphoprotein 32 family member B OS=Rattus norvegicus OX=10116 GN=Anp32b PE=1 SV=1	31042	7	4	419.67	0.0872365	0.99626	0.531262		1.03911	SALINE	MORPHINE	2.62619e+06	2987183	2.62665e+06	3.01408e+06	2.81353e+06	216329	2.7292e+06	3.0266e+06	2.4413e+06	2.63341e+06	2.70763e+06	244026
AN32E_RAT	Acidic leucine-rich nuclear phosphoprotein 32 family member E OS=Rattus norvegicus OX=10116 GN=Anp32e PE=2 SV=1	29400	4	4	250.51	0.103487	0.990631	0.45753		1.33672	SALINE	MORPHINE	835332	793582	2.17582e+06	872814	1.16939e+06	671737	809153	924342	936109	829683	874822	64699.8
AN34A_RAT	Ankyrin repeat domain-containing protein 34A OS=Rattus norvegicus OX=10116 GN=Ankrd34a PE=1 SV=1	52424	9	8	478.36	0.0758214	0.99626	0.599424		1.11305	SALINE	MORPHINE	556620	750245	1.0846e+06	802729	798547	218100	837605	550302	732760	749101	717442	120571
ANGT_RAT	Angiotensinogen OS=Rattus norvegicus OX=10116 GN=Agt PE=1 SV=1	51949	12	12	715.8	0.0990379	0.992161	0.475692		1.07173	MORPHINE	SALINE	5.30294e+06	6.20054e+06	8.59419e+06	6.86346e+06	6.74029e+06	1.39157e+06	6.88821e+06	6.95796e+06	6.94926e+06	8.09976e+06	7.2238e+06	584798
ANK3_RAT	Ankyrin-3 OS=Rattus norvegicus OX=10116 GN=Ank3 PE=1 SV=3	284266	97	97	6579	0.505793	0.977951	0.0568184		1.11849	MORPHINE	SALINE	5.42087e+07	4.9544e+07	5.34482e+07	5.03546e+07	5.18889e+07	2.28513e+06	6.38778e+07	5.61669e+07	5.26161e+07	5.94882e+07	5.80372e+07	4.79948e+06
ANKL2_RAT	Ankyrin repeat and LEM domain-containing protein 2 OS=Rattus norvegicus OX=10116 GN=Ankle2 PE=2 SV=2	106372	4	4	142.66	0.0514251	0.99626	0.900116		1.03293	SALINE	MORPHINE	101391	245283	183707	109982	160091	67754.4	133698	180557	156008	149686	154987	19460.9
ANM1_RAT	Protein arginine N-methyltransferase 1 OS=Rattus norvegicus OX=10116 GN=Prmt1 PE=1 SV=1	40496	2	2	67.47	0.276607	0.977951	0.156839		2.56215	SALINE	MORPHINE	40874	164476	252063	214930	168086	92091.3	110810	43878.6	14929	92795.9	65603.4	44056.5
ANM3_RAT	Protein arginine N-methyltransferase 3 OS=Rattus norvegicus OX=10116 GN=Prmt3 PE=1 SV=1	59382	6	6	226.13	0.134649	0.977951	0.358392		1.19342	SALINE	MORPHINE	515576	489493	350371	338449	423472	92040.9	468238	436755	281988	232381	354840	115286
ANPRB_RAT	Atrial natriuretic peptide receptor 2 OS=Rattus norvegicus OX=10116 GN=Npr2 PE=1 SV=1	117053	6	6	247.03	0.196623	0.977951	0.240528		1.21373	SALINE	MORPHINE	136591	132772	184667	177170	157800	26915.1	125672	142603	164401	87373.6	130012	32547.4
ANR46_RAT	Ankyrin repeat domain-containing protein 46 OS=Rattus norvegicus OX=10116 GN=Ankrd46 PE=2 SV=1	25165	2	2	103.48	0.287568	0.977951	0.14861		1.24073	MORPHINE	SALINE	732904	798941	748922	743197	755991	29390.3	1.20562e+06	863435	990672	692208	937983	216307
ANS1B_RAT	Ankyrin repeat and sterile alpha motif domain-containing protein 1B OS=Rattus norvegicus OX=10116 GN=Anks1b PE=1 SV=1	139120	16	16	700.98	0.0662342	0.99626	0.675089		1.03488	SALINE	MORPHINE	979380	833534	1.06118e+06	950102	956049	94237.4	1.0461e+06	995772	885691	767748	923828	123751
ANXA1_RAT	Annexin A1 OS=Rattus norvegicus OX=10116 GN=Anxa1 PE=1 SV=2	38805	14	13	912.16	0.379568	0.977951	0.0972045		1.72596	SALINE	MORPHINE	5.06143e+06	1.83535e+06	3.87105e+06	3.2455e+06	3.50333e+06	1.34307e+06	1.8456e+06	1.79493e+06	3.02618e+06	1.45245e+06	2.02979e+06	686827
ANXA2_RAT	Annexin A2 OS=Rattus norvegicus OX=10116 GN=Anxa2 PE=1 SV=2	38654	23	23	1424.49	0.469037	0.977951	0.0662524		1.78644	SALINE	MORPHINE	3.88896e+07	1.63465e+07	2.60111e+07	2.97242e+07	2.77428e+07	9.32831e+06	1.50767e+07	1.2964e+07	2.43228e+07	9.7552e+06	1.55297e+07	6.25704e+06
ANXA3_RAT	Annexin A3 OS=Rattus norvegicus OX=10116 GN=Anxa3 PE=1 SV=4	36341	30	30	2024.92	0.0522824	0.99626	0.873871		1.00791	SALINE	MORPHINE	3.61946e+07	3.87329e+07	3.29606e+07	3.71755e+07	3.62659e+07	2.43882e+06	3.61186e+07	4.0804e+07	3.64009e+07	3.06017e+07	3.59813e+07	4.17907e+06
ANXA4_RAT	Annexin A4 OS=Rattus norvegicus OX=10116 GN=Anxa4 PE=1 SV=3	35826	8	8	579.26	0.248599	0.977951	0.180797		1.18826	SALINE	MORPHINE	2.63321e+06	2.07537e+06	2.26797e+06	2.92837e+06	2.47623e+06	379968	1.96981e+06	2.17219e+06	2.52212e+06	1.67152e+06	2.08391e+06	357263
ANXA5_RAT	Annexin A5 OS=Rattus norvegicus OX=10116 GN=Anxa5 PE=1 SV=3	35722	28	28	1940.99	0.293267	0.977951	0.144552		1.17735	SALINE	MORPHINE	6.93491e+07	5.3577e+07	4.9727e+07	6.05583e+07	5.83028e+07	8.62137e+06	4.88868e+07	5.12964e+07	5.61988e+07	4.17003e+07	4.95206e+07	6.03627e+06
ANXA6_RAT	Annexin A6 OS=Rattus norvegicus OX=10116 GN=Anxa6 PE=1 SV=2	75706	56	55	3684.89	0.145554	0.977951	0.331897		1.19808	MORPHINE	SALINE	4.61028e+07	4.70549e+07	5.58768e+07	7.69117e+07	5.64866e+07	1.43101e+07	5.56083e+07	5.16865e+07	7.91552e+07	8.42519e+07	6.76755e+07	1.64096e+07
AOC3_RAT	Membrane primary amine oxidase OS=Rattus norvegicus OX=10116 GN=Aoc3 PE=1 SV=4	84928	5	5	192.97	0.481486	0.977951	0.0628854		2.83238	SALINE	MORPHINE	306437	70966.2	286165	280036	235901	110534	95116	38516	87801.2	111716	83287.3	31479.8
AOFA_RAT	Amine oxidase [flavin-containing] A OS=Rattus norvegicus OX=10116 GN=Maoa PE=1 SV=1	59470	15	13	1069.67	0.277736	0.977951	0.155964		1.40483	SALINE	MORPHINE	1.44383e+07	1.24372e+07	2.60384e+07	1.69842e+07	1.74745e+07	6.00484e+06	9.62747e+06	1.11891e+07	16774679	1.21643e+07	1.24389e+07	3.07357e+06
AOFB_RAT	Amine oxidase [flavin-containing] B OS=Rattus norvegicus OX=10116 GN=Maob PE=1 SV=3	58421	24	23	1415.6	0.183463	0.977951	0.260075		1.25032	SALINE	MORPHINE	2.33545e+07	1.9054e+07	3.58099e+07	2.67078e+07	2.62316e+07	7.11256e+06	1.75917e+07	1.84995e+07	2.89102e+07	1.89182e+07	2.09799e+07	5.31579e+06
AOXA_RAT	Aldehyde oxidase 1 OS=Rattus norvegicus OX=10116 GN=Aox1 PE=1 SV=1	146826	12	12	469.05	0.438615	0.977951	0.0753276		1.49737	SALINE	MORPHINE	930922	715409	926638	782235	838801	107435	635820	369168	854925	380815	560182	231843
AOXC_RAT;AOXD_RAT	Aldehyde oxidase 3 OS=Rattus norvegicus OX=10116 GN=Aox3 PE=1 SV=1	146657	14	13	593.08	0.282072	0.977951	0.152664		1.70624	SALINE	MORPHINE	1.6548e+06	684884	1.05097e+06	948634	1.08482e+06	410091	526474	147597	1.73303e+06	136094	635798	753638
AP1B1_RAT	AP-1 complex subunit beta-1 OS=Rattus norvegicus OX=10116 GN=Ap1b1 PE=1 SV=1	104522	60	35	3839.28	0.167451	0.977951	0.287202		1.08725	MORPHINE	SALINE	6.29312e+07	8.42875e+07	6.2745e+07	6.66986e+07	6.91656e+07	1.02445e+07	6.82854e+07	7.85237e+07	7.72521e+07	7.67388e+07	7.52e+07	4.67041e+06
AP2A2_RAT	AP-2 complex subunit alpha-2 OS=Rattus norvegicus OX=10116 GN=Ap2a2 PE=1 SV=3	103979	61	60	4192.7	0.0595516	0.99626	0.746667		1.02872	SALINE	MORPHINE	2.56986e+08	2.86828e+08	2.25547e+08	2.22157e+08	247879632	3.03329e+07	2.06847e+08	2.56333e+08	2.51651e+08	2.49003e+08	2.40959e+08	2.29424e+07
AP2B1_RAT	AP-2 complex subunit beta OS=Rattus norvegicus OX=10116 GN=Ap2b1 PE=1 SV=1	104486	69	44	5163.14	0.0502963	0.99626	0.954323		1.01009	SALINE	MORPHINE	195083095	2.51519e+08	1.84565e+08	1.88002e+08	2.04792e+08	3.14575e+07	1.75379e+08	2.10026e+08	2.13136e+08	2.12444e+08	2.02746e+08	1.82935e+07
AP2M1_RAT	AP-2 complex subunit mu OS=Rattus norvegicus OX=10116 GN=Ap2m1 PE=1 SV=1	49623	13	13	483.38	0.123656	0.977951	0.388787		1.13395	SALINE	MORPHINE	3.02501e+06	2.21394e+06	3.42718e+06	3.31861e+06	2.99618e+06	548470	2.90114e+06	2.21215e+06	3.15805e+06	2.29763e+06	2.64224e+06	460729
AP2S1_RAT	AP-2 complex subunit sigma OS=Rattus norvegicus OX=10116 GN=Ap2s1 PE=1 SV=1	17007	3	3	118.48	0.0748476	0.99626	0.606159		1.07406	SALINE	MORPHINE	1.10858e+06	853737	1.34703e+06	1.12857e+06	1.10948e+06	201825	1.01665e+06	844471	1.31091e+06	959873	1.03298e+06	198656
AP3M1_RAT	AP-3 complex subunit mu-1 OS=Rattus norvegicus OX=10116 GN=Ap3m1 PE=1 SV=1	46951	3	1	157.32	0.0510908	0.99626	0.912538		1.04835	MORPHINE	SALINE	385203	528780	433141	214773	390474	131463	291273	610220	485758	250162	409353	168789
AP4A_RAT	Bis(5'-nucleosyl)-tetraphosphatase [asymmetrical] OS=Rattus norvegicus OX=10116 GN=Nudt2 PE=2 SV=3	16919	6	6	364.14	0.0894338	0.99626	0.519968		1.1098	MORPHINE	SALINE	5.13127e+06	7.43598e+06	8.1638e+06	7.44661e+06	7.04441e+06	1.32013e+06	7.40102e+06	5.8693e+06	8.13804e+06	9.86327e+06	7.8179e+06	1.659e+06
APBA2_RAT	Amyloid-beta A4 precursor protein-binding family A member 2 OS=Rattus norvegicus OX=10116 GN=Apba2 PE=1 SV=1	82798	14	9	696.29	0.068054	0.99626	0.658857		1.04101	SALINE	MORPHINE	862640	1.07616e+06	889504	872864	925293	101187	721847	1.11892e+06	871692	842910	888843	166563
APBB1_RAT	Amyloid-beta A4 precursor protein-binding family B member 1 OS=Rattus norvegicus OX=10116 GN=Apbb1 PE=1 SV=3	77608	6	6	283.18	0.0552986	0.99626	0.809295		1.13017	SALINE	MORPHINE	817835	1.80342e+06	986361	692420	1.07501e+06	500317	993985	978388	963829	868560	951190	56446.7
APBP2_RAT	Amyloid protein-binding protein 2 OS=Rattus norvegicus OX=10116 GN=Appbp2 PE=2 SV=1	66860	1	1	26.83	0.38598	0.977951	0.0945038		1.22868	SALINE	MORPHINE	1.74319e+06	1.564e+06	1.79734e+06	1.4779e+06	1.64561e+06	149809	1.05495e+06	1.18864e+06	1.48644e+06	1.62728e+06	1.33933e+06	263397
APC_RAT	Adenomatous polyposis coli protein OS=Rattus norvegicus OX=10116 GN=Apc PE=1 SV=1	310342	20	20	863.24	0.140508	0.977951	0.34375		1.05775	MORPHINE	SALINE	914611	905409	882565	827856	882610	38909.8	1.01401e+06	1.00141e+06	839127	879793	933585	87338.5
APC5_RAT	Anaphase-promoting complex subunit 5 OS=Rattus norvegicus OX=10116 GN=Anapc5 PE=2 SV=1	81687	13	12	590.65	0.0579279	0.99626	0.768266		1.05871	MORPHINE	SALINE	1.2105e+06	1.56627e+06	880845	974620	1.15806e+06	305443	1.28973e+06	1.29205e+06	1.50969e+06	812737	1.22605e+06	294216
APEX1_RAT	DNA-(apurinic or apyrimidinic site) lyase OS=Rattus norvegicus OX=10116 GN=Apex1 PE=1 SV=2	35516	6	6	385.17	0.0705698	0.99626	0.63804		1.04308	SALINE	MORPHINE	4.48537e+06	4.08972e+06	5.40774e+06	4.69913e+06	4.67049e+06	552548	4.85342e+06	5.08126e+06	4.12668e+06	3.84902e+06	4.47759e+06	584207
APLP2_RAT	Amyloid-like protein 2 OS=Rattus norvegicus OX=10116 GN=Aplp2 PE=1 SV=2	86827	10	8	553.9	0.0503466	0.99626	0.950601		1.00241	MORPHINE	SALINE	1.02866e+06	1.18274e+06	794834	839546	961447	178988	1.07284e+06	1.08696e+06	878897	816368	963764	136627
APMAP_RAT	Adipocyte plasma membrane-associated protein OS=Rattus norvegicus OX=10116 GN=Apmap PE=2 SV=2	42036	16	16	827.54	0.0504908	0.99626	0.941241		1.02698	MORPHINE	SALINE	4.27272e+06	4.36624e+06	3.98357e+06	3.87256e+06	4.12378e+06	233624	4.59539e+06	5.86659e+06	2.63714e+06	3.84106e+06	4.23504e+06	1.35405e+06
APOA4_RAT	Apolipoprotein A-IV OS=Rattus norvegicus OX=10116 GN=Apoa4 PE=1 SV=2	44429	4	4	170.9	0.0746606	0.99626	0.607473		3.59364	MORPHINE	SALINE	255725	242063	338683	464601	325268	102230	147099	3.92489e+06	225668	377926	1.1689e+06	1.83983e+06
APOD_RAT	Apolipoprotein D OS=Rattus norvegicus OX=10116 GN=Apod PE=1 SV=1	21621	3	3	203.41	0.0509325	0.99626	0.919101		1.01253	SALINE	MORPHINE	1.61992e+06	2177813	1.61862e+06	1.83341e+06	1.81244e+06	263673	2.02815e+06	1.693e+06	1.57631e+06	1.86257e+06	1.79001e+06	197530
APOE_RAT	Apolipoprotein E OS=Rattus norvegicus OX=10116 GN=Apoe PE=1 SV=2	35731	27	27	1893.99	0.117345	0.984233	0.408255		1.07761	SALINE	MORPHINE	70881099	9.17679e+07	9.10749e+07	8.20603e+07	8.39461e+07	9.76818e+06	8.7597e+07	8.3691e+07	7.00668e+07	7.02447e+07	7.78999e+07	9.0835e+06
APT_RAT	Adenine phosphoribosyltransferase OS=Rattus norvegicus OX=10116 GN=Aprt PE=1 SV=1	19533	6	6	300.81	0.116827	0.984233	0.409927		1.08842	MORPHINE	SALINE	1.4875e+07	1.3723e+07	1.77373e+07	1.56054e+07	1.54852e+07	1.68959e+06	1.89034e+07	1.3512e+07	1.70071e+07	1.79952e+07	1.68544e+07	2.35899e+06
AQP4_RAT	Aquaporin-4 OS=Rattus norvegicus OX=10116 GN=Aqp4 PE=1 SV=1	34458	12	12	607.22	0.472184	0.977951	0.0653835		1.49106	SALINE	MORPHINE	9.18193e+06	6.38086e+06	1.10188e+07	7.45487e+06	8.50913e+06	2.03243e+06	7.15182e+06	4.74385e+06	6.7987e+06	4.1327e+06	5.70677e+06	1.4928e+06
AR2BP_RAT	ADP-ribosylation factor-like protein 2-binding protein OS=Rattus norvegicus OX=10116 GN=Arl2bp PE=1 SV=2	18671	2	2	90.6	0.232655	0.977951	0.196679		1.25469	MORPHINE	SALINE	294804	308566	550899	384195	384616	117615	459374	380319	499038	591557	482572	87830.9
ARAF_RAT	Serine/threonine-protein kinase A-Raf OS=Rattus norvegicus OX=10116 GN=Araf PE=1 SV=1	67508	5	4	279.29	0.27275	0.977951	0.159877		1.21756	MORPHINE	SALINE	1.55754e+06	2.05779e+06	1.90245e+06	1.96813e+06	1.87148e+06	218764	1.79022e+06	2.03893e+06	2.49765e+06	2.78773e+06	2.27863e+06	448388
ARBK1_RAT	Beta-adrenergic receptor kinase 1 OS=Rattus norvegicus OX=10116 GN=Grk2 PE=1 SV=1	79734	28	19	1457.82	0.385994	0.977951	0.0944981		1.14289	MORPHINE	SALINE	7.76149e+06	9.23409e+06	7.95417e+06	9.75158e+06	8.67533e+06	970514	1.11028e+07	9.73863e+06	9.30379e+06	9.51476e+06	9.91499e+06	811526
ARBK2_RAT	Beta-adrenergic receptor kinase 2 OS=Rattus norvegicus OX=10116 GN=Grk3 PE=2 SV=1	79835	15	6	682.1	0.0584419	0.99626	0.761178		1.128	SALINE	MORPHINE	345496	793563	399143	347139	471335	216258	476229	453845	447108	294224	417852	83352.9
ARC1A_RAT	Actin-related protein 2/3 complex subunit 1A OS=Rattus norvegicus OX=10116 GN=Arpc1a PE=2 SV=1	41573	6	6	197.97	0.133119	0.977951	0.362381		1.2417	SALINE	MORPHINE	654102	313087	548791	476404	498096	143303	527260	363188	450235	263874	401140	113430
AREG_RAT	Amphiregulin OS=Rattus norvegicus OX=10116 GN=Areg PE=1 SV=1	26617	1	1	27.64	0.139433	0.977951	0.346364		1.36952	MORPHINE	SALINE	130804	185017	794.154	174528	122786	84648.8	150983	147660	179049	194941	168158	22738.1
ARF1_RAT	ADP-ribosylation factor 1 OS=Rattus norvegicus OX=10116 GN=Arf1 PE=1 SV=2	20684	15	1	1134.51	0.0748893	0.99626	0.605867		1.14563	MORPHINE	SALINE	90880.7	49214	52027.6	64059.6	64045.5	19013.4	103614	75451.2	70200.2	44225.4	73372.6	24347.9
ARF2_RAT	ADP-ribosylation factor 2 OS=Rattus norvegicus OX=10116 GN=Arf2 PE=2 SV=1	20733	15	1	1121.93	0.0519129	0.99626	0.884421		1.03062	MORPHINE	SALINE	482249	577577	392704	258628	427789	135706	423980	339589	345089	654895	440888	147788
ARF4_RAT	ADP-ribosylation factor 4 OS=Rattus norvegicus OX=10116 GN=Arf4 PE=2 SV=2	20384	9	3	556.45	0.067645	0.99626	0.662413		1.06389	SALINE	MORPHINE	4.89496e+06	5.61723e+06	7.53308e+06	6.94558e+06	6.24771e+06	1.20646e+06	4.31326e+06	4.25091e+06	6.85532e+06	8.07054e+06	5.87251e+06	1.90247e+06
ARF5_RAT	ADP-ribosylation factor 5 OS=Rattus norvegicus OX=10116 GN=Arf5 PE=1 SV=2	20517	13	6	783.13	0.0666248	0.99626	0.671512		1.09193	MORPHINE	SALINE	9.63841e+06	1.23435e+07	1.82532e+07	1.52145e+07	1.38624e+07	3.70841e+06	1.1483e+07	1.17196e+07	1.77108e+07	1.9634e+07	1.51368e+07	4.15846e+06
ARF6_RAT;TRI23_RAT	ADP-ribosylation factor 6 OS=Rattus norvegicus OX=10116 GN=Arf6 PE=1 SV=2	20069	6	6	332.83	0.0527734	0.99626	0.861139		1.06706	MORPHINE	SALINE	6.26735e+06	8.07392e+06	1.33308e+07	1.29803e+07	1.01631e+07	3.53612e+06	1.01338e+07	5.75965e+06	1.15941e+07	15890721	1.08446e+07	4.17879e+06
ARFG1_RAT	ADP-ribosylation factor GTPase-activating protein 1 OS=Rattus norvegicus OX=10116 GN=Arfgap1 PE=1 SV=1	45415	12	12	801.74	0.117785	0.984233	0.406843		1.13242	SALINE	MORPHINE	5.92886e+06	6.39576e+06	7.85195e+06	7.92503e+06	7.0254e+06	1.01511e+06	8.06668e+06	5.67606e+06	4.05847e+06	7.01435e+06	6.20389e+06	1.73284e+06
ARFG2_RAT	ADP-ribosylation factor GTPase-activating protein 2 OS=Rattus norvegicus OX=10116 GN=Arfgap2 PE=1 SV=1	56521	4	3	228.04	0.0565695	0.99626	0.788332		1.08288	SALINE	MORPHINE	195552	183593	380347	314980	268618	95220.1	189204	194371	352233	256425	248058	75869.5
ARFG3_RAT	ADP-ribosylation factor GTPase-activating protein 3 OS=Rattus norvegicus OX=10116 GN=Arfgap3 PE=1 SV=1	57635	10	9	516.1	0.0500827	0.997062	0.975852		1.00697	SALINE	MORPHINE	240902	224158	261905	431870	289709	96024.3	228093	232493	428340	261883	287702	94950.6
ARFP2_RAT	Arfaptin-2 OS=Rattus norvegicus OX=10116 GN=Arfip2 PE=2 SV=1	37749	12	11	749.12	0.05274	0.99626	0.861966		1.01836	MORPHINE	SALINE	2.74829e+06	4.01279e+06	2.26712e+06	2.66973e+06	2.92448e+06	755529	3.11656e+06	3.72244e+06	2.62105e+06	2.45267e+06	2.97818e+06	570605
ARGI1_RAT	Arginase-1 OS=Rattus norvegicus OX=10116 GN=Arg1 PE=1 SV=2	34951	5	5	169.58	0.0531795	0.99626	0.851475		1.07617	SALINE	MORPHINE	257336	88200.7	217882	291849	213817	89029.8	108428	130118	252409	303781	198684	94479.9
ARGL1_RAT	Arginine and glutamate-rich protein 1 OS=Rattus norvegicus OX=10116 GN=Arglu1 PE=1 SV=1	32868	5	3	193.05	0.118621	0.982733	0.404184		1.19398	SALINE	MORPHINE	188563	338248	350616	271246	287168	74411.6	301848	287996	190849	181360	240513	63198.7
ARH_RAT	Low density lipoprotein receptor adapter protein 1 OS=Rattus norvegicus OX=10116 GN=Ldlrap1 PE=1 SV=2	33764	7	7	280.8	0.0555309	0.99626	0.805273		1.03744	SALINE	MORPHINE	338624	459426	500385	348907	411836	80469.1	385553	475010	309650	417678	396973	68978.8
ARH37_RAT	Rho guanine nucleotide exchange factor 37 OS=Rattus norvegicus OX=10116 GN=Arhgef37 PE=2 SV=1	76360	5	5	268.22	0.0567907	0.99626	0.784917		1.07346	SALINE	MORPHINE	110880	247957	57036.6	87695.2	125892	84311.6	169913	204524	42993.2	51680.2	117278	82064.2
ARHG1_RAT	Rho guanine nucleotide exchange factor 1 OS=Rattus norvegicus OX=10116 GN=Arhgef1 PE=2 SV=1	102533	16	16	732.07	0.486251	0.977951	0.0616448		1.10486	MORPHINE	SALINE	1.50723e+06	1.63538e+06	1.65372e+06	1.70229e+06	1.62465e+06	83218.6	1.77977e+06	1.75045e+06	1.97244e+06	1.67742e+06	1.79502e+06	125868
ARHG2_RAT	Rho guanine nucleotide exchange factor 2 OS=Rattus norvegicus OX=10116 GN=Arhgef2 PE=1 SV=1	111840	23	22	1283.8	0.0529008	0.99626	0.858032		1.01642	MORPHINE	SALINE	3.03543e+06	3.99684e+06	2.42542e+06	3.61378e+06	3.26786e+06	686732	2.71267e+06	3.69421e+06	3.11829e+06	3.76086e+06	3.32151e+06	497969
ARHG6_RAT	Rho guanine nucleotide exchange factor 6 OS=Rattus norvegicus OX=10116 GN=Arhgef6 PE=1 SV=1	86958	7	2	373.13	0.099899	0.990948	0.472073		1.29139	SALINE	MORPHINE	171077	278052	98535.5	120798	167116	79939.6	156246	158387	97522.7	105475	129408	32401.1
ARHG7_RAT	Rho guanine nucleotide exchange factor 7 OS=Rattus norvegicus OX=10116 GN=Arhgef7 PE=1 SV=1	73094	25	21	1358.85	0.248427	0.977951	0.180959		1.12144	MORPHINE	SALINE	4.66818e+06	5.0379e+06	5.57826e+06	5.68497e+06	5.24233e+06	476169	6.52609e+06	4.98997e+06	5.77966e+06	6.22003e+06	5.87894e+06	667149
ARHG9_RAT	Rho guanine nucleotide exchange factor 9 OS=Rattus norvegicus OX=10116 GN=Arhgef9 PE=1 SV=1	58120	7	7	355.28	0.0936629	0.99626	0.499524		1.16874	SALINE	MORPHINE	546144	529381	1.05508e+06	708036	709660	243963	628372	543319	653331	603781	607201	47148.1
ARHGB_RAT	Rho guanine nucleotide exchange factor 11 OS=Rattus norvegicus OX=10116 GN=Arhgef11 PE=1 SV=1	168430	28	26	1406.65	0.153304	0.977951	0.314911		1.02835	MORPHINE	SALINE	2.64597e+06	2.64739e+06	2.61614e+06	2.77854e+06	2.67201e+06	72466.5	2.86204e+06	2.82819e+06	2.68356e+06	2.61722e+06	2.74776e+06	116465
ARHGP_RAT	Rho guanine nucleotide exchange factor 25 OS=Rattus norvegicus OX=10116 GN=Arhgef25 PE=2 SV=1	64119	3	2	111.87	0.0830569	0.99626	0.554203		1.20883	MORPHINE	SALINE	18752.9	7071.17	8661.88	7781.24	10566.8	5496.06	10314.2	21998.8	7927.05	10853.7	12773.4	6280.32
ARHL1_RAT	[Protein ADP-ribosylarginine] hydrolase-like protein 1 OS=Rattus norvegicus OX=10116 GN=Adprhl1 PE=2 SV=1	39852	1	1	28	0.0588216	0.99626	0.756098		2.03527	MORPHINE	SALINE	492959	565095	3.04471e+06	4.48757e+06	2.14758e+06	1.9598e+06	546103	462938	4.50807e+06	1.19665e+07	4.3709e+06	5.40411e+06
ARI4B_RAT	AT-rich interactive domain-containing protein 4B OS=Rattus norvegicus OX=10116 GN=Arid4b PE=1 SV=1	136996	1	0	32.2					1	---	---
ARK72_RAT	Aflatoxin B1 aldehyde reductase member 2 OS=Rattus norvegicus OX=10116 GN=Akr7a2 PE=1 SV=2	40649	16	15	882.34	0.0534903	0.99626	0.844508		1.02127	MORPHINE	SALINE	1.414e+07	1.55287e+07	1.1489e+07	1.07827e+07	1.29851e+07	2.22804e+06	1.44788e+07	1.52187e+07	1.24846e+07	1.08629e+07	1.32612e+07	1.97225e+06
ARL1_RAT	ADP-ribosylation factor-like protein 1 OS=Rattus norvegicus OX=10116 GN=Arl1 PE=1 SV=1	20398	3	3	126.32	0.0534933	0.99626	0.844443		1.04624	MORPHINE	SALINE	199651	227726	567886	363560	339705	168117	323398	179644	453156	465452	355412	133644
ARL2_RAT	ADP-ribosylation factor-like protein 2 OS=Rattus norvegicus OX=10116 GN=Arl2 PE=1 SV=1	20823	8	7	492.64	0.378721	0.977951	0.0975684		1.36959	MORPHINE	SALINE	2.70741e+06	3.35605e+06	3.43588e+06	3.03958e+06	3.13473e+06	332334	5.07943e+06	3.18661e+06	3.40997e+06	5.49714e+06	4.29329e+06	1.16508e+06
ARL3_RAT	ADP-ribosylation factor-like protein 3 OS=Rattus norvegicus OX=10116 GN=Arl3 PE=1 SV=2	20444	11	11	615.85	0.134588	0.977951	0.358549		1.13832	MORPHINE	SALINE	8.60739e+06	1.01661e+07	1.18522e+07	8.97112e+06	9.8992e+06	1.46235e+06	1.43459e+07	8.89865e+06	1.04133e+07	1.14158e+07	1.12684e+07	2.29781e+06
ARL8B_RAT	ADP-ribosylation factor-like protein 8B OS=Rattus norvegicus OX=10116 GN=Arl8b PE=2 SV=1	21525	13	13	877.38	0.364606	0.977951	0.10387		1.24697	MORPHINE	SALINE	2.2801e+07	2.95797e+07	3.29507e+07	2.65766e+07	2.7977e+07	4.32275e+06	3.65378e+07	2.80457e+07	3.32548e+07	4.17081e+07	3.48866e+07	5.73644e+06
ARLY_RAT	Argininosuccinate lyase OS=Rattus norvegicus OX=10116 GN=Asl PE=2 SV=1	51517	18	18	1023.95	0.0851659	0.99626	0.542375		1.08123	SALINE	MORPHINE	5.8553e+06	5.86511e+06	4.97222e+06	5.6109e+06	5.57588e+06	419268	5.8012e+06	6.7779e+06	2.88177e+06	5.16698e+06	5.15696e+06	1.6552e+06
ARM10_RAT	Armadillo repeat-containing protein 10 OS=Rattus norvegicus OX=10116 GN=Armc10 PE=1 SV=1	33401	6	6	432.02	0.158497	0.977951	0.304278		1.08831	MORPHINE	SALINE	3.63396e+06	3.17784e+06	2.54842e+06	3.17305e+06	3.13332e+06	445838	3.47391e+06	3.50204e+06	3.58289e+06	3.0813e+06	3.41003e+06	223974
ARMC9_RAT	LisH domain-containing protein ARMC9 OS=Rattus norvegicus OX=10116 GN=Armc9 PE=2 SV=1	82285	7	7	439.75	0.0501658	0.99626	0.965823		1.04892	SALINE	MORPHINE	509682	906108	415251	432148	565797	230570	560950	581437	620833	394426	539411	99800.5
ARMT1_RAT	Protein-glutamate O-methyltransferase OS=Rattus norvegicus OX=10116 GN=Armt1 PE=1 SV=1	50151	9	9	346.74	0.10862	0.989164	0.438099		1.12092	SALINE	MORPHINE	1.66765e+06	1.92699e+06	1.6405e+06	1.80979e+06	1.76123e+06	133128	1.88315e+06	1.84989e+06	862197	1.68974e+06	1.57124e+06	480179
ARMX3_RAT	Armadillo repeat-containing X-linked protein 3 OS=Rattus norvegicus OX=10116 GN=Armcx3 PE=1 SV=1	42526	6	6	272.54	0.0506432	0.99626	0.932759		1.02313	MORPHINE	SALINE	981715	1.05362e+06	902256	730314	916976	138950	921470	1.23398e+06	707149	890162	938189	218674
ARNT2_RAT	Aryl hydrocarbon receptor nuclear translocator 2 OS=Rattus norvegicus OX=10116 GN=Arnt2 PE=2 SV=1	77909	3	3	134.13	0.065399	0.99626	0.682918		1.12586	SALINE	MORPHINE	183361	263900	179981	111299	184635	62408.4	133845	187270	190283	144581	163995	28975.3
ARP19_RAT	cAMP-regulated phosphoprotein 19 OS=Rattus norvegicus OX=10116 GN=Arpp19 PE=1 SV=3	12285	3	1	156.39	0.216465	0.977951	0.214851		1.54531	SALINE	MORPHINE	844753	1.16713e+06	538147	477082	756779	317365	613202	818733	257404	269559	489725	274432
ARP2_RAT	Actin-related protein 2 OS=Rattus norvegicus OX=10116 GN=Actr2 PE=2 SV=1	44705	20	20	1250.66	0.0544217	0.99626	0.8254		1.00466	SALINE	MORPHINE	2.43616e+07	2.63707e+07	2.20791e+07	2.43521e+07	2.42909e+07	1.75368e+06	2.51622e+07	3.26523e+07	1.56826e+07	2.32156e+07	2.41782e+07	6.97327e+06
ARP3_RAT	Actin-related protein 3 OS=Rattus norvegicus OX=10116 GN=Actr3 PE=1 SV=1	47327	21	21	1425.81	0.077419	0.99626	0.58874		1.0639	SALINE	MORPHINE	4.02873e+07	5.23802e+07	3.66976e+07	3.93084e+07	4.21684e+07	6.97445e+06	4.20168e+07	4.58574e+07	3.33408e+07	3.73274e+07	3.96356e+07	5.45689e+06
ARP5L_RAT	Actin-related protein 2/3 complex subunit 5-like protein OS=Rattus norvegicus OX=10116 GN=Arpc5l PE=1 SV=2	17000	5	5	294.32	0.227207	0.977951	0.202546		1.16085	MORPHINE	SALINE	8.46148e+06	1.26323e+07	1.03464e+07	9.28729e+06	1.01819e+07	1.80662e+06	1.38038e+07	1.09506e+07	1.02826e+07	1.22416e+07	1.18197e+07	1.5527e+06
ARPC2_RAT	Actin-related protein 2/3 complex subunit 2 OS=Rattus norvegicus OX=10116 GN=Arpc2 PE=1 SV=1	34370	26	26	1408.29	0.0500334	0.998022	0.984643		1.00331	MORPHINE	SALINE	3.08311e+07	2.66505e+07	3.19853e+07	3.11709e+07	3.01595e+07	2.38891e+06	3.13256e+07	3.4485e+07	2.77137e+07	2.75129e+07	3.02593e+07	3.31744e+06
ARPC5_RAT	Actin-related protein 2/3 complex subunit 5 OS=Rattus norvegicus OX=10116 GN=Arpc5 PE=1 SV=3	16310	5	5	246.09	0.0505539	0.99626	0.937588		1.012	MORPHINE	SALINE	2.5576e+06	3.075e+06	4.16498e+06	4.64774e+06	3.61133e+06	962405	2.84209e+06	2.2103e+06	5.48127e+06	4.08507e+06	3.65468e+06	1.44547e+06
ARRB1_RAT;ARRB2_RAT	Beta-arrestin-1 OS=Rattus norvegicus OX=10116 GN=Arrb1 PE=1 SV=1	46990	9	9	408.79	0.0503826	0.99626	0.948109		1.00112	MORPHINE	SALINE	1.61281e+06	2.03028e+06	2.17481e+06	2.04094e+06	1.96471e+06	243643	2.16491e+06	1.45032e+06	2.33674e+06	1.91565e+06	1.96691e+06	385345
ARSB_RAT;ARSI_RAT	Arylsulfatase B OS=Rattus norvegicus OX=10116 GN=Arsb PE=2 SV=2	58922	8	8	349.88	0.093679	0.99626	0.49945		1.0705	SALINE	MORPHINE	2.87016e+06	3.51381e+06	3.56846e+06	3.35477e+06	3.3268e+06	317632	3.43997e+06	3.54633e+06	2.32925e+06	3.11522e+06	3.10769e+06	550405
ARSG_RAT	Arylsulfatase G OS=Rattus norvegicus OX=10116 GN=Arsg PE=2 SV=1	57232	1	1	33.99	0.13089	0.977951	0.368329		1.11734	MORPHINE	SALINE	18217.6	19646.7	24781.3	29133.1	22944.7	4996.38	25881.5	28663.5	26817.1	21185.9	25637	3184.55
ARY1_RAT;ARY2_RAT	Arylamine N-acetyltransferase 1 OS=Rattus norvegicus OX=10116 GN=Nat1 PE=2 SV=1	33416	3	3	95.5	0.0510175	0.99626	0.915513		1.05844	SALINE	MORPHINE	58906.2	57600.1	19961.2	72261.3	52182.2	22479.1	37631.5	54491.1	57850.6	47230.2	49300.8	8953.56
AS3MT_RAT	Arsenite methyltransferase OS=Rattus norvegicus OX=10116 GN=As3mt PE=1 SV=1	41030	7	6	297.19	0.0554435	0.99626	0.806775		1.04181	SALINE	MORPHINE	267054	476330	306285	381440	357777	92189.7	469749	293437	376244	234245	343419	102395
ASAH1_RAT	Acid ceramidase OS=Rattus norvegicus OX=10116 GN=Asah1 PE=1 SV=1	44415	10	10	565.78	0.513989	0.977951	0.0549115		1.1244	MORPHINE	SALINE	2.86944e+06	3.09712e+06	2.61722e+06	2.8473e+06	2.85777e+06	196128	3.33979e+06	3.39435e+06	3.21775e+06	2.90121e+06	3.21327e+06	220756
ASAH2_RAT	Neutral ceramidase OS=Rattus norvegicus OX=10116 GN=Asah2 PE=1 SV=1	83435	7	7	338.62	0.0516509	0.99626	0.892556		1.00701	MORPHINE	SALINE	548163	718672	995453	615712	719500	196875	833098	646104	592607	826370	724545	123441
ASGL1_RAT	Isoaspartyl peptidase/L-asparaginase OS=Rattus norvegicus OX=10116 GN=Asrgl1 PE=1 SV=1	34389	13	12	752.88	0.0677191	0.99626	0.661765		1.04124	MORPHINE	SALINE	3.49718e+07	4.41206e+07	3.4264e+07	3.70066e+07	3.75908e+07	4.5058e+06	4.19673e+07	3.98373e+07	3.22551e+07	4.25044e+07	3.9141e+07	4.73291e+06
ASHWN_RAT	Ashwin OS=Rattus norvegicus OX=10116 PE=1 SV=1	25771	2	2	75.88	0.0977025	0.993321	0.481408		1.19702	MORPHINE	SALINE	56867.9	86370.4	94250.7	151597	97271.5	39630.3	88421.8	179744	108399	89179.4	116436	43205.7
ASIC1_RAT	Acid-sensing ion channel 1 OS=Rattus norvegicus OX=10116 GN=Asic1 PE=1 SV=1	59602	5	5	256.23	0.0523062	0.99626	0.873224		1.01829	SALINE	MORPHINE	276144	228408	314979	321645	285294	42904.1	298522	221118	324704	276338	280170	44052.7
ASIC4_RAT	Acid-sensing ion channel 4 OS=Rattus norvegicus OX=10116 GN=Asic4 PE=2 SV=1	59287	1	1	45.74	0.0660205	0.99626	0.677067		1.12288	SALINE	MORPHINE	6280.56	15591.4	55530.5	40424.8	29456.8	22579.6	2902.04	7695.97	49090.3	45244.5	26233.2	24302.6
ASNS_RAT	Asparagine synthetase [glutamine-hydrolyzing] OS=Rattus norvegicus OX=10116 GN=Asns PE=2 SV=3	64205	19	19	994.15	0.0518084	0.99626	0.887593		1.04465	SALINE	MORPHINE	4.82168e+06	5.69932e+06	9.22492e+06	6.70602e+06	6.61298e+06	1.90389e+06	5.71455e+06	5.46503e+06	6.42704e+06	7.71474e+06	6.33034e+06	1.00894e+06
ASPG_RAT	N(4)-(Beta-N-acetylglucosaminyl)-L-asparaginase OS=Rattus norvegicus OX=10116 GN=Aga PE=1 SV=2	37143	6	6	355.18	0.0657034	0.99626	0.680035		1.04981	SALINE	MORPHINE	1.82301e+06	2.19655e+06	2.46088e+06	2.6313e+06	2.27793e+06	352097	1.99278e+06	1.8614e+06	2.13566e+06	2.68961e+06	2.16986e+06	364149
ASPH2_RAT	Aspartate beta-hydroxylase domain-containing protein 2 OS=Rattus norvegicus OX=10116 GN=Asphd2 PE=2 SV=1	38702	1	1	77.92	0.148487	0.977951	0.325302		1.18246	MORPHINE	SALINE	94822.5	112171	123218	126792	114251	14370	174952	151294	107249	106895	135098	33771.8
ASSY_RAT	Argininosuccinate synthase OS=Rattus norvegicus OX=10116 GN=Ass1 PE=1 SV=1	46467	29	29	1665.43	0.0785191	0.99626	0.581632		1.03246	SALINE	MORPHINE	1.37081e+07	1.41873e+07	1.56431e+07	1.64173e+07	1.49889e+07	1.2585e+06	1.53008e+07	1.44543e+07	1.3242e+07	1.50737e+07	1.45177e+07	922655
AT1A2_RAT	Sodium/potassium-transporting ATPase subunit alpha-2 OS=Rattus norvegicus OX=10116 GN=Atp1a2 PE=1 SV=1	112145	91	61	7924.35	0.374076	0.977951	0.0995907		1.04911	MORPHINE	SALINE	5.71792e+08	601433679	603212139	5.75246e+08	5.87921e+08	1.67054e+07	6.0358e+08	5.88923e+08	6.35425e+08	6.39244e+08	6.16793e+08	2.45122e+07
AT1A3_RAT;AT1A4_RAT;AT12A_RAT;ATP4A_RAT	Sodium/potassium-transporting ATPase subunit alpha-3 OS=Rattus norvegicus OX=10116 GN=Atp1a3 PE=1 SV=2	111620	88	59	7696.37	0.0748399	0.99626	0.606213		1.02025	MORPHINE	SALINE	9.58239e+08	9.57065e+08	9.42414e+08	9.42095e+08	9.49953e+08	8.90374e+06	973054871	8.90584e+08	9.63968e+08	1049137121	9.69186e+08	6.48398e+07
AT1B1_RAT	Sodium/potassium-transporting ATPase subunit beta-1 OS=Rattus norvegicus OX=10116 GN=Atp1b1 PE=1 SV=1	35179	26	26	1405.4	0.0509444	0.99626	0.91859		1.0436	MORPHINE	SALINE	6.93886e+08	7.72172e+08	5.79969e+08	6.387e+08	6.71182e+08	8.18319e+07	7.61752e+08	9.27039e+08	4.62243e+08	6.5074e+08	7.00443e+08	1.95204e+08
AT1B2_RAT	Sodium/potassium-transporting ATPase subunit beta-2 OS=Rattus norvegicus OX=10116 GN=Atp1b2 PE=1 SV=1	33391	16	16	1215.07	0.0510596	0.99626	0.913792		1.00195	MORPHINE	SALINE	1.01747e+08	115352805	1.13089e+08	1.08812e+08	1.0975e+08	5.98511e+06	111101220	1.34793e+08	8.25857e+07	1.11374e+08	1.09964e+08	2.13647e+07
AT1B3_RAT	Sodium/potassium-transporting ATPase subunit beta-3 OS=Rattus norvegicus OX=10116 GN=Atp1b3 PE=2 SV=1	31809	5	5	380.61	0.0550007	0.99626	0.814594		1.03339	MORPHINE	SALINE	8.94717e+06	9.40613e+06	7.88178e+06	6.81699e+06	8.26302e+06	1.1563e+06	8.78915e+06	9.37407e+06	9.55051e+06	6.4421e+06	8.53896e+06	1.43528e+06
AT2A1_RAT	Sarcoplasmic/endoplasmic reticulum calcium ATPase 1 OS=Rattus norvegicus OX=10116 GN=Atp2a1 PE=1 SV=1	109339	17	0	984.4					1	---	---
AT2A2_RAT	Sarcoplasmic/endoplasmic reticulum calcium ATPase 2 OS=Rattus norvegicus OX=10116 GN=Atp2a2 PE=1 SV=1	114694	48	31	3240.26	0.201768	0.977951	0.233465		1.05676	SALINE	MORPHINE	3.77878e+07	3.5409e+07	3.47197e+07	3.40232e+07	3.54849e+07	1.63616e+06	3.56307e+07	3.05628e+07	3.53308e+07	3.27912e+07	3.35789e+07	2.38019e+06
AT2A3_RAT	Sarcoplasmic/endoplasmic reticulum calcium ATPase 3 OS=Rattus norvegicus OX=10116 GN=Atp2a3 PE=1 SV=2	116210	3	0	116.47					1	---	---
AT2B1_RAT	Plasma membrane calcium-transporting ATPase 1 OS=Rattus norvegicus OX=10116 GN=Atp2b1 PE=1 SV=3	134608	35	13	2464.65	0.102572	0.990631	0.461159		1.11381	SALINE	MORPHINE	6.1926e+06	4.01532e+06	6.13732e+06	5.0882e+06	5.35836e+06	1.02948e+06	5.69541e+06	4.11364e+06	5.26222e+06	4.17208e+06	4.81084e+06	791688
AT2B2_RAT	Plasma membrane calcium-transporting ATPase 2 OS=Rattus norvegicus OX=10116 GN=Atp2b2 PE=1 SV=2	136724	43	24	3056.49	0.0538328	0.99626	0.837199		1.01721	SALINE	MORPHINE	2.37431e+07	1.85673e+07	2.2809e+07	2.01181e+07	2.13094e+07	2.3882e+06	2.42434e+07	1.88191e+07	21449698	1.92835e+07	2.09489e+07	2.47752e+06
AT2B3_RAT	Plasma membrane calcium-transporting ATPase 3 OS=Rattus norvegicus OX=10116 GN=Atp2b3 PE=1 SV=2	138471	43	22	2728.09	0.180336	0.977951	0.265064		1.22215	SALINE	MORPHINE	1.39409e+07	7.94492e+06	1.23355e+07	9.27555e+06	1.08742e+07	2.74933e+06	9.82674e+06	8.15237e+06	1.02493e+07	7.36198e+06	8.89761e+06	1.36675e+06
AT2B4_RAT	Plasma membrane calcium-transporting ATPase 4 OS=Rattus norvegicus OX=10116 GN=Atp2b4 PE=1 SV=1	133010	39	22	2547.98	0.108969	0.989164	0.43683		1.09202	SALINE	MORPHINE	1.24818e+07	8.71183e+06	1.21398e+07	1.12839e+07	1.11543e+07	1.70449e+06	1.10914e+07	8.76037e+06	1.11475e+07	9.85807e+06	1.02143e+07	1.13741e+06
AT2C1_RAT	Calcium-transporting ATPase type 2C member 1 OS=Rattus norvegicus OX=10116 GN=Atp2c1 PE=2 SV=1	100435	5	5	199.99	0.0731409	0.99626	0.618406		1.08206	SALINE	MORPHINE	215538	205705	231460	142437	198785	39035.4	194721	166462	229142	144511	183709	36603.2
AT5F1_RAT	ATP synthase F(0) complex subunit B1, mitochondrial OS=Rattus norvegicus OX=10116 GN=Atp5pb PE=1 SV=1	28850	27	27	1536.4	0.201235	0.977951	0.234183		1.11615	MORPHINE	SALINE	1.35711e+08	1.43455e+08	1.87003e+08	150036619	1.54051e+08	2.27345e+07	1.5861e+08	1.55987e+08	1.83862e+08	1.89318e+08	1.71944e+08	1.70912e+07
AT5G1_RAT	ATP synthase F(0) complex subunit C1, mitochondrial OS=Rattus norvegicus OX=10116 GN=Atp5mc1 PE=1 SV=1	14235	1	1	59.8	0.0780373	0.99626	0.584722		1.40348	SALINE	MORPHINE	87224.8	78940.9	17103.8	44162.9	56858.1	32410.7	22160.8	43939.5	27712.9	68235.7	40512.2	20663.5
ATAD1_RAT	ATPase family AAA domain-containing protein 1 OS=Rattus norvegicus OX=10116 GN=Atad1 PE=1 SV=1	40691	11	10	448.58	0.0528525	0.99626	0.859201		1.01734	SALINE	MORPHINE	4.03171e+06	3.79008e+06	4.90913e+06	3.69587e+06	4.1067e+06	553336	3.9813e+06	4.51328e+06	4.28967e+06	3.36263e+06	4.03672e+06	499520
ATAD3_RAT	ATPase family AAA domain-containing protein 3 OS=Rattus norvegicus OX=10116 GN=Atad3 PE=1 SV=1	66718	26	26	1264.1	0.0517031	0.99626	0.890885		1.01793	MORPHINE	SALINE	6.09793e+06	5.7527e+06	7.61451e+06	7.63181e+06	6.77424e+06	990356	6.23985e+06	5.95058e+06	8.57431e+06	6.81795e+06	6.89567e+06	1.17575e+06
ATAT_RAT	Alpha-tubulin N-acetyltransferase 1 OS=Rattus norvegicus OX=10116 GN=Atat1 PE=1 SV=1	47298	13	13	494.91	0.0786523	0.99626	0.580784		1.09595	SALINE	MORPHINE	2.37478e+06	2.93538e+06	1.76508e+06	2.01795e+06	2.2733e+06	507324	2.20958e+06	2.69446e+06	1.52853e+06	1.86451e+06	2.07427e+06	498255
ATCAY_RAT	Caytaxin OS=Rattus norvegicus OX=10116 GN=Atcay PE=1 SV=1	42091	4	4	326.04	0.0531564	0.99626	0.852007		1.02592	MORPHINE	SALINE	1.80069e+06	1.78843e+06	2.29204e+06	2.38508e+06	2.06656e+06	316406	2.00328e+06	1.72894e+06	2.63929e+06	2.10897e+06	2.12012e+06	381371
ATF6A_RAT	Cyclic AMP-dependent transcription factor ATF-6 alpha OS=Rattus norvegicus OX=10116 GN=Atf6 PE=2 SV=1	72620	1	0	28.93					1	---	---
ATG3_RAT	Ubiquitin-like-conjugating enzyme ATG3 OS=Rattus norvegicus OX=10116 GN=Atg3 PE=2 SV=1	35799	6	6	477.21	0.101663	0.990731	0.464817		1.19407	MORPHINE	SALINE	3.50634e+06	5.52375e+06	3.51522e+06	4.51187e+06	4.26429e+06	963177	4.56568e+06	7.85613e+06	3.94906e+06	3.99661e+06	5.09187e+06	1.86401e+06
ATG5_RAT	Autophagy protein 5 OS=Rattus norvegicus OX=10116 GN=Atg5 PE=2 SV=1	32377	4	4	170.44	0.108188	0.989164	0.439677		1.13282	MORPHINE	SALINE	211458	286672	260641	307602	266593	41473.8	350523	253878	234993	368614	302002	67323.8
ATG7_RAT	Ubiquitin-like modifier-activating enzyme ATG7 OS=Rattus norvegicus OX=10116 GN=Atg7 PE=2 SV=1	77386	11	11	499.42	0.190652	0.977951	0.249121		1.29597	SALINE	MORPHINE	991658	982533	1.53922e+06	1.42277e+06	1.23405e+06	289112	563183	745043	1.36461e+06	1.13603e+06	952216	364291
ATGA1_RAT	Autophagy-related protein 101 OS=Rattus norvegicus OX=10116 GN=Atg101 PE=2 SV=1	25000	2	2	82.58	0.173142	0.977951	0.277094		1.39897	MORPHINE	SALINE	32488.2	59221.3	152246	132270	94056.5	57301.7	78147.5	155391	156857	135933	131582	36877.5
ATLA1_RAT	Atlastin-1 OS=Rattus norvegicus OX=10116 GN=Atl1 PE=1 SV=1	63335	36	35	2253.96	0.0686441	0.99626	0.653817		1.0366	MORPHINE	SALINE	1.5404e+07	1.82896e+07	2.22253e+07	2.0479e+07	1.90994e+07	2.94315e+06	1.88417e+07	1.82674e+07	1.99248e+07	2.21596e+07	1.97984e+07	1.71759e+06
ATLA3_RAT	Atlastin-3 OS=Rattus norvegicus OX=10116 GN=Atl3 PE=2 SV=2	60547	9	8	411.92	0.0515652	0.99626	0.895358		1.07344	SALINE	MORPHINE	458345	652634	1.12749e+06	723809	740569	281289	684427	571252	830440	673483	689900	106659
ATP5E_RAT	ATP synthase subunit epsilon, mitochondrial OS=Rattus norvegicus OX=10116 GN=Atp5f1e PE=1 SV=2	5763	1	1	34.4	0.130837	0.977951	0.368472		1.49233	SALINE	MORPHINE	53795.4	23454.5	16846.8	15199.5	27324	18004.5	2729.71	28116.1	12022	30370.7	18309.6	13214.9
ATP5H_RAT	ATP synthase subunit d, mitochondrial OS=Rattus norvegicus OX=10116 GN=Atp5pd PE=1 SV=3	18752	16	16	1175.99	0.0543202	0.99626	0.827372		1.00829	SALINE	MORPHINE	1.77927e+08	187948073	1.85216e+08	1.64545e+08	1.78909e+08	1.04687e+07	1.6098e+08	1.94014e+08	1.2928e+08	2.25481e+08	1.77439e+08	4.15251e+07
ATP5I_RAT	ATP synthase subunit e, mitochondrial OS=Rattus norvegicus OX=10116 GN=Atp5me PE=1 SV=3	8249	1	1	51.08	0.121638	0.980464	0.394836		1.30578	MORPHINE	SALINE	83074	56456.7	33047.7	45606.4	54546.2	21288.4	100780	86070.9	58457.6	39593.8	71225.5	27431.3
ATP5L_RAT	ATP synthase subunit g, mitochondrial OS=Rattus norvegicus OX=10116 GN=Atp5mg PE=1 SV=2	11426	1	1	34.22	0.0621028	0.99626	0.716625		1.20091	SALINE	MORPHINE	19967	14840.5	73547.8	115255	55902.6	47649.9	17710.4	25254.1	128065	15171.1	46550.3	54511.9
ATP5S_RAT	ATP synthase subunit s, mitochondrial OS=Rattus norvegicus OX=10116 GN=Atp5s PE=2 SV=1	23309	5	5	213.54	0.0939404	0.99626	0.498238		1.1211	MORPHINE	SALINE	714092	790912	1.32742e+06	983702	954032	273545	789495	997705	1.23332e+06	1.25775e+06	1.06957e+06	220478
ATP7A_RAT	Copper-transporting ATPase 1 OS=Rattus norvegicus OX=10116 GN=Atp7a PE=1 SV=1	161990	1	1	28.93	0.0543102	0.99626	0.827566		1.96849	SALINE	MORPHINE	3247.14	1866.2	0	2031.87	1786.3	1340.6	347.617	1907.88	1374.29	0	907.449	886.132
ATP8_RAT	ATP synthase protein 8 OS=Rattus norvegicus OX=10116 GN=Mt-atp8 PE=1 SV=2	7625	1	1	30.48	0.131146	0.977951	0.367637		1.19492	MORPHINE	SALINE	69124.8	60096.6	69109.8	65836.6	66042	4254.61	85785	75900.3	102936	51037.2	78914.7	21683.1
ATPA_RAT	ATP synthase subunit alpha, mitochondrial OS=Rattus norvegicus OX=10116 GN=Atp5f1a PE=1 SV=2	59717	51	51	4897.66	0.0601549	0.99626	0.73918		1.01342	MORPHINE	SALINE	1728268629	1553147406	1663748445	1606051789	1.6378e+09	7.53479e+07	1750394539	1691424137	1669288973	1528047385	1.65979e+09	9.42625e+07
ATPB_RAT	ATP synthase subunit beta, mitochondrial OS=Rattus norvegicus OX=10116 GN=Atp5f1b PE=1 SV=2	56318	50	50	5874.7	0.0541668	0.99626	0.830399		1.04184	MORPHINE	SALINE	2795737157	2640707201	2031958949	1927857458	2.34907e+09	4.33029e+08	2369768665	3246065274	2331307002	1842283886	2.44736e+09	5.84105e+08
ATPD_RAT	ATP synthase subunit delta, mitochondrial OS=Rattus norvegicus OX=10116 GN=Atp5f1d PE=1 SV=2	17584	2	2	185.54	0.0831008	0.99626	0.553951		1.68973	SALINE	MORPHINE	2.22502e+06	1.74516e+06	9.36143e+06	1.58466e+07	7.29455e+06	6.68094e+06	1.593e+06	1.08939e+06	8.10004e+06	6.48556e+06	4.317e+06	3.50484e+06
ATPG_RAT	ATP synthase subunit gamma, mitochondrial OS=Rattus norvegicus OX=10116 GN=Atp5f1c PE=1 SV=2	30172	25	25	1626.56	0.111683	0.986545	0.427196		1.0858	SALINE	MORPHINE	1.92675e+08	1.69924e+08	1.87129e+08	1.50482e+08	1.75053e+08	1.90299e+07	1.65588e+08	2.01906e+08	1.41931e+08	1.35455e+08	1.6122e+08	3.00572e+07
ATPK_RAT	ATP synthase subunit f, mitochondrial OS=Rattus norvegicus OX=10116 GN=Atp5mf PE=1 SV=1	10446	2	2	88.54	0.0776768	0.99626	0.587057		1.04625	MORPHINE	SALINE	1.69165e+06	1.19984e+06	1.35355e+06	1.36787e+06	1.40323e+06	206777	1.63598e+06	1.29695e+06	1.50545e+06	1.43414e+06	1.46813e+06	141452
ATRN_RAT	Attractin OS=Rattus norvegicus OX=10116 GN=Atrn PE=2 SV=1	158568	4	4	144.13	0.137253	0.977951	0.351763		1.34501	SALINE	MORPHINE	16348.5	18797.8	41253	26357.1	25689.1	11216.3	17390.7	11003.1	29984.6	18019.5	19099.5	7918.81
ATS4_RAT	A disintegrin and metalloproteinase with thrombospondin motifs 4 (Fragment) OS=Rattus norvegicus OX=10116 GN=Adamts4 PE=2 SV=2	68341	1	0	33.34					1	---	---
ATX10_RAT	Ataxin-10 OS=Rattus norvegicus OX=10116 GN=Atxn10 PE=1 SV=1	53692	26	26	1882.49	0.48618	0.977951	0.061663		1.17823	MORPHINE	SALINE	1.41843e+07	1.72527e+07	1.46317e+07	1.56105e+07	1.54198e+07	1.35936e+06	1.89735e+07	2.04241e+07	1.57239e+07	1.75508e+07	1.81681e+07	2.00778e+06
AUHM_RAT	Methylglutaconyl-CoA hydratase, mitochondrial OS=Rattus norvegicus OX=10116 GN=Auh PE=1 SV=2	33320	18	18	1057.56	0.054277	0.99626	0.828218		1.02471	MORPHINE	SALINE	4.6888e+07	4.057e+07	4.23744e+07	3.9452e+07	4.23211e+07	3.274e+06	4.33408e+07	5.25325e+07	3.77508e+07	3.98437e+07	4.3367e+07	6.531e+06
AUP1_RAT	Ancient ubiquitous protein 1 OS=Rattus norvegicus OX=10116 GN=Aup1 PE=2 SV=1	46170	2	2	81.78	0.0754143	0.99626	0.602218		1.32196	MORPHINE	SALINE	16465.2	0	11594.6	7417.88	8869.41	6973.66	33363.6	0	0	13536.4	11725	15774.1
AVIL_RAT	Advillin OS=Rattus norvegicus OX=10116 GN=Avil PE=2 SV=1	92977	1	1	37.7	0.235009	0.977951	0.194217		1.52168	SALINE	MORPHINE	10123.8	7867.26	8293.19	4093.36	7594.4	2531	7079.91	5243.72	5166.55	2473.07	4990.81	1897.21
B2CL1_RAT	Bcl-2-like protein 1 OS=Rattus norvegicus OX=10116 GN=Bcl2l1 PE=1 SV=2	26142	5	5	240.65	0.135612	0.977951	0.355915		1.07409	SALINE	MORPHINE	1.42938e+06	1.45279e+06	1.76708e+06	1.31653e+06	1.49144e+06	193145	1.30464e+06	1.44241e+06	1.42378e+06	1.38341e+06	1.38856e+06	61127.1
B3A2_RAT	Anion exchange protein 2 OS=Rattus norvegicus OX=10116 GN=Slc4a2 PE=1 SV=1	136550	3	2	152.66	0.433541	0.977951	0.07697		1.38846	MORPHINE	SALINE	32279.1	55841.7	61146.8	34849.7	46029.3	14593.1	69548.3	68888	55794.8	61407.5	63909.7	6549.55
B3A3_RAT	Anion exchange protein 3 OS=Rattus norvegicus OX=10116 GN=Slc4a3 PE=1 SV=1	135322	11	10	442.04	0.183828	0.977951	0.259502		1.09937	MORPHINE	SALINE	462184	362966	451643	488769	441391	54566.7	529424	433272	507172	471140	485252	42161.4
B4GN1_RAT	Beta-1,4 N-acetylgalactosaminyltransferase 1 OS=Rattus norvegicus OX=10116 GN=B4galnt1 PE=1 SV=1	59242	2	2	104.57	0.050467	0.99626	0.942681		1.03012	SALINE	MORPHINE	70387.2	70558.6	129973	97003	91980.5	28248	79707.6	74616.7	119100	83740	89291.1	20220.3
B9D2_RAT	B9 domain-containing protein 2 OS=Rattus norvegicus OX=10116 GN=B9d2 PE=2 SV=1	19196	1	1	34.7	0.0615723	0.99626	0.722544		1.07766	MORPHINE	SALINE	97426.9	103024	140217	150398	122767	26456.7	120080	89774.3	159556	159794	132301	33943.8
BABA1_RAT	BRISC and BRCA1-A complex member 1 OS=Rattus norvegicus OX=10116 GN=Babam1 PE=1 SV=1	36855	4	4	228.3	0.0666456	0.99626	0.671324		1.17498	MORPHINE	SALINE	1.56514e+06	2.44523e+06	1.53802e+06	1.9815e+06	1.88247e+06	426556	2.47331e+06	3.16525e+06	1.10651e+06	2.10241e+06	2.21187e+06	858502
BABA2_RAT	BRISC and BRCA1-A complex member 2 OS=Rattus norvegicus OX=10116 GN=Babam2 PE=1 SV=1	43531	1	1	43.11	0.40791	0.977951	0.0859064		7.7669	MORPHINE	SALINE	21936.4	38560.5	3106.84	3223.5	16706.8	17045.9	183481	92724.3	234654	8181.7	129760	100069
BACD3_RAT;BACD2_RAT	BTB/POZ domain-containing adapter for CUL3-mediated RhoA degradation protein 3 OS=Rattus norvegicus OX=10116 GN=Kctd10 PE=1 SV=1	35722	2	2	86.15	0.114273	0.986545	0.418343		1.10397	MORPHINE	SALINE	144547	155172	91945.4	153636	136325	29955.6	154626	169308	134727	143335	150499	14954.2
BACE1_RAT	Beta-secretase 1 OS=Rattus norvegicus OX=10116 GN=Bace1 PE=2 SV=1	55771	1	1	35.57	0.0960491	0.993713	0.488669		1.17812	MORPHINE	SALINE	26816.3	14355	3462.88	23442.1	17019.1	10458	15298.4	24170.6	27236.3	13497	20050.6	6686.86
BACH_RAT	Cytosolic acyl coenzyme A thioester hydrolase OS=Rattus norvegicus OX=10116 GN=Acot7 PE=1 SV=4	42708	11	11	779.67	0.472232	0.977951	0.0653705		1.33612	SALINE	MORPHINE	1.0117e+07	1.09505e+07	1.40386e+07	8.57999e+06	1.09215e+07	2.29833e+06	8.42259e+06	7.64856e+06	9.6969e+06	6.92821e+06	8.17406e+06	1.1845e+06
BAD_RAT	Bcl2-associated agonist of cell death OS=Rattus norvegicus OX=10116 GN=Bad PE=1 SV=2	22215	2	2	78.51	0.0500027	0.999599	0.995617		1.00436	MORPHINE	SALINE	103037	169934	86984.5	62940.6	105724	45868.3	125326	137269	50076.4	112070	106185	38795.9
BAG1_RAT	BAG family molecular chaperone regulator 1 OS=Rattus norvegicus OX=10116 GN=Bag1 PE=2 SV=1	40135	1	1	29.45	0.308211	0.977951	0.134569		1.35955	SALINE	MORPHINE	165337	153686	279921	149974	187229	62139.8	153549	143802	139476	114029	137714	16851.4
BAG5_RAT	BAG family molecular chaperone regulator 5 OS=Rattus norvegicus OX=10116 GN=Bag5 PE=1 SV=1	50999	14	14	978.93	0.0680706	0.99626	0.658714		1.09793	SALINE	MORPHINE	4.9298e+06	7.07005e+06	4.50322e+06	3.67286e+06	5.04398e+06	1.44803e+06	5.13658e+06	5.29207e+06	4.56011e+06	3.38754e+06	4.59408e+06	863785
BAG6_RAT	Large proline-rich protein BAG6 OS=Rattus norvegicus OX=10116 GN=Bag6 PE=1 SV=2	119937	30	30	1995.75	0.405051	0.977951	0.0869741		1.12724	MORPHINE	SALINE	1.57823e+07	1.59353e+07	1.52407e+07	1.39337e+07	1.5223e+07	909691	1.95254e+07	1.68237e+07	1.54427e+07	1.68481e+07	1.716e+07	1.70826e+06
BAIP2_RAT	Brain-specific angiogenesis inhibitor 1-associated protein 2 OS=Rattus norvegicus OX=10116 GN=Baiap2 PE=1 SV=1	59146	18	18	1052.79	0.1238	0.977951	0.388361		1.18047	MORPHINE	SALINE	2.51131e+06	2.6274e+06	4.49335e+06	3.59416e+06	3.30656e+06	928236	3.25865e+06	3.28962e+06	5.46015e+06	3.6047e+06	3.90328e+06	1.04962e+06
BAKOR_RAT	Beclin 1-associated autophagy-related key regulator OS=Rattus norvegicus OX=10116 GN=Atg14 PE=3 SV=1	55311	1	1	44.69	0.307268	0.977951	0.135173		Infinity	MORPHINE	SALINE	0	0	0	0	0	0	0	1850.71	5397.51	0	1812.05	2544.54
BASI_RAT	Basigin OS=Rattus norvegicus OX=10116 GN=Bsg PE=1 SV=2	42409	7	7	558.26	0.0622196	0.99626	0.715343		1.02881	SALINE	MORPHINE	1.21138e+07	1.36191e+07	1.22429e+07	1.36735e+07	1.29123e+07	849454	1.45742e+07	1.56711e+07	7.25874e+06	1.26988e+07	1.25507e+07	3.73535e+06
BASP1_RAT	Brain acid soluble protein 1 OS=Rattus norvegicus OX=10116 GN=Basp1 PE=1 SV=2	21777	34	33	3750.71	0.147425	0.977951	0.327666		1.11904	MORPHINE	SALINE	4.81633e+08	5.476e+08	5.69634e+08	6.78305e+08	5.69293e+08	8.17286e+07	5.63591e+08	5.43439e+08	7.08814e+08	7.32396e+08	6.3706e+08	9.72972e+07
BAX_RAT	Apoptosis regulator BAX OS=Rattus norvegicus OX=10116 GN=Bax PE=1 SV=2	21337	2	2	106.68	0.0721008	0.99626	0.626167		1.11502	MORPHINE	SALINE	499314	585450	940504	837752	715755	207542	636173	569464	910235	1.07646e+06	798082	237031
BBC3_RAT	Bcl-2-binding component 3 OS=Rattus norvegicus OX=10116 GN=Bbc3 PE=1 SV=1	20705	1	1	33.02	0.0601471	0.99626	0.739274		1.12068	MORPHINE	SALINE	240679	227178	155453	194270	204395	38006.4	250730	312143	125459	227915	229062	77689.2
BBS2_RAT	Bardet-Biedl syndrome 2 protein homolog OS=Rattus norvegicus OX=10116 GN=Bbs2 PE=2 SV=1	79867	11	11	711.14	0.0948019	0.99626	0.494285		1.11327	MORPHINE	SALINE	1.21149e+06	1.39334e+06	961152	969971	1.13399e+06	208200	1.58408e+06	1.37035e+06	970686	1.12462e+06	1.26243e+06	270314
BCAM_RAT	Basal cell adhesion molecule OS=Rattus norvegicus OX=10116 GN=Bcam PE=2 SV=1	67469	13	13	811.83	0.328609	0.977951	0.122311		1.31402	SALINE	MORPHINE	2.05624e+07	1.67759e+07	1.27915e+07	1.41173e+07	1.60618e+07	3.42739e+06	1.57073e+07	1.1169e+07	1.27995e+07	9.21788e+06	1.22234e+07	2.74558e+06
BCAR1_RAT	Breast cancer anti-estrogen resistance protein 1 OS=Rattus norvegicus OX=10116 GN=Bcar1 PE=1 SV=1	104198	19	19	1122.17	0.0826841	0.99626	0.556351		1.0644	SALINE	MORPHINE	2.46344e+06	3.44746e+06	3.22285e+06	3.1909e+06	3.08116e+06	427348	2.82856e+06	2.87318e+06	2.48997e+06	3.38731e+06	2.89475e+06	370271
BCAS1_RAT	Breast carcinoma-amplified sequence 1 homolog OS=Rattus norvegicus OX=10116 GN=Bcas1 PE=1 SV=3	62344	24	24	1649.23	0.077526	0.99626	0.58804		1.13572	MORPHINE	SALINE	7.9378e+07	1.28086e+08	7.8806e+07	9.14492e+07	9.44299e+07	2.31826e+07	105917121	1.30377e+08	6.53288e+07	1.27362e+08	1.07246e+08	2.99917e+07
BCAT1_RAT	Branched-chain-amino-acid aminotransferase, cytosolic OS=Rattus norvegicus OX=10116 GN=Bcat1 PE=1 SV=1	46016	14	14	1103.49	0.10511	0.990631	0.451218		1.10569	MORPHINE	SALINE	4.20739e+07	49275438	39727193	4.06242e+07	4.29252e+07	4.3425e+06	5.15162e+07	5.8028e+07	3.67207e+07	4.35833e+07	4.7462e+07	9.28255e+06
BCKD_RAT	[3-methyl-2-oxobutanoate dehydrogenase [lipoamide]] kinase, mitochondrial OS=Rattus norvegicus OX=10116 GN=Bckdk PE=1 SV=2	46445	6	6	385.66	0.150739	0.977951	0.320378		1.25268	MORPHINE	SALINE	531370	836825	512437	473535	588542	167264	885069	966632	520885	576440	737257	221465
BCL10_RAT	B-cell lymphoma/leukemia 10 OS=Rattus norvegicus OX=10116 GN=Bcl10 PE=2 SV=1	25983	1	1	45.5	0.14837	0.977951	0.325562		1.45453	MORPHINE	SALINE	15171.7	38230.3	155.695	22015.4	18893.3	15796.8	29712.9	40436.8	20322.9	19450.7	27480.8	9807.45
BCL2_RAT	Apoptosis regulator Bcl-2 OS=Rattus norvegicus OX=10116 GN=Bcl2 PE=1 SV=2	26605	1	1	37.33	0.156845	0.977951	0.3076		1.19282	MORPHINE	SALINE	70090.4	68921.4	100178	91586.3	82693.9	15634.3	87615.7	73508.4	106542	126890	98639	23192.2
BDH_RAT	D-beta-hydroxybutyrate dehydrogenase, mitochondrial OS=Rattus norvegicus OX=10116 GN=Bdh1 PE=1 SV=2	38177	12	12	571.96	0.0852452	0.99626	0.541941		1.04123	SALINE	MORPHINE	8.94714e+06	8.72955e+06	1.03593e+07	8.50138e+06	9.13433e+06	836653	9.00969e+06	9.77216e+06	8.25071e+06	8.05783e+06	8.7726e+06	782859
BDH2_RAT	3-hydroxybutyrate dehydrogenase type 2 OS=Rattus norvegicus OX=10116 GN=Bdh2 PE=3 SV=2	26634	8	8	424.83	0.106315	0.989205	0.446635		1.28014	SALINE	MORPHINE	1.629e+06	744607	745450	688862	951979	452122	1.15786e+06	829463	688185	299099	743651	355730
BECN1_RAT	Beclin-1 OS=Rattus norvegicus OX=10116 GN=Becn1 PE=1 SV=1	51524	11	11	464.9	0.0604029	0.99626	0.736176		1.09028	MORPHINE	SALINE	879043	899603	1.39211e+06	1.65431e+06	1.20627e+06	381401	1.02986e+06	868184	1.67915e+06	1.6835e+06	1.31517e+06	427919
BEGIN_RAT	Brain-enriched guanylate kinase-associated protein OS=Rattus norvegicus OX=10116 GN=Begain PE=1 SV=1	66952	12	11	623.78	0.129368	0.977951	0.372482		1.22317	MORPHINE	SALINE	1.14783e+06	1.43188e+06	1.09497e+06	1.08112e+06	1.18895e+06	164485	2.13374e+06	1.50899e+06	1.10713e+06	1.06731e+06	1.45429e+06	494945
BGLR_RAT	Beta-glucuronidase OS=Rattus norvegicus OX=10116 GN=Gusb PE=2 SV=1	74746	1	1	37.73	0.0918802	0.99626	0.507945		1.28434	SALINE	MORPHINE	11014.6	6683.38	21625.6	12694.4	13004.5	6280.54	7077.76	8179.82	15059	10185.1	10125.4	3531.63
BID_RAT	BH3-interacting domain death agonist OS=Rattus norvegicus OX=10116 GN=Bid PE=1 SV=2	22235	2	2	190.36	0.0563511	0.99626	0.791765		1.01505	MORPHINE	SALINE	880621	1.15993e+06	703131	777629	880327	200101	862882	829008	912450	969954	893574	61375.7
BIEA_RAT	Biliverdin reductase A OS=Rattus norvegicus OX=10116 GN=Blvra PE=1 SV=1	33545	19	19	1037.01	0.0502188	0.99626	0.960743		1.00288	MORPHINE	SALINE	1.65986e+07	1.79384e+07	1.79818e+07	1.59386e+07	1.71144e+07	1.01325e+06	1.85987e+07	1.76639e+07	1.58949e+07	1.64972e+07	1.71637e+07	1.206e+06
BIG1_RAT	Brefeldin A-inhibited guanine nucleotide-exchange protein 1 OS=Rattus norvegicus OX=10116 GN=Arfgef1 PE=1 SV=1	207758	23	19	1220.24	0.0561314	0.99626	0.795285		1.01537	MORPHINE	SALINE	1.82996e+06	1.68032e+06	1.98909e+06	1.58898e+06	1.77209e+06	175489	1.68371e+06	1.92052e+06	1.91177e+06	1.68131e+06	1.79933e+06	134942
BIG2_RAT	Brefeldin A-inhibited guanine nucleotide-exchange protein 2 OS=Rattus norvegicus OX=10116 GN=Arfgef2 PE=1 SV=1	201845	24	20	1159.54	0.0916377	0.99626	0.509112		1.06853	MORPHINE	SALINE	1.31639e+06	1.23172e+06	1.63663e+06	1.33043e+06	1.37879e+06	177336	1.37604e+06	1.45126e+06	1.7752e+06	1.29062e+06	1.47328e+06	211710
BIN1_RAT	Myc box-dependent-interacting protein 1 OS=Rattus norvegicus OX=10116 GN=Bin1 PE=1 SV=1	64493	39	37	2609.14	0.226387	0.977951	0.20345		1.11427	MORPHINE	SALINE	1.12813e+08	1.20204e+08	1.11543e+08	1.12344e+08	1.14226e+08	4.0199e+06	1.48405e+08	1.34687e+08	1.09428e+08	1.16597e+08	1.27279e+08	1.76442e+07
BIN2_RAT	Bridging integrator 2 OS=Rattus norvegicus OX=10116 GN=Bin2 PE=1 SV=1	55085	6	4	242.68	0.0985522	0.993163	0.477756		1.13574	MORPHINE	SALINE	256382	277826	261783	249344	261334	12117	356375	344354	287905	198594	296807	71958.7
BIN3_RAT	Bridging integrator 3 OS=Rattus norvegicus OX=10116 GN=Bin3 PE=2 SV=1	29672	1	0	38.3					1	---	---
BIP_RAT	Endoplasmic reticulum chaperone BiP OS=Rattus norvegicus OX=10116 GN=Hspa5 PE=1 SV=1	72302	59	57	5571.24	0.104849	0.990631	0.452222		1.07824	MORPHINE	SALINE	4.32099e+08	4.64911e+08	3.53739e+08	3.8417e+08	4.0873e+08	4.94291e+07	5.15344e+08	4.48537e+08	4.30082e+08	3.68873e+08	4.40709e+08	6.02908e+07
BL1S6_RAT	Biogenesis of lysosome-related organelles complex 1 subunit 6 OS=Rattus norvegicus OX=10116 GN=Bloc1s6 PE=1 SV=1	19690	1	1	54.63	0.0756635	0.99626	0.600504		1.05673	SALINE	MORPHINE	50640	79864.6	59964.5	68789.6	64814.7	12473.2	104070	63725.7	59343.3	18201.4	61335	35102
BLMH_RAT	Bleomycin hydrolase OS=Rattus norvegicus OX=10116 GN=Blmh PE=1 SV=1	52289	23	23	1500.44	0.107907	0.989205	0.440708		1.06934	MORPHINE	SALINE	1.03881e+07	1.14674e+07	8.55941e+06	9.16066e+06	9.89388e+06	1.29596e+06	1.05345e+07	1.2049e+07	1.04291e+07	9.30715e+06	1.05799e+07	1.12589e+06
BMR1A_RAT	Bone morphogenetic protein receptor type-1A OS=Rattus norvegicus OX=10116 GN=Bmpr1a PE=2 SV=1	59955	1	1	38.67	0.0526416	0.99626	0.864435		1.17937	SALINE	MORPHINE	1481.12	1900.9	5775.67	1901.03	2764.68	2017.06	1889.59	2198.77	3754.69	1533.72	2344.19	978.802
BODG_RAT	Gamma-butyrobetaine dioxygenase OS=Rattus norvegicus OX=10116 GN=Bbox1 PE=1 SV=1	44517	1	1	30.73	0.461597	0.977951	0.0683565		1.69314	SALINE	MORPHINE	15349.6	20877.4	21901.9	19766.1	19473.8	2884.43	8599.4	19893.5	12012.9	5500.5	11501.6	6194.66
BORC6_RAT	BLOC-1-related complex subunit 6 OS=Rattus norvegicus OX=10116 GN=Borcs6 PE=2 SV=2	37805	4	4	238.41	0.0703508	0.99626	0.639786		1.00122	MORPHINE	SALINE	232406	405807	249793	316041	301012	78608.8	475744	375112	45212.5	309449	301380	183962
BORG1_RAT	Cdc42 effector protein 2 OS=Rattus norvegicus OX=10116 GN=Cdc42ep2 PE=1 SV=1	23034	5	5	244.03	0.0970619	0.993321	0.484197		1.16497	MORPHINE	SALINE	1.03354e+06	2.1753e+06	928935	1.14149e+06	1.31982e+06	576886	1.62795e+06	2.03111e+06	992798	1.49831e+06	1.53754e+06	428201
BORG5_RAT	Cdc42 effector protein 1 OS=Rattus norvegicus OX=10116 GN=Cdc42ep1 PE=1 SV=1	41004	9	9	451.19	0.0514167	0.99626	0.900409		1.0712	MORPHINE	SALINE	1.19331e+06	1.45699e+06	1.41824e+06	1.64969e+06	1.42956e+06	187217	1.50894e+06	1.80742e+06	843145	1.96586e+06	1.53134e+06	496369
BPNT1_RAT	3'(2'),5'-bisphosphate nucleotidase 1 OS=Rattus norvegicus OX=10116 GN=Bpnt1 PE=1 SV=1	33153	10	10	771.51	0.0768476	0.99626	0.592511		1.0594	SALINE	MORPHINE	1.94038e+07	1.89416e+07	1.62036e+07	1.52542e+07	1.74508e+07	2.03447e+06	1.75093e+07	2.03871e+07	1.2175e+07	1.58182e+07	1.64724e+07	3.43005e+06
BRCA2_RAT	Breast cancer type 2 susceptibility protein homolog OS=Rattus norvegicus OX=10116 GN=Brca2 PE=1 SV=1	371984	3	3	91.5	0.0946262	0.99626	0.495087		1.12911	SALINE	MORPHINE	1.17891e+06	951557	766158	685912	895635	219181	855194	921129	814349	582208	793220	147393
BRCC3_RAT	Lys-63-specific deubiquitinase BRCC36 OS=Rattus norvegicus OX=10116 GN=Brcc3 PE=2 SV=1	32995	5	5	232.01	0.0521414	0.99626	0.877785		1.01743	MORPHINE	SALINE	538229	488755	637640	575800	560106	62788.9	623263	652366	487526	516309	569866	80219.7
BRD2_RAT	Bromodomain-containing protein 2 OS=Rattus norvegicus OX=10116 GN=Brd2 PE=1 SV=1	87996	1	1	25.09	0.302979	0.977951	0.137961		1.93313	SALINE	MORPHINE	11491.5	22950.7	13307.6	19074.5	16706.1	5270.88	20421.1	14146.9	0	0	8641.99	10302.4
BRE1B_RAT	E3 ubiquitin-protein ligase BRE1B OS=Rattus norvegicus OX=10116 GN=Rnf40 PE=1 SV=1	113771	11	11	504.89	0.301262	0.977951	0.139097		1.17923	SALINE	MORPHINE	645669	684693	586571	620029	634240	41434.2	571838	646817	527212	405503	537843	101091
BRNP1_RAT	BMP/retinoic acid-inducible neural-specific protein 1 OS=Rattus norvegicus OX=10116 GN=Brinp1 PE=2 SV=1	88597	10	10	496.85	0.0513608	0.99626	0.902378		1.04328	SALINE	MORPHINE	960054	1.42301e+06	1.06312e+06	717201	1.04085e+06	293154	1.16517e+06	1.04572e+06	950882	828898	997667	142638
BRNP2_RAT	BMP/retinoic acid-inducible neural-specific protein 2 OS=Rattus norvegicus OX=10116 GN=Brinp2 PE=2 SV=1	89082	2	2	127	0.054899	0.99626	0.816441		1.0166	SALINE	MORPHINE	46812.7	31724.5	48691.4	51600.1	44707.2	8876.34	59937.8	55419.9	26756.2	33794.8	43977.2	16185.6
BROX_RAT	BRO1 domain-containing protein BROX OS=Rattus norvegicus OX=10116 GN=Brox PE=2 SV=1	46163	8	8	406.01	0.117791	0.984233	0.406823		1.13422	SALINE	MORPHINE	1.88654e+06	2.66439e+06	1.84726e+06	1.92631e+06	2.08113e+06	390181	2.05066e+06	2.14716e+06	1.2435e+06	1.89808e+06	1.83485e+06	407354
BRSK1_RAT	Serine/threonine-protein kinase BRSK1 OS=Rattus norvegicus OX=10116 GN=Brsk1 PE=1 SV=1	85130	32	27	1832.31	0.0636607	0.99626	0.700085		1.08067	MORPHINE	SALINE	1.35563e+07	1.39321e+07	9.67945e+06	9.57369e+06	1.16854e+07	2.38263e+06	1.60389e+07	1.4765e+07	1.03565e+07	9.3519e+06	1.2628e+07	3.27075e+06
BRSK2_RAT;CHK1_RAT	Serine/threonine-protein kinase BRSK2 OS=Rattus norvegicus OX=10116 GN=Brsk2 PE=1 SV=1	81403	23	18	1117.85	0.0604858	0.99626	0.735181		1.08719	SALINE	MORPHINE	5.40887e+06	9.16152e+06	4.89543e+06	5.27233e+06	6.18454e+06	1.9965e+06	6.43634e+06	5.95551e+06	5.28645e+06	5.07581e+06	5.68853e+06	623855
BSN_RAT	Protein bassoon OS=Rattus norvegicus OX=10116 GN=Bsn PE=1 SV=3	418168	127	121	7188.01	0.0500518	0.997702	0.980891		1.01288	SALINE	MORPHINE	7.40486e+07	4.63865e+07	5.42231e+07	5.56737e+07	5.7583e+07	1.17106e+07	6.04147e+07	6.08936e+07	5.82462e+07	4.78488e+07	5.68508e+07	6.11087e+06
BSPRY_RAT	B box and SPRY domain-containing protein OS=Rattus norvegicus OX=10116 GN=Bspry PE=1 SV=2	49673	4	4	166.61	0.0972508	0.993321	0.483371		1.13337	SALINE	MORPHINE	256990	383286	255475	335147	307724	62624.5	364824	152538	162716	405969	271512	132636
BST2_RAT	Bone marrow stromal antigen 2 OS=Rattus norvegicus OX=10116 GN=Bst2 PE=1 SV=1	19661	1	1	57.45	0.0683996	0.99626	0.655893		1.12395	SALINE	MORPHINE	24197.3	11554.2	25303.9	9424.59	17620	8291.81	14306.1	31861.8	8898.04	7641.3	15676.8	11170.7
BYST_RAT	Bystin OS=Rattus norvegicus OX=10116 GN=Bysl PE=1 SV=3	49980	1	0	48.77					1	---	---
BZW1_RAT	Basic leucine zipper and W2 domain-containing protein 1 OS=Rattus norvegicus OX=10116 GN=Bzw1 PE=1 SV=1	48013	14	11	631.44	0.0537279	0.99626	0.839399		1.00523	MORPHINE	SALINE	3.28775e+06	3.5595e+06	3.38022e+06	3.87605e+06	3.52588e+06	259274	4.10903e+06	4.46504e+06	1.93151e+06	3.67165e+06	3.54431e+06	1.12309e+06
BZW2_RAT	Basic leucine zipper and W2 domain-containing protein 2 OS=Rattus norvegicus OX=10116 GN=Bzw2 PE=1 SV=1	48019	10	7	424.62	0.0816465	0.99626	0.562423		1.1297	MORPHINE	SALINE	505921	479894	413705	455725	463811	39191.3	434076	557874	727473	376441	523966	155358
C1QA_RAT	Complement C1q subcomponent subunit A OS=Rattus norvegicus OX=10116 GN=C1qa PE=1 SV=2	25901	2	2	81.51	0.156582	0.977951	0.308134		1.24631	SALINE	MORPHINE	49362.8	75485.6	77430.5	97388.1	74916.7	19702.8	47018.2	45259	71936.6	76230.4	60111	16244.8
C1QB_RAT	Complement C1q subcomponent subunit B OS=Rattus norvegicus OX=10116 GN=C1qb PE=1 SV=2	26573	2	1	112.85	0.065659	0.99626	0.680452		1.06846	SALINE	MORPHINE	140453	177188	239577	190923	187035	40998.3	188678	182296	166372	162857	175051	12412.7
C1QBP_RAT	Complement component 1 Q subcomponent-binding protein, mitochondrial OS=Rattus norvegicus OX=10116 GN=C1qbp PE=1 SV=2	30978	8	8	440.85	0.0835746	0.99626	0.551249		1.05194	MORPHINE	SALINE	3.10597e+07	3.19972e+07	3.08937e+07	2.73347e+07	3.03213e+07	2.04948e+06	3.30261e+07	3.73172e+07	2.90145e+07	2.82274e+07	3.18963e+07	4.18045e+06
C1QC_RAT	Complement C1q subcomponent subunit C OS=Rattus norvegicus OX=10116 GN=C1qc PE=1 SV=2	25670	1	1	38.77	0.0634284	0.99626	0.702477		1.03129	SALINE	MORPHINE	102772	132799	15156.9	10201.5	65232.5	61942.1	131162	80760	40604.5	487.622	63253.5	55888.5
C1TC_RAT	C-1-tetrahydrofolate synthase, cytoplasmic OS=Rattus norvegicus OX=10116 GN=Mthfd1 PE=1 SV=3	100932	43	43	2723.49	0.160183	0.977951	0.300947		1.08213	SALINE	MORPHINE	6.29592e+07	7.66317e+07	6.15511e+07	6.4361e+07	6.63758e+07	6.93287e+06	5.32903e+07	6.25478e+07	6.28639e+07	6.6651e+07	6.13382e+07	5.67994e+06
C2D1A_RAT	Coiled-coil and C2 domain-containing protein 1A OS=Rattus norvegicus OX=10116 GN=Cc2d1a PE=1 SV=2	103523	30	29	1407.15	0.338647	0.977951	0.116791		1.12559	MORPHINE	SALINE	7.8394e+06	9.42285e+06	7.89105e+06	8.00572e+06	8.28976e+06	758588	8.14479e+06	1.00295e+07	9.85843e+06	9.29068e+06	9.33086e+06	851435
C2D1B_RAT	Coiled-coil and C2 domain-containing protein 1B OS=Rattus norvegicus OX=10116 GN=Cc2d1b PE=1 SV=2	93476	25	24	1397.94	0.149479	0.977951	0.323118		1.12222	MORPHINE	SALINE	5.14328e+06	5.75029e+06	5.49122e+06	5.25241e+06	5.4093e+06	269795	5.15424e+06	6.76704e+06	5.07539e+06	7.28502e+06	6.07042e+06	1.12398e+06
C99L2_RAT	CD99 antigen-like protein 2 OS=Rattus norvegicus OX=10116 GN=Cd99l2 PE=2 SV=1	26058	3	3	177.56	0.0665857	0.99626	0.671868		1.05635	SALINE	MORPHINE	1.46313e+06	1.5613e+06	1.14236e+06	1.09177e+06	1.31464e+06	232551	1.06466e+06	1.49109e+06	1.26576e+06	1.15653e+06	1.24451e+06	183794
CA043_RAT	Uncharacterized protein C1orf43 homolog OS=Rattus norvegicus OX=10116 PE=1 SV=1	26625	2	2	105.87	0.195082	0.977951	0.242704		1.42845	MORPHINE	SALINE	404050	654755	302931	295574	414327	167752	730844	658387	304895	673261	591847	193836
CA123_RAT	UPF0587 protein C1orf123 homolog OS=Rattus norvegicus OX=10116 PE=2 SV=1	18083	4	4	134.17	0.434273	0.977951	0.0767308		2.452	MORPHINE	SALINE	565075	2.14124e+06	838745	801775	1.08671e+06	713397	4.07716e+06	2.2973e+06	981640	3.30235e+06	2.66461e+06	1.33782e+06
CA2D2_RAT	Voltage-dependent calcium channel subunit alpha-2/delta-2 OS=Rattus norvegicus OX=10116 GN=Cacna2d2 PE=2 SV=1	130694	39	38	2373.6	0.0500015	0.999599	0.996772		1.00841	SALINE	MORPHINE	4.65521e+07	3.15608e+07	3.93075e+07	3.67396e+07	3.854e+07	6.23788e+06	3.84033e+07	3.72874e+07	4.0936e+07	3.62479e+07	3.82186e+07	2.01405e+06
CA2D3_RAT	Voltage-dependent calcium channel subunit alpha-2/delta-3 OS=Rattus norvegicus OX=10116 GN=Cacna2d3 PE=1 SV=1	122127	23	23	1344.33	0.0511074	0.99626	0.911879		1.01357	MORPHINE	SALINE	4.98499e+06	6.86086e+06	6.04482e+06	5.88637e+06	5.94426e+06	768942	5.28276e+06	5.51487e+06	5.93429e+06	7.36768e+06	6.0249e+06	934908
CAB45_RAT	45 kDa calcium-binding protein OS=Rattus norvegicus OX=10116 GN=Sdf4 PE=1 SV=1	42049	1	1	32.62	0.340998	0.977951	0.115543		1.17431	SALINE	MORPHINE	42448.4	53377.6	11210.1	27007.6	33510.9	18386.4	112866	1246.04	35.4176	0	28536.8	56222.2
CAC1D_RAT	Voltage-dependent L-type calcium channel subunit alpha-1D OS=Rattus norvegicus OX=10116 GN=Cacna1d PE=1 SV=2	249975	1	1	26.83	0.12723	0.977951	0.37845		1.01155	MORPHINE	SALINE	1235.89	7581.13	18361.4	26728.8	13476.8	11314.8	4274.65	314.263	49575.1	366.07	13632.5	24033.4
CAC1G_RAT	Voltage-dependent T-type calcium channel subunit alpha-1G OS=Rattus norvegicus OX=10116 GN=Cacna1g PE=1 SV=2	250247	1	0	27.78					1	---	---
CACB1_RAT	Voltage-dependent L-type calcium channel subunit beta-1 OS=Rattus norvegicus OX=10116 GN=Cacnb1 PE=1 SV=1	65639	14	12	731.76	0.052233	0.99626	0.875228		1.04061	MORPHINE	SALINE	1.90953e+06	2.66884e+06	1.4089e+06	1.51049e+06	1.87444e+06	571983	2.88098e+06	1.91314e+06	1.45214e+06	1.55598e+06	1.95056e+06	650946
CACB2_RAT	Voltage-dependent L-type calcium channel subunit beta-2 OS=Rattus norvegicus OX=10116 GN=Cacnb2 PE=1 SV=2	73182	5	2	265.53	0.226815	0.977951	0.202978		1.01882	SALINE	MORPHINE	49960.2	24072.8	19463.8	11143.9	26160.2	16744.4	0	40492.9	62207.7	6.9707	25676.9	30942.2
CACB3_RAT	Voltage-dependent L-type calcium channel subunit beta-3 OS=Rattus norvegicus OX=10116 GN=Cacnb3 PE=1 SV=1	54530	19	16	957.82	0.168083	0.977951	0.286052		1.21283	SALINE	MORPHINE	3.90673e+06	2.83002e+06	5.05417e+06	3.86489e+06	3.91395e+06	908748	2.70524e+06	3.18232e+06	4.35379e+06	2.66719e+06	3.22713e+06	786823
CACB4_RAT	Voltage-dependent L-type calcium channel subunit beta-4 OS=Rattus norvegicus OX=10116 GN=Cacnb4 PE=1 SV=2	57928	13	9	761.35	0.0543937	0.99626	0.825942		1.01429	MORPHINE	SALINE	911285	786012	1.50935e+06	1.05714e+06	1.06595e+06	315683	1.0923e+06	869952	1.24227e+06	1.1202e+06	1.08118e+06	155149
CACO1_RAT	Calcium-binding and coiled-coil domain-containing protein 1 OS=Rattus norvegicus OX=10116 GN=Calcoco1 PE=2 SV=1	77227	11	11	722.08	0.0640953	0.99626	0.695674		1.03319	MORPHINE	SALINE	1.24438e+06	2.05571e+06	1.27283e+06	1.08047e+06	1.41335e+06	436551	1.35775e+06	1.49832e+06	1.34203e+06	1.64294e+06	1.46026e+06	140604
CACP_RAT	Carnitine O-acetyltransferase OS=Rattus norvegicus OX=10116 GN=Crat PE=1 SV=1	70755	23	22	1373.39	0.210034	0.977951	0.222725		1.2335	SALINE	MORPHINE	7.01608e+06	6.51323e+06	1.1441e+07	8.53312e+06	8.37586e+06	2.21648e+06	6.83205e+06	5.74475e+06	7.80485e+06	6.77971e+06	6.79034e+06	841495
CAD20_RAT	Cadherin-20 OS=Rattus norvegicus OX=10116 GN=Cdh20 PE=2 SV=1	89001	3	2	159.5	0.0586816	0.99626	0.757956		1.0254	SALINE	MORPHINE	247509	249807	309096	278229	271160	28893.3	216772	288530	264196	288273	264443	33767
CADH2_RAT	Cadherin-2 OS=Rattus norvegicus OX=10116 GN=Cdh2 PE=1 SV=1	99624	23	23	1615.75	0.0983636	0.993163	0.478562		1.06799	MORPHINE	SALINE	2.76037e+07	3.43415e+07	3.22049e+07	3.97013e+07	3.34629e+07	5.02003e+06	3.54203e+07	4.02752e+07	3.09971e+07	3.62594e+07	3.5738e+07	3.80503e+06
CADH4_RAT	Cadherin-4 (Fragment) OS=Rattus norvegicus OX=10116 GN=Cdh4 PE=2 SV=1	32891	2	2	85.33	0.119935	0.981427	0.400069		1.19489	SALINE	MORPHINE	268690	363554	243927	276327	288124	52153.2	264849	281837	97723.4	320109	241130	98358
CADH6_RAT	Cadherin-6 OS=Rattus norvegicus OX=10116 GN=Cdh6 PE=1 SV=1	88286	9	9	346.3	0.107033	0.989205	0.443944		1.06578	SALINE	MORPHINE	1.56772e+06	1.84655e+06	1.50037e+06	1.47464e+06	1.59732e+06	170724	1.35335e+06	1.7653e+06	1.50364e+06	1.37267e+06	1.49874e+06	189830
CADH7_RAT	Cadherin-7 OS=Rattus norvegicus OX=10116 GN=Cdh7 PE=2 SV=1	87216	3	2	114.1	0.378165	0.977951	0.0978078		1.59098	SALINE	MORPHINE	112371	117591	100153	95130.4	106311	10438.3	103256	89907.1	43954.4	30168.4	66821.5	35245.7
CADH8_RAT	Cadherin-8 OS=Rattus norvegicus OX=10116 GN=Cdh8 PE=1 SV=1	88279	6	6	251.11	0.531923	0.977951	0.0509617		1.27775	SALINE	MORPHINE	906993	882199	1.0894e+06	801918	920128	121433	670318	834426	787673	588042	720115	111884
CADM1_RAT	Cell adhesion molecule 1 OS=Rattus norvegicus OX=10116 GN=Cadm1 PE=1 SV=1	51821	7	7	500.73	0.0661372	0.99626	0.675985		1.02598	MORPHINE	SALINE	8.66376e+06	9.57116e+06	1.02756e+07	9.43912e+06	9.48741e+06	660559	1.07592e+07	9.13746e+06	1.01129e+07	8.9261e+06	9.73391e+06	856960
CADM2_RAT	Cell adhesion molecule 2 OS=Rattus norvegicus OX=10116 GN=Cadm2 PE=1 SV=2	47498	14	14	1056.37	0.055699	0.99626	0.802421		1.05085	SALINE	MORPHINE	1.74004e+07	2.11839e+07	2.55866e+07	2.97559e+07	2.34817e+07	5.35593e+06	2.13102e+07	2.10951e+07	2.16586e+07	2.5318e+07	2.23455e+07	1.99523e+06
CADM3_RAT	Cell adhesion molecule 3 OS=Rattus norvegicus OX=10116 GN=Cadm3 PE=1 SV=1	42879	13	13	1072.54	0.0553589	0.99626	0.808242		1.06548	MORPHINE	SALINE	3.41474e+07	3.60889e+07	4.10582e+07	4.06827e+07	3.79943e+07	3.41778e+06	4.6864e+07	4.39999e+07	2.55866e+07	4.54786e+07	4.04823e+07	9.99906e+06
CADM4_RAT	Cell adhesion molecule 4 OS=Rattus norvegicus OX=10116 GN=Cadm4 PE=1 SV=1	42755	13	13	1095.2	0.0595118	0.99626	0.74717		1.03203	MORPHINE	SALINE	2.24514e+07	3.33304e+07	4.2697e+07	3.17156e+07	3.25486e+07	8.29155e+06	3.30929e+07	2.84688e+07	3.31765e+07	3.96262e+07	3.35911e+07	4.58548e+06
CAH2_RAT	Carbonic anhydrase 2 OS=Rattus norvegicus OX=10116 GN=Ca2 PE=1 SV=2	29096	17	17	1291.11	0.101747	0.990631	0.464479		1.07019	MORPHINE	SALINE	1.30992e+08	1.9522e+08	1.6108e+08	1.45903e+08	1.58299e+08	2.75091e+07	1.89859e+08	1.70803e+08	1.51568e+08	1.65409e+08	1.6941e+08	1.58584e+07
CAH3_RAT	Carbonic anhydrase 3 OS=Rattus norvegicus OX=10116 GN=Ca3 PE=1 SV=3	29413	2	2	84.87	0.225654	0.977951	0.204263		1.43647	SALINE	MORPHINE	479303	664364	501730	470586	528996	91193.8	556442	420583	373542	122480	368262	181279
CAH4_RAT	Carbonic anhydrase 4 OS=Rattus norvegicus OX=10116 GN=Ca4 PE=1 SV=1	35054	6	6	222	0.14986	0.977951	0.322285		1.14211	SALINE	MORPHINE	989033	1.0394e+06	1.31174e+06	965480	1.07641e+06	159884	1.06756e+06	1.07392e+06	961794	666645	942481	190946
CAH5B_RAT	Carbonic anhydrase 5B, mitochondrial OS=Rattus norvegicus OX=10116 GN=Ca5b PE=2 SV=1	36575	4	4	176.5	0.238563	0.977951	0.190579		1.16553	SALINE	MORPHINE	212624	196558	225900	223625	214677	13398.2	167137	231852	198935	138832	184189	40154.9
CAH8_RAT	Carbonic anhydrase-related protein OS=Rattus norvegicus OX=10116 GN=Ca8 PE=1 SV=3	32942	2	2	84.96	0.0520065	0.99626	0.881657		1.01983	MORPHINE	SALINE	87699.2	84929.8	96422.6	63455.1	83126.7	13998.9	90966.3	66619.8	80713.4	100799	84774.7	14619.8
CALB1_RAT	Calbindin OS=Rattus norvegicus OX=10116 GN=Calb1 PE=1 SV=2	29975	26	25	1463.79	0.169107	0.977951	0.284203		1.18604	MORPHINE	SALINE	4.21862e+07	4.6264e+07	5.83646e+07	4.82162e+07	4.87577e+07	6.87965e+06	5.04076e+07	4.52403e+07	5.87744e+07	7.68925e+07	5.78287e+07	1.38788e+07
CALB2_RAT	Calretinin OS=Rattus norvegicus OX=10116 GN=Calb2 PE=1 SV=1	31384	31	30	1913.18	0.0502568	0.99626	0.95747		1.00985	SALINE	MORPHINE	1.65736e+08	166312284	2.00598e+08	1.34158e+08	1.66701e+08	2.71363e+07	1.97277e+08	1.58047e+08	1.52564e+08	1.52415e+08	1.65076e+08	2.16269e+07
CALCR_RAT	Calcitonin receptor OS=Rattus norvegicus OX=10116 GN=Calcr PE=2 SV=1	60252	1	0	27.96					1	---	---
CALD1_RAT	Non-muscle caldesmon OS=Rattus norvegicus OX=10116 GN=Cald1 PE=1 SV=1	60548	34	34	2020	0.203612	0.977951	0.231006		1.3177	SALINE	MORPHINE	3.02227e+07	1.46387e+07	1.67667e+07	1.90177e+07	2.01614e+07	6.94168e+06	1.7095e+07	1.39557e+07	1.85635e+07	1.15876e+07	1.53005e+07	3.13372e+06
CALM1_RAT;CALL3_RAT	Calmodulin-1 OS=Rattus norvegicus OX=10116 GN=Calm1 PE=1 SV=1	16827	19	19	1359.32	0.139223	0.977951	0.346878		1.19695	SALINE	MORPHINE	1.68094e+08	2.80882e+08	1.86152e+08	2.02756e+08	2.09471e+08	4.96671e+07	1.61215e+08	189262713	1.12586e+08	2.3695e+08	1.75003e+08	5.20476e+07
CALR_RAT	Calreticulin OS=Rattus norvegicus OX=10116 GN=Calr PE=1 SV=1	47966	29	29	2011.69	0.0541178	0.99626	0.831377		1.01848	MORPHINE	SALINE	9.02919e+07	110307018	1.65363e+08	1.29592e+08	1.23888e+08	3.19679e+07	1.17354e+08	103466248	1.48853e+08	135039069	1.26178e+08	1.98859e+07
CALU_RAT	Calumenin OS=Rattus norvegicus OX=10116 GN=Calu PE=1 SV=1	36973	9	9	581.89	0.0870286	0.99626	0.532357		1.07442	MORPHINE	SALINE	3.98367e+06	5.1371e+06	3.09965e+06	4.03588e+06	4.06407e+06	834420	4.13845e+06	5.27021e+06	4.09245e+06	3.96506e+06	4.36654e+06	606891
CALX_RAT	Calnexin OS=Rattus norvegicus OX=10116 GN=Canx PE=1 SV=1	67213	58	58	3888.52	0.285825	0.977951	0.14988		1.18055	MORPHINE	SALINE	2.49229e+08	2.86602e+08	2.3948e+08	2.40884e+08	2.54049e+08	2.21246e+07	3.60296e+08	3.21297e+08	2.73783e+08	244289196	2.99916e+08	5.12515e+07
CALY_RAT	Neuron-specific vesicular protein calcyon OS=Rattus norvegicus OX=10116 GN=Caly PE=1 SV=1	24702	3	3	149.8	0.114509	0.986545	0.417553		1.15088	MORPHINE	SALINE	294242	333892	327635	393099	337217	41119.9	502083	435520	323249	291534	388096	97930.9
CAMKV_RAT	CaM kinase-like vesicle-associated protein OS=Rattus norvegicus OX=10116 GN=Camkv PE=1 SV=1	54072	24	24	1728.4	0.0500054	0.999599	0.993826		1.02082	SALINE	MORPHINE	1.31191e+07	1.44933e+07	2.48996e+07	2.2549e+07	1.87653e+07	5.83309e+06	1.77295e+07	1.32816e+07	2.24658e+07	2.00535e+07	1.83826e+07	3.91203e+06
CAMP1_RAT	Calmodulin-regulated spectrin-associated protein 1 OS=Rattus norvegicus OX=10116 GN=Camsap1 PE=1 SV=2	178414	15	15	724.68	0.394814	0.977951	0.0909256		1.11956	MORPHINE	SALINE	1.45647e+06	1.55742e+06	1.62494e+06	1.60975e+06	1.56215e+06	76153.9	1.8219e+06	1.88702e+06	1.77444e+06	1.51231e+06	1.74892e+06	164351
CAMP2_RAT	Calmodulin-regulated spectrin-associated protein 2 OS=Rattus norvegicus OX=10116 GN=Camsap2 PE=1 SV=1	165508	17	17	878.88	0.076245	0.99626	0.596548		1.05436	MORPHINE	SALINE	3.05583e+06	2.8176e+06	2.97937e+06	2.84923e+06	2.92551e+06	111575	3.52457e+06	3.45828e+06	2.61368e+06	2.74157e+06	3.08453e+06	473515
CAN1_RAT	Calpain-1 catalytic subunit OS=Rattus norvegicus OX=10116 GN=Capn1 PE=1 SV=1	82067	16	15	814.11	0.104073	0.990631	0.455234		1.07022	SALINE	MORPHINE	2.20917e+06	2.16135e+06	1.74466e+06	2.16124e+06	2.06911e+06	217473	1.6236e+06	2.22884e+06	2.043e+06	1.83797e+06	1.93335e+06	261014
CAN2_RAT	Calpain-2 catalytic subunit OS=Rattus norvegicus OX=10116 GN=Capn2 PE=1 SV=3	79869	38	37	2497.64	0.0967466	0.993321	0.48558		1.07309	MORPHINE	SALINE	4.28998e+07	4.37388e+07	3.92562e+07	3.81994e+07	4.10236e+07	2.70754e+06	5.17549e+07	4.73208e+07	3.64604e+07	4.0552e+07	4.4022e+07	6.82881e+06
CAN5_RAT	Calpain-5 OS=Rattus norvegicus OX=10116 GN=Capn5 PE=1 SV=1	73019	12	12	540.34	0.0986116	0.993163	0.477503		1.12289	MORPHINE	SALINE	1.15169e+06	1.16934e+06	1.73845e+06	1.65673e+06	1.42905e+06	311952	1.52267e+06	1.35251e+06	2.1498e+06	1.39372e+06	1.60467e+06	370574
CAND1_RAT	Cullin-associated NEDD8-dissociated protein 1 OS=Rattus norvegicus OX=10116 GN=Cand1 PE=1 SV=1	136275	66	64	4550.35	0.0701346	0.99626	0.64152		1.04773	SALINE	MORPHINE	1.77522e+08	2.4009e+08	1.80738e+08	1.82463e+08	1.95203e+08	2.99947e+07	1.67688e+08	2.00076e+08	1.77139e+08	2.00339e+08	1.8631e+08	1.65044e+07
CAND2_RAT	Cullin-associated NEDD8-dissociated protein 2 OS=Rattus norvegicus OX=10116 GN=Cand2 PE=1 SV=1	139585	20	19	1040.92	0.455559	0.977951	0.0701171		1.20192	SALINE	MORPHINE	2.30579e+06	2.32671e+06	2.89117e+06	1.98475e+06	2.37711e+06	376752	1.86821e+06	2.02521e+06	2.01282e+06	2.00478e+06	1.97776e+06	73513.6
CAP1_RAT	Adenylyl cyclase-associated protein 1 OS=Rattus norvegicus OX=10116 GN=Cap1 PE=1 SV=3	51556	30	29	1929.82	0.0796823	0.99626	0.574321		1.15544	SALINE	MORPHINE	3.17664e+07	2.96585e+07	6.1862e+07	3.69806e+07	4.00669e+07	1.48524e+07	3.12147e+07	2.85381e+07	4.38577e+07	3.50959e+07	3.46766e+07	6.68665e+06
CAP2_RAT	Adenylyl cyclase-associated protein 2 OS=Rattus norvegicus OX=10116 GN=Cap2 PE=1 SV=1	52879	29	28	1474.58	0.0713064	0.99626	0.632258		1.13748	SALINE	MORPHINE	7.95073e+06	8.43524e+06	1.66644e+07	1.11466e+07	1.10492e+07	3.99888e+06	8.88601e+06	7.46628e+06	1.19601e+07	1.05427e+07	9.71378e+06	1.9553e+06
CAPG_RAT	Macrophage-capping protein OS=Rattus norvegicus OX=10116 GN=Capg PE=1 SV=1	38775	10	10	691.85	0.0512849	0.99626	0.90512		1.11372	SALINE	MORPHINE	4.7097e+06	2.63053e+06	1.15879e+06	2.96642e+06	2.86636e+06	1.45823e+06	3.83146e+06	2.77635e+06	1.99793e+06	1.68895e+06	2.57367e+06	955215
CAPR1_RAT	Caprin-1 OS=Rattus norvegicus OX=10116 GN=Caprin1 PE=1 SV=2	78073	19	19	1186.33	0.111231	0.986545	0.428776		1.0512	MORPHINE	SALINE	1.28367e+07	1.70731e+07	1.53333e+07	1.68551e+07	1.55245e+07	1.95189e+06	1.63059e+07	1.61692e+07	1.61429e+07	1.66596e+07	1.63194e+07	237794
CAPS1_RAT	Calcium-dependent secretion activator 1 OS=Rattus norvegicus OX=10116 GN=Cadps PE=1 SV=1	146173	63	63	3993.36	0.0947786	0.99626	0.494392		1.02387	MORPHINE	SALINE	7.42168e+07	6.33349e+07	68983175	6.72508e+07	6.84464e+07	4.51452e+06	7.00187e+07	7.06062e+07	6.81265e+07	7.15703e+07	7.00804e+07	1.45121e+06
CAPZB_RAT	F-actin-capping protein subunit beta OS=Rattus norvegicus OX=10116 GN=Capzb PE=1 SV=1	30609	25	24	1367.66	0.0656187	0.99626	0.680833		1.02822	SALINE	MORPHINE	4.5802e+07	4.95882e+07	5.56595e+07	4.77764e+07	4.97065e+07	4.2592e+06	5.23046e+07	5.32521e+07	4.29833e+07	4.48297e+07	4.83424e+07	5.19175e+06
CARD9_RAT	Caspase recruitment domain-containing protein 9 OS=Rattus norvegicus OX=10116 GN=Card9 PE=1 SV=1	62593	1	1	33.72	0.129972	0.977951	0.370824		1.28098	MORPHINE	SALINE	176712	353889	19379.2	331584	220391	155456	243422	211561	356597	317688	282317	66552.8
CARF_RAT	CDKN2A-interacting protein OS=Rattus norvegicus OX=10116 GN=Cdkn2aip PE=1 SV=1	60707	3	3	196.74	0.0811361	0.99626	0.565463		1.16977	SALINE	MORPHINE	32514	25722.5	646.647	62118.7	30250.5	25282.4	21906.2	20674.7	32350.1	28509.4	25860.1	5527.53
CARL3_RAT	Capping protein, Arp2/3 and myosin-I linker protein 3 OS=Rattus norvegicus OX=10116 GN=Carmil3 PE=2 SV=2	149804	10	10	574.05	0.0502858	0.99626	0.955135		1.00075	MORPHINE	SALINE	628414	526929	540267	563787	564849	45032.5	551354	586972	543384	579382	565273	21156.6
CASP3_RAT	Caspase-3 OS=Rattus norvegicus OX=10116 GN=Casp3 PE=2 SV=2	31471	2	2	78.94	0.236781	0.977951	0.192391		1.45172	SALINE	MORPHINE	90959.8	106014	174065	70585.1	110406	44853.8	73683.4	109333	63741	57449.5	76051.7	23172.1
CASP6_RAT	Caspase-6 OS=Rattus norvegicus OX=10116 GN=Casp6 PE=2 SV=2	31536	1	1	32.63	0.175196	0.977951	0.273576		2.0081	MORPHINE	SALINE	5288.9	8945.03	0	2377.4	4152.83	3858.07	7269.72	12933.6	7568.75	5585.05	8339.29	3184.94
CASP8_RAT	Caspase-8 OS=Rattus norvegicus OX=10116 GN=Casp8 PE=1 SV=1	55304	1	1	45.65	0.0563292	0.99626	0.792112		1.97657	SALINE	MORPHINE	16849.3	6754.13	749.835	26612.8	12741.5	11386.2	10988.2	1910.66	5875.25	7010.98	6446.27	3734.77
CATA_RAT	Catalase OS=Rattus norvegicus OX=10116 GN=Cat PE=1 SV=3	59719	23	23	1749.85	0.163406	0.977951	0.294728		1.19952	SALINE	MORPHINE	1.28461e+07	1.51941e+07	1.666e+07	1.95209e+07	1.60553e+07	2.79385e+06	1.18041e+07	8.80225e+06	1.86707e+07	1.4262e+07	1.33848e+07	4.17166e+06
CATB_RAT	Cathepsin B OS=Rattus norvegicus OX=10116 GN=Ctsb PE=1 SV=2	37446	11	11	634.94	0.0507977	0.99626	0.92515		1.00572	SALINE	MORPHINE	5.75043e+06	6.99013e+06	9.08119e+06	8.81349e+06	7.65881e+06	1.57539e+06	7.23571e+06	7.75054e+06	7.80232e+06	7.67236e+06	7.61523e+06	258593
CATC_RAT	Dipeptidyl peptidase 1 OS=Rattus norvegicus OX=10116 GN=Ctsc PE=1 SV=3	52202	1	1	33.56	0.0585793	0.99626	0.759325		1.06647	SALINE	MORPHINE	64728.4	54045.5	12824.2	88406.7	55001.2	31571.9	62128.1	47434.6	91150	5579.31	51573	35638.4
CATD_RAT	Cathepsin D OS=Rattus norvegicus OX=10116 GN=Ctsd PE=1 SV=1	44652	12	12	647.15	0.050236	0.99626	0.959224		1.03692	MORPHINE	SALINE	3.16166e+07	3.89303e+07	3.22389e+07	3.59757e+07	3.46904e+07	3.41986e+06	3.6116e+07	5.23108e+07	2.11232e+07	3.43341e+07	3.5971e+07	1.27821e+07
CATH_RAT	Pro-cathepsin H OS=Rattus norvegicus OX=10116 GN=Ctsh PE=1 SV=1	37080	2	2	63.61	0.201788	0.977951	0.233438		1.3251	SALINE	MORPHINE	779588	597431	453597	394591	556302	171510	512280	496357	395214	275420	419818	109337
CATS_RAT	Cathepsin S OS=Rattus norvegicus OX=10116 GN=Ctss PE=2 SV=1	36809	2	2	70.87	0.388382	0.977951	0.0935149		1.4208	MORPHINE	SALINE	245243	374337	178266	315751	278399	85098.5	498023	336547	331650	415979	395550	78491.4
CATZ_RAT	Cathepsin Z OS=Rattus norvegicus OX=10116 GN=Ctsz PE=1 SV=2	34172	3	3	165.2	0.113048	0.986545	0.42249		1.17673	MORPHINE	SALINE	429717	404739	126350	504664	366368	165550	472983	435919	456300	359259	431115	50244.6
CAV1_RAT	Caveolin-1 OS=Rattus norvegicus OX=10116 GN=Cav1 PE=1 SV=3	20539	2	2	164.32	0.118968	0.982487	0.403091		1.18625	SALINE	MORPHINE	2.65818e+06	1.52664e+06	2.00673e+06	1.49004e+06	1.9204e+06	545287	1.46449e+06	1.29344e+06	2.32054e+06	1.39705e+06	1.61888e+06	473033
CAVN1_RAT	Caveolae-associated protein 1 OS=Rattus norvegicus OX=10116 GN=Cavin1 PE=1 SV=1	43882	22	22	1723.25	0.257697	0.977951	0.172509		1.41781	SALINE	MORPHINE	1.73654e+07	9.81721e+06	2.12367e+07	1.45242e+07	1.57359e+07	4.81018e+06	1.205e+07	7.68769e+06	1.53408e+07	9.31647e+06	1.10987e+07	3.3522e+06
CAVN2_RAT	Caveolae-associated protein 2 OS=Rattus norvegicus OX=10116 GN=Cavin2 PE=1 SV=3	46358	6	6	269.17	0.449226	0.977951	0.0720168		1.31536	SALINE	MORPHINE	691419	527133	713217	602783	633638	85570.1	507105	452190	609043	358552	481722	104719
CAVN3_RAT	Caveolae-associated protein 3 OS=Rattus norvegicus OX=10116 GN=Cavin3 PE=1 SV=1	27894	7	7	432.49	0.448543	0.977951	0.072225		1.77618	SALINE	MORPHINE	2.7316e+06	1.94911e+06	1.22251e+06	1.2042e+06	1.77685e+06	724900	1.1732e+06	984473	1.22204e+06	621790	1.00038e+06	272388
CAZA1_RAT	F-actin-capping protein subunit alpha-1 OS=Rattus norvegicus OX=10116 GN=Capza1 PE=1 SV=1	32889	12	9	735.11	0.142433	0.977951	0.33915		1.08574	MORPHINE	SALINE	1.69099e+07	1.74242e+07	1.52005e+07	1.56071e+07	1.62854e+07	1.05263e+06	1.80499e+07	2.0555e+07	1.486e+07	1.72621e+07	1.76817e+07	2.34728e+06
CAZA2_RAT	F-actin-capping protein subunit alpha-2 OS=Rattus norvegicus OX=10116 GN=Capza2 PE=1 SV=1	32947	12	9	713.01	0.0519748	0.99626	0.882584		1.00994	MORPHINE	SALINE	3.04584e+07	2.82742e+07	3.40534e+07	2.64612e+07	2.98118e+07	3.26599e+06	3.27473e+07	3.21954e+07	2.84837e+07	2.70063e+07	3.01082e+07	2.8037e+06
CBLB_RAT	E3 ubiquitin-protein ligase CBL-B OS=Rattus norvegicus OX=10116 GN=Cblb PE=1 SV=1	104586	4	4	218.79	0.081419	0.99626	0.563774		1.08772	MORPHINE	SALINE	412234	539990	496800	584146	508292	73297.8	689195	602201	464429	455690	552878	112966
CBLN1_RAT	Cerebellin-1 OS=Rattus norvegicus OX=10116 GN=Cbln1 PE=1 SV=2	21070	2	1	90.67	0.0518576	0.99626	0.88609		1.12071	SALINE	MORPHINE	5551.63	23754.5	32860.1	35319.9	24371.5	13496.8	14644.2	20066.3	26366	25909.3	21746.4	5535.79
CBPB2_RAT	Carboxypeptidase B2 OS=Rattus norvegicus OX=10116 GN=Cpb2 PE=2 SV=1	48796	1	1	29.16	0.0771837	0.99626	0.590287		1.10138	MORPHINE	SALINE	164926	101576	138258	163800	142140	29714.9	191985	168276	156729	109213	156551	34803.9
CBPD_RAT	Carboxypeptidase D OS=Rattus norvegicus OX=10116 GN=Cpd PE=1 SV=2	152520	18	18	861.86	0.12066	0.981301	0.397825		1.07257	MORPHINE	SALINE	1.95083e+06	2.06194e+06	2.18902e+06	2.10567e+06	2.07687e+06	99190.2	2.25091e+06	2.3573e+06	1.82779e+06	2.47435e+06	2.22759e+06	281721
CBPE_RAT	Carboxypeptidase E OS=Rattus norvegicus OX=10116 GN=Cpe PE=1 SV=1	53275	23	23	1609.97	0.0540742	0.99626	0.832255		1.02182	SALINE	MORPHINE	2.02281e+07	1.80247e+07	2.51346e+07	2.16818e+07	2.12673e+07	2.98452e+06	1.88747e+07	1.90645e+07	2.5237e+07	2.00762e+07	2.08131e+07	2.99608e+06
CBPQ_RAT	Carboxypeptidase Q OS=Rattus norvegicus OX=10116 GN=Cpq PE=1 SV=1	52009	10	10	576.08	0.0798547	0.99626	0.573254		1.12615	SALINE	MORPHINE	3.08497e+06	3.26291e+06	5.71983e+06	4.37573e+06	4.11086e+06	1.21524e+06	3.68395e+06	3.00467e+06	4.17032e+06	3.74249e+06	3.65036e+06	481975
CBR1_RAT	Carbonyl reductase [NADPH] 1 OS=Rattus norvegicus OX=10116 GN=Cbr1 PE=1 SV=2	30559	19	19	1283.01	0.0638567	0.99626	0.698085		1.02889	SALINE	MORPHINE	5.37571e+07	6.18753e+07	6.01679e+07	5.08278e+07	5.6657e+07	5.22643e+06	5.66031e+07	6.36935e+07	4.89261e+07	5.10418e+07	5.50661e+07	6.60025e+06
CBR4_RAT	Carbonyl reductase family member 4 OS=Rattus norvegicus OX=10116 GN=Cbr4 PE=2 SV=1	25270	8	8	396.83	0.0736113	0.99626	0.614971		1.09794	MORPHINE	SALINE	1.43044e+06	1.32563e+06	1.83935e+06	1.61872e+06	1.55354e+06	225856	1.84138e+06	1.84955e+06	1.99543e+06	1.13642e+06	1.70569e+06	386055
CBS_RAT	Cystathionine beta-synthase OS=Rattus norvegicus OX=10116 GN=Cbs PE=1 SV=3	61415	15	13	941.77	0.259244	0.977951	0.171151		1.44725	SALINE	MORPHINE	9.91682e+06	8.28652e+06	1.95179e+07	1.1254e+07	1.22438e+07	4.99888e+06	7.36935e+06	7.42918e+06	1.15537e+07	7.48795e+06	8.46004e+06	2.06301e+06
CBWD1_RAT	COBW domain-containing protein 1 OS=Rattus norvegicus OX=10116 GN=Cbwd1 PE=2 SV=2	43904	4	4	212.59	0.0527133	0.99626	0.862632		1.01426	MORPHINE	SALINE	5.29393e+06	5.12762e+06	4.0294e+06	3.78022e+06	4.5578e+06	763855	5.21033e+06	7.06375e+06	2.76009e+06	3.45707e+06	4.62281e+06	1.92631e+06
CC114_RAT	Coiled-coil domain-containing protein 114 OS=Rattus norvegicus OX=10116 GN=Ccdc114 PE=1 SV=1	78122	1	1	28.66	0.10063	0.990948	0.46904		1.34604	SALINE	MORPHINE	96936.4	103593	0	28969.3	57374.7	50990.2	88689.8	14926.2	34235.8	32647.6	42624.9	31932.8
CC127_RAT	Coiled-coil domain-containing protein 127 OS=Rattus norvegicus OX=10116 GN=Ccdc127 PE=2 SV=2	30451	8	8	344.59	0.154075	0.977951	0.313297		1.11879	SALINE	MORPHINE	2.35542e+06	2.29031e+06	3.04408e+06	2.38714e+06	2.51924e+06	352208	2.64338e+06	2.4725e+06	1.87444e+06	2.01667e+06	2.25175e+06	365025
CC146_RAT	Coiled-coil domain-containing protein 146 OS=Rattus norvegicus OX=10116 GN=Ccdc146 PE=1 SV=1	114574	1	1	38.52	0.0518266	0.99626	0.887034		1.21962	MORPHINE	SALINE	58295.3	631574	338958	527188	389004	251534	526201	756982	14428.4	600135	474437	321413
CC172_RAT	Coiled-coil domain-containing protein 172 OS=Rattus norvegicus OX=10116 GN=Ccdc172 PE=1 SV=1	31055	1	1	25.27	0.145603	0.977951	0.331783		1.34634	SALINE	MORPHINE	1.56852e+06	1.60704e+06	3.38078e+06	1.37936e+06	1.98393e+06	936539	1.59269e+06	1.56677e+06	1.70679e+06	1.02802e+06	1.47357e+06	303193
CC50A_RAT	Cell cycle control protein 50A OS=Rattus norvegicus OX=10116 GN=Tmem30a PE=1 SV=1	37149	8	8	442.72	0.140499	0.977951	0.343773		1.07853	SALINE	MORPHINE	2.7159e+06	3.14975e+06	3.71437e+06	3.2568e+06	3.2092e+06	410014	3.0369e+06	2.84928e+06	2.87504e+06	3.14098e+06	2.97555e+06	138056
CC90B_RAT	Coiled-coil domain-containing protein 90B, mitochondrial OS=Rattus norvegicus OX=10116 GN=Ccdc90b PE=2 SV=1	29781	5	5	203.79	0.0500435	0.997702	0.982484		1.01797	MORPHINE	SALINE	538515	452620	534448	384657	477560	73495.2	339263	463445	624258	517607	486143	118539
CCD22_RAT	Coiled-coil domain-containing protein 22 OS=Rattus norvegicus OX=10116 GN=Ccdc22 PE=1 SV=2	70811	25	25	1453	0.0501381	0.99626	0.9688		1.0242	SALINE	MORPHINE	7.2276e+06	1.17233e+07	7.34262e+06	7.98297e+06	8.56913e+06	2.1289e+06	8.7874e+06	8.77202e+06	8.18302e+06	7.72428e+06	8.36668e+06	512417
CCD32_RAT	Coiled-coil domain-containing protein 32 OS=Rattus norvegicus OX=10116 GN=Ccdc32 PE=2 SV=1	20006	2	2	86.24	0.340121	0.977951	0.116007		1.31231	MORPHINE	SALINE	426931	522240	608352	538103	523906	74698.5	733338	594569	521785	900421	687528	166868
CCD43_RAT	Coiled-coil domain-containing protein 43 OS=Rattus norvegicus OX=10116 GN=Ccdc43 PE=1 SV=2	25046	3	3	163.2	0.0705992	0.99626	0.637807		1.09543	MORPHINE	SALINE	502198	604668	199145	421674	431921	172308	516144	639997	339627	396787	473139	133350
CCD47_RAT	Coiled-coil domain-containing protein 47 OS=Rattus norvegicus OX=10116 GN=Ccdc47 PE=2 SV=1	55697	17	17	733.47	0.0570041	0.99626	0.781681		1.10301	SALINE	MORPHINE	2.50693e+06	2.77165e+06	5.56555e+06	3.34221e+06	3.54658e+06	1.39037e+06	2.86429e+06	2.77038e+06	3.75989e+06	3.46697e+06	3.21538e+06	476471
CCD50_RAT	Coiled-coil domain-containing protein 50 OS=Rattus norvegicus OX=10116 GN=Ccdc50 PE=2 SV=1	35137	7	7	352.15	0.0824832	0.99626	0.557516		1.09622	MORPHINE	SALINE	1.31711e+06	1.54247e+06	1.07371e+06	1.27698e+06	1.30257e+06	192180	1.71706e+06	1.61264e+06	1.05262e+06	1.32927e+06	1.4279e+06	299053
CCD51_RAT	Coiled-coil domain-containing protein 51 OS=Rattus norvegicus OX=10116 GN=Ccdc51 PE=2 SV=2	45785	10	9	453.19	0.149259	0.977951	0.3236		1.17422	SALINE	MORPHINE	1.49077e+06	1.4119e+06	1.48503e+06	1.44517e+06	1.45822e+06	36938.9	1.56208e+06	1.44284e+06	663324	1.29921e+06	1.24186e+06	400386
CCD91_RAT	Coiled-coil domain-containing protein 91 OS=Rattus norvegicus OX=10116 GN=Ccdc91 PE=1 SV=1	50135	12	12	636.31	0.0743688	0.99626	0.609536		1.05844	MORPHINE	SALINE	1.08748e+06	1.02038e+06	1.64685e+06	1.40497e+06	1.28992e+06	291132	1.27598e+06	1.18037e+06	1.58668e+06	1.41816e+06	1.3653e+06	176995
CCD93_RAT	Coiled-coil domain-containing protein 93 OS=Rattus norvegicus OX=10116 GN=Ccdc93 PE=1 SV=1	72591	30	28	1620.09	0.0663243	0.99626	0.67426		1.04393	SALINE	MORPHINE	7.17223e+06	7.83332e+06	6.06806e+06	5.69498e+06	6.69215e+06	986000	6.36988e+06	7.23741e+06	6.08182e+06	5.95294e+06	6.41051e+06	578163
CCDB1_RAT	Cyclin-D1-binding protein 1 OS=Rattus norvegicus OX=10116 GN=Ccndbp1 PE=2 SV=1	39042	1	1	26.23	0.0506009	0.99626	0.935001		1.27682	MORPHINE	SALINE	28075.2	66807.7	75248.3	13526.5	45914.4	29800.6	15551.4	61721.7	139359	17864.8	58624.3	57862.9
CCDC8_RAT	Coiled-coil domain-containing protein 8 OS=Rattus norvegicus OX=10116 GN=Ccdc8 PE=1 SV=1	69547	1	1	38.35	0.189636	0.977951	0.250628		1.14506	SALINE	MORPHINE	286526	297026	424182	302638	327593	64738	288833	272266	269690	313579	286092	20192.5
CCG8_RAT	Voltage-dependent calcium channel gamma-8 subunit OS=Rattus norvegicus OX=10116 GN=Cacng8 PE=1 SV=1	43242	4	4	213.77	0.122849	0.978103	0.391187		1.23748	SALINE	MORPHINE	239111	124625	212567	147412	180929	53788.6	164076	162659	179874	78223.1	146208	45990
CCS_RAT	Copper chaperone for superoxide dismutase OS=Rattus norvegicus OX=10116 GN=Ccs PE=1 SV=1	28871	6	6	252.97	0.0979763	0.993321	0.480226		1.03276	SALINE	MORPHINE	1.96744e+06	2.10835e+06	2.05061e+06	2.11749e+06	2.06097e+06	69025.6	2.15531e+06	2.10032e+06	1.94278e+06	1.78399e+06	1.9956e+06	167373
CD11B_RAT	Cyclin-dependent kinase 11B OS=Rattus norvegicus OX=10116 GN=Cdk11b PE=1 SV=1	49516	2	2	62.21	0.0596465	0.99626	0.745472		1.07746	SALINE	MORPHINE	92761.8	110566	93925	50825	87019.5	25463.4	94973.5	115189	56690.6	56202	80763.7	29267.7
CD151_RAT	CD151 antigen OS=Rattus norvegicus OX=10116 GN=Cd151 PE=1 SV=2	28336	1	1	29.29	0.0632355	0.99626	0.704482		1.07299	SALINE	MORPHINE	97585.3	141347	181698	149697	142582	34674.2	105272	105612	135246	185402	132883	37726.8
CD166_RAT	CD166 antigen OS=Rattus norvegicus OX=10116 GN=Alcam PE=1 SV=1	64981	33	33	2191.31	0.0520202	0.99626	0.881259		1.01898	SALINE	MORPHINE	6.58488e+07	7.6885e+07	5.28724e+07	4.91402e+07	6.11866e+07	1.26809e+07	7.4975e+07	6.55412e+07	5.7747e+07	4.19249e+07	6.0047e+07	1.39849e+07
CD1D_RAT	Antigen-presenting glycoprotein CD1d OS=Rattus norvegicus OX=10116 GN=Cd1d PE=2 SV=2	38517	1	1	28.96	0.403402	0.977951	0.0875973		1.36217	SALINE	MORPHINE	39767.8	34934.1	40505.9	39839.4	38761.8	2573.36	34870.4	37758.4	19131.1	22063.7	28455.9	9228.44
CD2AP_RAT	CD2-associated protein OS=Rattus norvegicus OX=10116 GN=Cd2ap PE=1 SV=2	70448	13	13	527.5	0.108145	0.989164	0.439835		1.10548	MORPHINE	SALINE	2.17813e+06	2.50535e+06	1.86865e+06	2.17472e+06	2.18171e+06	260009	2.91796e+06	2.44889e+06	2.43426e+06	1.84627e+06	2.41185e+06	438900
CD37L_RAT	Hsp90 co-chaperone Cdc37-like 1 OS=Rattus norvegicus OX=10116 GN=Cdc37l1 PE=2 SV=1	38290	2	2	126.41	0.422425	0.977951	0.08071		2.90217	SALINE	MORPHINE	468489	1.55642e+06	580352	305052	727577	564004	486222	121705	91936.8	302939	250701	182615
CD38_RAT	ADP-ribosyl cyclase/cyclic ADP-ribose hydrolase 1 OS=Rattus norvegicus OX=10116 GN=Cd38 PE=1 SV=1	34413	4	4	241.16	0.183205	0.977951	0.260482		1.53939	SALINE	MORPHINE	1.71044e+06	848386	2.57901e+06	2.26709e+06	1.85123e+06	758974	795277	1.98748e+06	586982	1.44057e+06	1.20258e+06	637067
CD44_RAT	CD44 antigen OS=Rattus norvegicus OX=10116 GN=Cd44 PE=1 SV=2	55911	8	8	556.57	0.258534	0.977951	0.171772		1.50721	SALINE	MORPHINE	6.24258e+06	5.24982e+06	3.70889e+06	3.68713e+06	4.7221e+06	1.25008e+06	3.48165e+06	3.81167e+06	4.00927e+06	1.22948e+06	3.13302e+06	1.28756e+06
CD47_RAT	Leukocyte surface antigen CD47 OS=Rattus norvegicus OX=10116 GN=Cd47 PE=1 SV=1	32974	3	3	115.03	0.0503382	0.99626	0.951203		1.01826	SALINE	MORPHINE	2.20314e+06	3.07969e+06	2.74382e+06	2.011e+06	2.50941e+06	490704	2.72595e+06	2.31281e+06	2.57926e+06	2.23961e+06	2.46441e+06	227384
CD48_RAT	CD48 antigen OS=Rattus norvegicus OX=10116 GN=Cd48 PE=1 SV=1	27662	4	4	141.58	0.518588	0.977951	0.0538703		2.06683	SALINE	MORPHINE	353793	264643	699190	306508	406034	198802	226345	166567	282968	109930	196453	74739.2
CD59_RAT	CD59 glycoprotein OS=Rattus norvegicus OX=10116 GN=Cd59 PE=1 SV=2	13781	1	1	64.45	0.202298	0.977951	0.232754		2.3142	MORPHINE	SALINE	1.09135e+07	1.88235e+07	1.17043e+07	1.08858e+07	1.30818e+07	3.84658e+06	1.64158e+07	1.39782e+07	1.45971e+07	7.61042e+07	3.02738e+07	3.05711e+07
CD63_RAT	CD63 antigen OS=Rattus norvegicus OX=10116 GN=Cd63 PE=1 SV=2	25681	1	1	31.73	0.137349	0.977951	0.351521		1.13633	SALINE	MORPHINE	133841	132352	116113	150352	133165	13991.7	113491	156809	78641.4	119814	117189	32021.9
CD81_RAT	CD81 antigen OS=Rattus norvegicus OX=10116 GN=Cd81 PE=1 SV=1	25871	3	3	260.98	0.228927	0.977951	0.200668		1.25771	MORPHINE	SALINE	1.10966e+07	1.72511e+07	1.69857e+07	1.91444e+07	1.61195e+07	3.48377e+06	2.36778e+07	1.57702e+07	1.74724e+07	2.41741e+07	2.02736e+07	4.27903e+06
CD82_RAT	CD82 antigen OS=Rattus norvegicus OX=10116 GN=Cd82 PE=1 SV=1	29468	4	4	283.95	0.0506907	0.99626	0.93033		1.05405	MORPHINE	SALINE	4.26826e+06	6.06929e+06	3.47449e+06	4.70501e+06	4.62926e+06	1.08678e+06	5.57779e+06	5.50013e+06	2.54904e+06	5.89099e+06	4.87949e+06	1.56279e+06
CD9_RAT	CD9 antigen OS=Rattus norvegicus OX=10116 GN=Cd9 PE=1 SV=2	25198	5	5	287.24	0.493504	0.977951	0.0598056		1.38981	MORPHINE	SALINE	1.97106e+07	3.86533e+07	2.54543e+07	2.56052e+07	2.73558e+07	8.01589e+06	3.29644e+07	4.01215e+07	3.54303e+07	4.3561e+07	3.80193e+07	4.73932e+06
CDC37_RAT	Hsp90 co-chaperone Cdc37 OS=Rattus norvegicus OX=10116 GN=Cdc37 PE=1 SV=2	44482	25	24	1632.77	0.386352	0.977951	0.0943498		1.16824	MORPHINE	SALINE	1.41338e+07	1.6448e+07	1.47392e+07	1.5764e+07	1.52713e+07	1.03349e+06	1.7369e+07	2.09938e+07	1.50908e+07	1.79086e+07	17840540	2.43111e+06
CDC42_RAT	Cell division control protein 42 homolog OS=Rattus norvegicus OX=10116 GN=Cdc42 PE=1 SV=2	21245	5	4	281.67	0.0596383	0.99626	0.745575		1.10885	MORPHINE	SALINE	1.58257e+07	1.77494e+07	2.73605e+07	2.59535e+07	2.17223e+07	5.7806e+06	1.68893e+07	1.8404e+07	2.29565e+07	3.80967e+07	2.40866e+07	9.6894e+06
CDC5L_RAT	Cell division cycle 5-like protein OS=Rattus norvegicus OX=10116 GN=Cdc5l PE=1 SV=2	92161	18	17	898.87	0.153245	0.977951	0.315036		1.07251	SALINE	MORPHINE	2.31408e+06	2.78356e+06	2.59288e+06	2.82006e+06	2.62764e+06	231564	2.6886e+06	2.5788e+06	2.21782e+06	2.31475e+06	2.44999e+06	220394
CDC73_RAT	Parafibromin OS=Rattus norvegicus OX=10116 GN=Cdc73 PE=2 SV=1	60565	2	2	61.4	0.141469	0.977951	0.341441		1.3281	MORPHINE	SALINE	17628.6	11661.3	646.784	31925.2	15465.5	13034.1	13522.6	19711.2	24112.6	24812.6	20539.7	5194.54
CDIPT_RAT	CDP-diacylglycerol--inositol 3-phosphatidyltransferase OS=Rattus norvegicus OX=10116 GN=Cdipt PE=1 SV=1	23597	5	5	189.32	0.0662451	0.99626	0.674988		1.16363	MORPHINE	SALINE	63133.9	47569.6	83346.8	62717.9	64192.1	14680	79727	55035.4	117888	46132.3	74695.6	32110.5
CDK16_RAT	Cyclin-dependent kinase 16 OS=Rattus norvegicus OX=10116 GN=Cdk16 PE=1 SV=1	55730	9	6	522.95	0.257306	0.977951	0.172854		1.24397	MORPHINE	SALINE	242115	388716	400094	378420	352336	74011.8	487306	335597	466047	464237	438297	69263.4
CDK17_RAT	Cyclin-dependent kinase 17 OS=Rattus norvegicus OX=10116 GN=Cdk17 PE=1 SV=1	59395	9	4	527.07	0.0536009	0.99626	0.842109		1.00147	MORPHINE	SALINE	126462	176861	264888	209713	194481	58098	209974	171554	205094	192443	194766	17147.7
CDK4_RAT	Cyclin-dependent kinase 4 OS=Rattus norvegicus OX=10116 GN=Cdk4 PE=1 SV=1	33777	2	1	71.79	0.212058	0.977951	0.220204		1.60906	MORPHINE	SALINE	13542.2	2220.47	368.537	14185.5	7579.17	7300.91	12411.3	12297.8	16121.3	7951.08	12195.4	3340.87
CDK5_RAT	Cyclin-dependent-like kinase 5 OS=Rattus norvegicus OX=10116 GN=Cdk5 PE=1 SV=1	33233	10	9	512.11	0.0503838	0.99626	0.948023		1.01269	MORPHINE	SALINE	4.82422e+06	5.24536e+06	5.31328e+06	4.6709e+06	5.01344e+06	314553	5.38216e+06	5.9786e+06	4.23158e+06	4.71593e+06	5.07707e+06	764008
CDK7_RAT	Cyclin-dependent kinase 7 (Fragment) OS=Rattus norvegicus OX=10116 GN=Cdk7 PE=1 SV=2	37117	1	1	28.33	0.18571	0.977951	0.256578		1.50027	SALINE	MORPHINE	15184.4	6493.23	6746.41	7167.06	8897.79	4200.31	10231	2167.36	6063.64	5261.1	5930.79	3322.74
CDK9_RAT	Cyclin-dependent kinase 9 OS=Rattus norvegicus OX=10116 GN=Cdk9 PE=2 SV=1	42734	3	1	117.43	0.268942	0.977951	0.162953		2.10692	SALINE	MORPHINE	22424.5	11906.2	27944.7	27548.1	22455.9	7468.9	4712.47	3.38426	1028.47	36888.3	10658.2	17603.3
CDS2_RAT	Phosphatidate cytidylyltransferase 2 OS=Rattus norvegicus OX=10116 GN=Cds2 PE=1 SV=1	51289	7	7	452.83	0.101276	0.990948	0.466391		1.11868	SALINE	MORPHINE	1.42998e+06	1.06227e+06	1.72613e+06	1.48011e+06	1.42462e+06	274049	1.5567e+06	1.03404e+06	1.44839e+06	1.05479e+06	1.27348e+06	268306
CDV3_RAT	Protein CDV3 homolog OS=Rattus norvegicus OX=10116 GN=Cdv3 PE=1 SV=1	24296	14	14	682.91	0.0840019	0.99626	0.548837		1.08658	MORPHINE	SALINE	7.93471e+06	1.24127e+07	8.15115e+06	8.00514e+06	9.12594e+06	2.19306e+06	1.16971e+07	1.10029e+07	9.09278e+06	7.87132e+06	9.91604e+06	1.75236e+06
CE104_RAT	Centrosomal protein of 104 kDa OS=Rattus norvegicus OX=10116 GN=Cep104 PE=2 SV=3	103724	3	3	114.24	0.0777175	0.99626	0.586792		1.10279	MORPHINE	SALINE	30586.2	70182.5	27997.8	44750.2	43379.2	19326.5	39022.6	56842.3	35768.4	59719.9	47838.3	12188
CEAM1_RAT	Carcinoembryonic antigen-related cell adhesion molecule 1 OS=Rattus norvegicus OX=10116 GN=Ceacam1 PE=1 SV=4	57375	1	0	33.01					1	---	---
CELF1_RAT	CUGBP Elav-like family member 1 OS=Rattus norvegicus OX=10116 GN=Celf1 PE=2 SV=1	52172	2	2	100.18	0.0606939	0.99626	0.732704		1.36073	MORPHINE	SALINE	47266.1	7145.67	30021.7	28205.6	28159.8	16432.8	64007.1	44898.5	345.199	44021.2	38318	26942.5
CELF2_RAT	CUGBP Elav-like family member 2 OS=Rattus norvegicus OX=10116 GN=Celf2 PE=2 SV=1	54236	7	7	372.14	0.0949053	0.99626	0.493815		1.176	SALINE	MORPHINE	477411	419849	788154	391062	519119	182914	501942	381138	533455	349174	441427	89956.7
CELR2_RAT	Cadherin EGF LAG seven-pass G-type receptor 2 (Fragment) OS=Rattus norvegicus OX=10116 GN=Celsr2 PE=1 SV=1	233333	1	1	31.73	0.334676	0.977951	0.118937		1.73723	SALINE	MORPHINE	463015	171509	422740	404942	365551	131623	211020	154568	328715	147383	210421	83839.4
CELR3_RAT	Cadherin EGF LAG seven-pass G-type receptor 3 OS=Rattus norvegicus OX=10116 GN=Celsr3 PE=1 SV=1	359130	1	1	29.36	0.484202	0.977951	0.062175		1.46637	SALINE	MORPHINE	157794	119606	225594	220368	180840	51140.9	118862	123339	117597	133503	123325	7218.37
CEND_RAT	Cell cycle exit and neuronal differentiation protein 1 OS=Rattus norvegicus OX=10116 GN=Cend1 PE=1 SV=1	15034	16	16	1218.1	0.0507715	0.99626	0.926383		1.01695	MORPHINE	SALINE	1.66102e+08	2.08234e+08	2.03668e+08	2.05052e+08	1.95764e+08	1.9867e+07	181747803	2.01538e+08	1.65895e+08	2.47149e+08	1.99083e+08	3.52059e+07
CENPL_RAT	Centromere protein L OS=Rattus norvegicus OX=10116 GN=Cenpl PE=2 SV=1	39435	1	1	29.02	0.0523168	0.99626	0.872936		1.14053	MORPHINE	SALINE	11372.5	81485.3	17761.6	62299.9	43229.8	34111	60017.2	6641.52	72043	58517.2	49304.7	29079.2
CEP41_RAT	Centrosomal protein of 41 kDa OS=Rattus norvegicus OX=10116 GN=Cep41 PE=1 SV=1	36969	4	4	260.32	0.0502515	0.99626	0.957914		1.04621	MORPHINE	SALINE	210552	301465	145425	351077	252130	91904.3	334350	432540	146433	141795	263780	143887
CEP55_RAT	Centrosomal protein of 55 kDa OS=Rattus norvegicus OX=10116 GN=Cep55 PE=1 SV=1	53962	3	1	101.01	0.225622	0.977951	0.204299		2.20034	MORPHINE	SALINE	154793	17775.5	54.6362	150285	80726.9	83256.5	184492	197527	170073	158414	177627	17023
CEP57_RAT	Centrosomal protein of 57 kDa OS=Rattus norvegicus OX=10116 GN=Cep57 PE=1 SV=2	57005	1	1	25.34	0.0591792	0.99626	0.751425		11.8623	MORPHINE	SALINE	2074.01	2415.67	496.424	351.542	1334.41	1062.13	62002.9	409.98	402.325	501.753	15829.2	30782.5
CEPT1_RAT	Choline/ethanolaminephosphotransferase 1 OS=Rattus norvegicus OX=10116 GN=Cept1 PE=2 SV=1	46468	1	1	37.21	0.0982527	0.993163	0.479037		1.20542	MORPHINE	SALINE	18666.9	9987.91	17106.6	15269.5	15257.7	3777.65	21045.9	11459.9	25523.7	15538.4	18392	6167.16
CERU_RAT	Ceruloplasmin OS=Rattus norvegicus OX=10116 GN=Cp PE=1 SV=3	120764	27	27	1379.88	0.232329	0.977951	0.197024		1.5304	SALINE	MORPHINE	1.69092e+07	7.16936e+06	1.62306e+07	1.09001e+07	1.28023e+07	4.61766e+06	6.81171e+06	6.15158e+06	1.60495e+07	4.44843e+06	8.36532e+06	5.21867e+06
CF047_RAT	Uncharacterized protein C6orf47 homolog OS=Rattus norvegicus OX=10116 GN=G4 PE=1 SV=1	31806	6	6	234.71	0.0860751	0.99626	0.537437		1.08807	MORPHINE	SALINE	312654	382896	309390	337465	335601	33930.6	390162	386786	417012	266669	365157	67036.9
CF120_RAT	UPF0669 protein C6orf120 homolog OS=Rattus norvegicus OX=10116 PE=2 SV=1	20889	1	1	34.58	0.0572362	0.99626	0.778222		1.04544	SALINE	MORPHINE	70506.7	85323.1	111711	108489	94007.4	19586	70275.2	75600.3	103669	110143	89921.8	19907.9
CF136_RAT	Uncharacterized protein C6orf136 homolog OS=Rattus norvegicus OX=10116 PE=2 SV=1	20432	5	5	170.78	0.0642524	0.99626	0.6941		1.09092	SALINE	MORPHINE	181949	119927	537764	428470	317027	198527	427780	178222	513974	42444	290605	218269
CF157_RAT	Cilia- and flagella-associated protein 157 OS=Rattus norvegicus OX=10116 GN=Cfap157 PE=1 SV=2	62752	2	1	68.41	0.146297	0.977951	0.330207		1.35152	MORPHINE	SALINE	1.44841e+06	1.39554e+06	128896	2.02078e+06	1.24841e+06	798230	1.5753e+06	1.45083e+06	1.73123e+06	1.99163e+06	1.68725e+06	233100
CFA20_RAT	Cilia- and flagella-associated protein 20 OS=Rattus norvegicus OX=10116 GN=Cfap20 PE=2 SV=1	19120	2	2	56.75	0.140877	0.977951	0.342859		1.40818	SALINE	MORPHINE	141577	195946	158796	100581	149225	39577.7	114588	168195	139011	2087.86	105971	72639.4
CFA36_RAT	Cilia- and flagella-associated protein 36 OS=Rattus norvegicus OX=10116 GN=Cfap36 PE=1 SV=1	39565	15	14	679.23	0.0520576	0.99626	0.880175		1.0474	MORPHINE	SALINE	1.81582e+06	3.14314e+06	1.70036e+06	2.11295e+06	2.19307e+06	656792	3.04192e+06	2.71548e+06	1.4128e+06	2.01787e+06	2.29702e+06	727955
CFA97_RAT	Cilia- and flagella-associated protein 97 OS=Rattus norvegicus OX=10116 GN=Cfap97 PE=1 SV=1	61705	1	1	26.44	0.0500299	0.99807	0.98549		1.03761	MORPHINE	SALINE	25797.5	38225.1	42679.5	54767.5	40367.4	11966.3	28699	25666.4	59659.1	53517.6	41885.5	17206.1
CFDP1_RAT	Craniofacial development protein 1 OS=Rattus norvegicus OX=10116 GN=Cfdp1 PE=1 SV=1	32949	3	3	140.15	0.0624458	0.99626	0.71288		1.01323	SALINE	MORPHINE	1.02432e+06	1.14998e+06	927095	1.08178e+06	1.04579e+06	94339.5	1.30377e+06	1.42964e+06	421036	974113	1.03214e+06	450408
CGL_RAT	Cystathionine gamma-lyase OS=Rattus norvegicus OX=10116 GN=Cth PE=1 SV=2	43577	5	5	278.47	0.197847	0.977951	0.23882		1.31078	SALINE	MORPHINE	330199	245722	434954	474567	371361	103561	210408	412772	270858	239210	283312	89768.4
CGRE1_RAT	Cell growth regulator with EF hand domain protein 1 OS=Rattus norvegicus OX=10116 GN=Cgref1 PE=1 SV=1	30815	2	2	78.16	0.0992177	0.992161	0.474932		1.20985	MORPHINE	SALINE	173216	11329.6	132870	152841	117564	72713.1	119082	162039	79725.1	208094	142235	55296.5
CGT_RAT	2-hydroxyacylsphingosine 1-beta-galactosyltransferase OS=Rattus norvegicus OX=10116 GN=Ugt8 PE=1 SV=1	61087	6	6	259.17	0.0524118	0.99626	0.870388		1.02674	MORPHINE	SALINE	423813	925291	771741	735937	714195	210291	540546	698405	662295	1.03192e+06	733290	210226
CH037_RAT	Protein C8orf37 homolog OS=Rattus norvegicus OX=10116 PE=2 SV=1	23756	4	4	191.47	0.129492	0.977951	0.372142		1.26426	MORPHINE	SALINE	1.51592e+06	1.38194e+06	890811	960630	1.18733e+06	308308	2.15733e+06	1.71602e+06	1.09268e+06	1.03832e+06	1.50109e+06	534727
CH082_RAT	UPF0598 protein C8orf82 homolog OS=Rattus norvegicus OX=10116 PE=2 SV=1	24381	2	2	121.26	0.128886	0.977951	0.373815		1.1388	SALINE	MORPHINE	926611	959479	1.37269e+06	1.0607e+06	1.07987e+06	203384	855991	712209	1.12146e+06	1.10334e+06	948250	198564
CH10_RAT	10 kDa heat shock protein, mitochondrial OS=Rattus norvegicus OX=10116 GN=Hspe1 PE=1 SV=3	10895	2	2	85.73	0.0500736	0.997062	0.977218		1.10728	MORPHINE	SALINE	50007.2	32899.8	71134.3	47844.6	50471.5	15735.7	43293.6	38180.1	31948.9	110121	55886	36453.3
CH60_RAT	60 kDa heat shock protein, mitochondrial OS=Rattus norvegicus OX=10116 GN=Hspd1 PE=1 SV=1	60917	68	68	6062.9	0.0543461	0.99626	0.826867		1.04358	SALINE	MORPHINE	4.14925e+08	3.93535e+08	6.43672e+08	4.76253e+08	4.82096e+08	1.13278e+08	4.45824e+08	406548069	5.28682e+08	4.66806e+08	4.61965e+08	5.10102e+07
CHD5_RAT	Chromodomain-helicase-DNA-binding protein 5 OS=Rattus norvegicus OX=10116 GN=Chd5 PE=1 SV=1	222123	5	4	213.06	0.158004	0.977951	0.305264		1.20648	MORPHINE	SALINE	105493	134266	134352	94629.5	117185	20264.1	132339	158496	176789	97902.7	141382	34248
CHD8_RAT	Chromodomain-helicase-DNA-binding protein 8 OS=Rattus norvegicus OX=10116 GN=Chd8 PE=1 SV=2	290511	1	1	26.77	0.0615486	0.99626	0.722812		2.20498	MORPHINE	SALINE	0	361.534	3962.53	137.305	1115.34	1903.97	6997.46	1394.75	1445.02	0	2459.3	3098.66
CHDH_RAT	Choline dehydrogenase, mitochondrial OS=Rattus norvegicus OX=10116 GN=Chdh PE=1 SV=1	66346	1	1	41.68	0.111135	0.986545	0.429111		1.3135	SALINE	MORPHINE	7226.43	7275.43	1637.08	24665.3	10201.1	9999.42	4661.56	0	11291.5	15112.3	7766.34	6741.55
CHID1_RAT	Chitinase domain-containing protein 1 OS=Rattus norvegicus OX=10116 GN=Chid1 PE=2 SV=2	44846	7	7	414.69	0.0559776	0.99626	0.79779		1.02557	MORPHINE	SALINE	2.28094e+06	2.88474e+06	2.00213e+06	1.90447e+06	2.26807e+06	440977	2.76568e+06	2.37252e+06	2.17502e+06	1.99107e+06	2.32607e+06	331890
CHIN_RAT	N-chimaerin OS=Rattus norvegicus OX=10116 GN=Chn1 PE=1 SV=2	38200	4	4	194.71	0.0811887	0.99626	0.565148		1.07384	SALINE	MORPHINE	974030	946292	833493	762765	879145	98557	933039	969439	515325	856967	818693	207603
CHKB_RAT	Choline/ethanolamine kinase OS=Rattus norvegicus OX=10116 GN=Chkb PE=1 SV=3	45071	7	6	272.92	0.235054	0.977951	0.19417		1.45412	SALINE	MORPHINE	1.45971e+06	1.43101e+06	1.46038e+06	1.43582e+06	1.44673e+06	15500.1	1.39037e+06	998204	295503	1.29559e+06	994916	495303
CHM4C_RAT	Charged multivesicular body protein 4c OS=Rattus norvegicus OX=10116 GN=Chmp4c PE=2 SV=1	26307	1	0	46.26					1	---	---
CHMP3_RAT	Charged multivesicular body protein 3 OS=Rattus norvegicus OX=10116 GN=Chmp3 PE=1 SV=3	25046	4	4	144.92	0.0660922	0.99626	0.676402		1.05922	MORPHINE	SALINE	1.29022e+06	1.05651e+06	694922	1.2185e+06	1.06504e+06	265404	1.18042e+06	1.39766e+06	962003	972373	1.12811e+06	205945
CHMP5_RAT	Charged multivesicular body protein 5 OS=Rattus norvegicus OX=10116 GN=Chmp5 PE=2 SV=1	24560	6	6	219.15	0.0688734	0.99626	0.651884		1.04356	SALINE	MORPHINE	3.2184e+06	3.89619e+06	3.2543e+06	3.29359e+06	3.41562e+06	321850	3.61427e+06	4.22224e+06	2.45528e+06	2.80042e+06	3.27305e+06	797813
CHP1_RAT	Calcineurin B homologous protein 1 OS=Rattus norvegicus OX=10116 GN=Chp1 PE=1 SV=2	22418	11	11	698.93	0.0514891	0.99626	0.897913		1.03342	MORPHINE	SALINE	4.79644e+06	5.87013e+06	6.26959e+06	6.26276e+06	5.79973e+06	694436	5.8446e+06	4.23715e+06	4.03772e+06	9.85482e+06	5.99358e+06	2.69826e+06
CHSP1_RAT	Calcium-regulated heat stable protein 1 OS=Rattus norvegicus OX=10116 GN=Carhsp1 PE=1 SV=1	15896	8	8	266.83	0.182557	0.977951	0.261507		1.24055	MORPHINE	SALINE	2.63828e+06	4.33278e+06	3.5606e+06	3.20831e+06	3.43499e+06	708974	4.42352e+06	4.23583e+06	2.91386e+06	5.47196e+06	4.26129e+06	1.05012e+06
CHTOP_RAT	Chromatin target of PRMT1 protein OS=Rattus norvegicus OX=10116 GN=Chtop PE=2 SV=1	26500	2	2	73.75	0.0823362	0.99626	0.558371		1.05707	SALINE	MORPHINE	712716	993274	826587	821224	838450	115783	682413	838276	820918	831133	793185	74190.6
CI072_RAT	Guanine nucleotide exchange C9orf72 homolog OS=Rattus norvegicus OX=10116 PE=2 SV=1	54271	7	7	342.01	0.13119	0.977951	0.367519		1.28674	MORPHINE	SALINE	482759	369020	300424	309095	365324	84020.4	389217	659867	555314	275912	470078	170806
CIAO3_RAT	Cytosolic iron-sulfur assembly component 3 OS=Rattus norvegicus OX=10116 GN=Ciao3 PE=2 SV=1	53134	7	7	264.79	0.0687913	0.99626	0.652574		1.04889	SALINE	MORPHINE	181522	170500	149818	209127	177742	24708	257850	128033	110328	181618	169457	66265.6
CIB1_RAT	Calcium and integrin-binding protein 1 OS=Rattus norvegicus OX=10116 GN=Cib1 PE=1 SV=3	21787	2	2	94.47	0.399942	0.977951	0.0889208		1.91533	MORPHINE	SALINE	61846.5	12887.4	49818.2	38848	40850	20874.2	72268.9	55065	74451.2	111180	78241.3	23608.8
CIP4_RAT	Cdc42-interacting protein 4 OS=Rattus norvegicus OX=10116 GN=Trip10 PE=1 SV=3	62760	2	2	109.22	0.0778999	0.99626	0.585609		1.14368	MORPHINE	SALINE	139337	111996	114884	111313	119383	13392.9	183384	153071	124651	85037.5	136536	41878.6
CIRBP_RAT	Cold-inducible RNA-binding protein OS=Rattus norvegicus OX=10116 GN=Cirbp PE=2 SV=1	18596	4	4	181.76	0.0594124	0.99626	0.748433		1.03123	SALINE	MORPHINE	1.69762e+06	2.16689e+06	2.31961e+06	2.01842e+06	2.05063e+06	265532	1.91468e+06	1.77032e+06	1.59432e+06	2.67481e+06	1.98853e+06	475901
CISD1_RAT	CDGSH iron-sulfur domain-containing protein 1 OS=Rattus norvegicus OX=10116 GN=Cisd1 PE=3 SV=1	12089	2	2	73.87	0.0985606	0.993163	0.47772		1.13997	SALINE	MORPHINE	255664	179441	237378	332722	251301	63261.8	195852	166843	422389	96695.5	220445	140917
CISY_RAT	Citrate synthase, mitochondrial OS=Rattus norvegicus OX=10116 GN=Cs PE=1 SV=1	51833	35	35	2761.72	0.0663578	0.99626	0.673951		1.06224	MORPHINE	SALINE	3.76271e+08	3.6111e+08	2.90058e+08	3.07678e+08	3.33779e+08	4.1414e+07	3.40501e+08	4.61344e+08	3.22948e+08	2.9342e+08	3.54553e+08	7.37969e+07
CK049_RAT	UPF0705 protein C11orf49 homolog OS=Rattus norvegicus OX=10116 PE=1 SV=1	37452	1	1	58.78	0.131336	0.977951	0.367128		1.11107	SALINE	MORPHINE	66263	76559	65069.5	91759.2	74912.7	12358.8	76606.5	69617.1	55346.6	68126.2	67424.1	8859.74
CK054_RAT	Ester hydrolase C11orf54 homolog OS=Rattus norvegicus OX=10116 PE=1 SV=1	34970	9	9	366.68	0.388196	0.977951	0.093591		1.14415	SALINE	MORPHINE	4.69712e+06	5.64383e+06	4.2899e+06	5.27671e+06	4.97689e+06	601367	4.1464e+06	4.55494e+06	4.49264e+06	4.20542e+06	4.34985e+06	203883
CK068_RAT	UPF0696 protein C11orf68 homolog OS=Rattus norvegicus OX=10116 GN=Bles03 PE=1 SV=2	31424	6	6	249.69	0.16611	0.977951	0.289663		1.17936	MORPHINE	SALINE	1.10577e+06	1.55652e+06	915136	1.12611e+06	1.17588e+06	270968	1.55256e+06	1.66756e+06	1.20861e+06	1.11843e+06	1.38679e+06	264622
CK096_RAT	Uncharacterized protein C11orf96 homolog OS=Rattus norvegicus OX=10116 GN=Ag2 PE=1 SV=1	26080	1	1	49.24	0.05	0.999743	0.999743		1.06676	MORPHINE	SALINE	153569	68944.2	62494.8	71324.7	89083.1	43152	148766	130485	60987.5	39883.8	95030.7	52740.4
CK5P1_RAT	CDK5 regulatory subunit-associated protein 1 OS=Rattus norvegicus OX=10116 GN=Cdk5rap1 PE=1 SV=1	65825	2	2	62.85	0.0502622	0.99626	0.957023		1.21739	SALINE	MORPHINE	9794.75	10864.8	46513.9	15549.4	20680.7	17402.5	11316.6	17013.4	24954.3	14666.4	16987.7	5802.8
CK5P3_RAT	CDK5 regulatory subunit-associated protein 3 OS=Rattus norvegicus OX=10116 GN=Cdk5rap3 PE=1 SV=1	57009	10	10	498.94	0.0595984	0.99626	0.746076		1.02592	MORPHINE	SALINE	705692	903304	1.42164e+06	1.04021e+06	1.01771e+06	302274	955420	965747	1.21802e+06	1.03716e+06	1.04409e+06	121519
CKD18_RAT;CDK12_RAT;ICK_RAT;LCK_RAT;MAK_RAT	Cyclin-dependent kinase 18 OS=Rattus norvegicus OX=10116 GN=Cdk18 PE=1 SV=1	51849	26	23	1602.01	0.0574797	0.99626	0.774659		1.08625	MORPHINE	SALINE	8.07061e+06	1.2022e+07	9.15669e+06	9.52844e+06	9.69443e+06	1.67043e+06	1.34402e+07	1.17269e+07	6.29188e+06	1.06634e+07	1.05306e+07	3.04856e+06
CL004_RAT	Protein C12orf4 homolog OS=Rattus norvegicus OX=10116 PE=1 SV=1	63579	5	5	205.22	0.0560915	0.99626	0.795932		1.07918	SALINE	MORPHINE	332929	367693	598675	623059	480589	151428	385824	363173	538747	493566	445328	84349
CL029_RAT	Uncharacterized protein C12orf29 homolog OS=Rattus norvegicus OX=10116 PE=2 SV=2	37281	2	2	124.12	0.0526198	0.99626	0.864986		1.01713	MORPHINE	SALINE	249909	215656	284666	230861	245273	29766.4	295776	252886	219994	229247	249476	33831.3
CL2D2_RAT	C-type lectin domain family 2 member D2 OS=Rattus norvegicus OX=10116 GN=Clec2d2 PE=2 SV=1	25543	1	0	30.66					1	---	---
CLAP2_RAT	CLIP-associating protein 2 OS=Rattus norvegicus OX=10116 GN=Clasp2 PE=1 SV=1	140551	60	60	4027.25	0.391205	0.977951	0.0923679		1.07717	MORPHINE	SALINE	4.7587e+07	4.96393e+07	4.58171e+07	4.51621e+07	4.70514e+07	2.0064e+06	5.33126e+07	5.32203e+07	47379966	4.88159e+07	5.06822e+07	3.04129e+06
CLAT_RAT	Choline O-acetyltransferase OS=Rattus norvegicus OX=10116 GN=Chat PE=1 SV=2	71817	18	18	1080.23	0.305576	0.977951	0.136263		1.87366	SALINE	MORPHINE	7.80009e+06	2.88243e+06	1.08033e+07	6.00421e+06	6.8725e+06	3.31592e+06	3.09797e+06	4.75895e+06	4.46835e+06	2.34656e+06	3.66796e+06	1.14045e+06
CLC10_RAT	C-type lectin domain family 10 member A OS=Rattus norvegicus OX=10116 GN=Clec10a PE=1 SV=1	34221	2	2	87.97	0.111739	0.986545	0.427003		3.0733	SALINE	MORPHINE	64903.2	2561.4	39334.1	50122	39230.2	26597.9	9531.85	13779	16218.7	11529.9	12764.8	2882.99
CLC2L_RAT	C-type lectin domain family 2 member L OS=Rattus norvegicus OX=10116 GN=Clec2l PE=1 SV=2	23608	4	4	132.73	0.0522306	0.99626	0.875294		1.03721	MORPHINE	SALINE	588114	978450	811518	804792	795718	160023	934711	990156	1.06547e+06	310963	825325	347070
CLCA_RAT	Clathrin light chain A OS=Rattus norvegicus OX=10116 GN=Clta PE=1 SV=1	26964	11	11	451.66	0.0526021	0.99626	0.865437		1.01037	MORPHINE	SALINE	3.55438e+07	4.76668e+07	4.94265e+07	4.0639e+07	4.3319e+07	6.42495e+06	4.68371e+07	4.6812e+07	3.85803e+07	4.28444e+07	4.37684e+07	3.93491e+06
CLCB_RAT	Clathrin light chain B OS=Rattus norvegicus OX=10116 GN=Cltb PE=1 SV=1	25102	13	13	642.08	0.0592703	0.99626	0.750251		1.04184	SALINE	MORPHINE	3.92405e+07	5.64086e+07	5.71699e+07	4.94959e+07	5.05787e+07	8.3098e+06	5.35372e+07	5.38294e+07	4.5843e+07	4.09805e+07	4.85475e+07	6.25485e+06
CLCC1_RAT	Chloride channel CLIC-like protein 1 OS=Rattus norvegicus OX=10116 GN=Clcc1 PE=1 SV=1	61135	7	7	345.07	0.0500403	0.997702	0.983151		1.00795	MORPHINE	SALINE	445703	610178	638580	776319	617695	135690	642419	421668	770522	655818	622607	145775
CLCN3_RAT;CLCN4_RAT	H(+)/Cl(-) exchange transporter 3 OS=Rattus norvegicus OX=10116 GN=Clcn3 PE=2 SV=2	90796	3	3	96.93	0.165376	0.977951	0.291026		1.31256	SALINE	MORPHINE	92009.3	44586.8	65506.7	77761.9	69966.2	20088.7	37600.6	74111.6	69091.1	32417.5	53305.2	21330.9
CLCN5_RAT	H(+)/Cl(-) exchange transporter 5 OS=Rattus norvegicus OX=10116 GN=Clcn5 PE=2 SV=1	83014	2	1	76.69	0.0510393	0.99626	0.914614		1.14699	SALINE	MORPHINE	30783.9	24255.4	185333	206772	111786	97731.7	32236.3	22436	153782	181387	97460.3	81850.6
CLCN7_RAT	H(+)/Cl(-) exchange transporter 7 OS=Rattus norvegicus OX=10116 GN=Clcn7 PE=2 SV=1	88674	1	1	28.77	0.0505845	0.99626	0.935891		1.66534	SALINE	MORPHINE	9194.19	7366.05	0	5051.2	5402.86	3980.91	103.19	3203.66	131.79	9538.55	3244.3	4441.23
CLD11_RAT	Claudin-11 OS=Rattus norvegicus OX=10116 GN=Cldn11 PE=1 SV=1	22031	8	8	498.5	0.0516085	0.99626	0.893932		1.0046	SALINE	MORPHINE	3.13021e+07	2.819e+07	3.54894e+07	3.83677e+07	3.33373e+07	4.49344e+06	3.46267e+07	2.28062e+07	3.4178e+07	4.1128e+07	3.31847e+07	7.61303e+06
CLH1_RAT	Clathrin heavy chain 1 OS=Rattus norvegicus OX=10116 GN=Cltc PE=1 SV=3	191477	97	97	7658.34	0.532085	0.977951	0.0509274		1.16619	SALINE	MORPHINE	2.77042e+08	2.33691e+08	2.92658e+08	2.57625e+08	2.65254e+08	2.54581e+07	2.18871e+08	2.08981e+08	2.51314e+08	2.30647e+08	2.27453e+08	1.82061e+07
CLIC1_RAT	Chloride intracellular channel protein 1 OS=Rattus norvegicus OX=10116 GN=Clic1 PE=1 SV=1	26964	7	7	296.79	0.214845	0.977951	0.216797		1.19131	SALINE	MORPHINE	3.90118e+06	2.80876e+06	4.05024e+06	3.38705e+06	3.53681e+06	562394	3.1359e+06	3.23415e+06	3.32934e+06	2.17601e+06	2.96885e+06	534429
CLIC4_RAT;CLIC2_RAT;CLIC5_RAT	Chloride intracellular channel protein 4 OS=Rattus norvegicus OX=10116 GN=Clic4 PE=1 SV=3	28615	10	10	503.96	0.355844	0.977951	0.108028		1.14026	SALINE	MORPHINE	1.42872e+07	1.67237e+07	1.94351e+07	1.60665e+07	1.66281e+07	2.13572e+06	1.53991e+07	1.39821e+07	1.44331e+07	1.45169e+07	1.45828e+07	592730
CLIP1_RAT	CAP-Gly domain-containing linker protein 1 OS=Rattus norvegicus OX=10116 GN=Clip1 PE=1 SV=2	148187	41	32	2190.67	0.153329	0.977951	0.314858		1.10444	MORPHINE	SALINE	6.11023e+06	5.65613e+06	5.87402e+06	5.38199e+06	5.75559e+06	310516	7.52966e+06	6.80163e+06	5.78581e+06	5.30983e+06	6.35673e+06	999277
CLIP2_RAT	CAP-Gly domain-containing linker protein 2 OS=Rattus norvegicus OX=10116 GN=Clip2 PE=1 SV=1	115410	68	59	4136.62	0.498372	0.977951	0.0586034		1.09376	MORPHINE	SALINE	3.54501e+07	3.55012e+07	3.46624e+07	3.40569e+07	3.49176e+07	690435	3.53564e+07	4.21011e+07	3.7705e+07	3.7603e+07	3.81914e+07	2.82288e+06
CLIP4_RAT	CAP-Gly domain-containing linker protein 4 OS=Rattus norvegicus OX=10116 GN=Clip4 PE=1 SV=1	64605	1	1	37.69	0.124493	0.977951	0.386323		1.78819	MORPHINE	SALINE	6534.87	3154.03	0	1869.94	2889.71	2753.63	7367.78	5977.16	6940.32	384.094	5167.34	3241.43
CLOCK_RAT	Circadian locomoter output cycles protein kaput OS=Rattus norvegicus OX=10116 GN=Clock PE=2 SV=1	96943	1	0	39.99					1	---	---
CLPB_RAT	Caseinolytic peptidase B protein homolog OS=Rattus norvegicus OX=10116 GN=Clpb PE=2 SV=1	75655	16	16	888.81	0.302935	0.977951	0.137989		1.18368	SALINE	MORPHINE	3.23292e+06	2.91594e+06	4.28136e+06	3.74149e+06	3.54293e+06	598308	2.95453e+06	3.1358e+06	2.66431e+06	3.2179e+06	2.99313e+06	245282
CLPX_RAT	ATP-dependent Clp protease ATP-binding subunit clpX-like, mitochondrial OS=Rattus norvegicus OX=10116 GN=Clpx PE=2 SV=1	69165	12	11	501.23	0.056808	0.99626	0.784653		1.03861	SALINE	MORPHINE	888703	963122	1.3006e+06	1.24817e+06	1.10015e+06	204593	1.01448e+06	854212	1.33641e+06	1.0319e+06	1.05925e+06	201338
CLUS_RAT	Clusterin OS=Rattus norvegicus OX=10116 GN=Clu PE=1 SV=2	51342	14	14	912.25	0.116734	0.984233	0.410227		1.06183	MORPHINE	SALINE	4.77595e+06	5.63229e+06	5.39896e+06	5.36643e+06	5.29341e+06	364727	5.93082e+06	6.3082e+06	5.28071e+06	4.9631e+06	5.62071e+06	610152
CLVS1_RAT	Clavesin-1 OS=Rattus norvegicus OX=10116 GN=Clvs1 PE=1 SV=1	40641	9	7	506.09	0.0967495	0.993321	0.485568		1.07312	MORPHINE	SALINE	1.12464e+06	1.11314e+06	977926	951535	1.04181e+06	89777.9	1.18833e+06	1.3037e+06	1.06337e+06	916568	1.11799e+06	166322
CLVS2_RAT	Clavesin-2 OS=Rattus norvegicus OX=10116 GN=Clvs2 PE=1 SV=1	37892	7	5	401.45	0.0631576	0.99626	0.705298		1.04996	SALINE	MORPHINE	1.03823e+06	1.05777e+06	755380	791438	910704	159416	975933	944068	761541	787940	867371	108286
CLYBL_RAT	Citramalyl-CoA lyase, mitochondrial OS=Rattus norvegicus OX=10116 GN=Clybl PE=2 SV=2	37298	11	11	530.22	0.102125	0.990631	0.46295		1.20594	MORPHINE	SALINE	1.89592e+06	3.37102e+06	1.53649e+06	2.206e+06	2.25236e+06	794370	3.09906e+06	2.30589e+06	3.74881e+06	1.71107e+06	2.71621e+06	892844
CMBL_RAT	Carboxymethylenebutenolidase homolog OS=Rattus norvegicus OX=10116 GN=Cmbl PE=2 SV=1	27885	8	8	374.22	0.0938202	0.99626	0.498795		1.08029	MORPHINE	SALINE	4.20446e+06	4.25047e+06	4.67726e+06	5.28332e+06	4.60388e+06	500484	5.52747e+06	4.00007e+06	5.73854e+06	4.62802e+06	4.97352e+06	808104
CMGA_RAT	Chromogranin-A OS=Rattus norvegicus OX=10116 GN=Chga PE=1 SV=1	51993	5	5	220.92	0.0799259	0.99626	0.572815		1.11027	SALINE	MORPHINE	1.39222e+06	2.05022e+06	1.15448e+06	1.37327e+06	1.49254e+06	387116	820605	1.59605e+06	1.05705e+06	1.90352e+06	1.34431e+06	494260
CMKMT_RAT	Calmodulin-lysine N-methyltransferase OS=Rattus norvegicus OX=10116 GN=Camkmt PE=1 SV=1	35860	5	5	231.96	0.0886493	0.99626	0.523944		1.10992	MORPHINE	SALINE	208010	157988	264017	260591	222652	50154	279221	281517	249382	178380	247125	48110.6
CML1_RAT	Chemokine-like receptor 1 OS=Rattus norvegicus OX=10116 GN=Cmklr1 PE=1 SV=1	41695	2	1	55.69	0.377419	0.977951	0.0981303		1.17818	MORPHINE	SALINE	99282.9	132610	102687	136244	117706	19414.4	141711	136110	128636	148257	138679	8334.26
CN37_RAT	2',3'-cyclic-nucleotide 3'-phosphodiesterase OS=Rattus norvegicus OX=10116 GN=Cnp PE=1 SV=2	47239	51	51	3869.25	0.0640194	0.99626	0.696438		1.13128	MORPHINE	SALINE	2480402473	3822502292	2280093051	2727333744	2827582890	6.88039e+08	3124102512	4268987521	1750532072	3651541959	3198791016	1.0729e+09
CNDH2_RAT	Condensin-2 complex subunit H2 OS=Rattus norvegicus OX=10116 GN=Ncaph2 PE=1 SV=1	62598	1	1	28.6	0.181993	0.977951	0.262403		1.06947	SALINE	MORPHINE	721964	701807	857981	729216	752742	71110.9	655346	711271	745064	703702	703846	36997
CNDP2_RAT	Cytosolic non-specific dipeptidase OS=Rattus norvegicus OX=10116 GN=Cndp2 PE=1 SV=1	52660	28	28	2051.64	0.220255	0.977951	0.210393		1.07902	MORPHINE	SALINE	3.88007e+07	4.55709e+07	4.29522e+07	4.69458e+07	4.35674e+07	3.58365e+06	5.13307e+07	4.61954e+07	4.32995e+07	4.72151e+07	4.70102e+07	3.32375e+06
CNKR2_RAT;CNKR3_RAT	Connector enhancer of kinase suppressor of ras 2 OS=Rattus norvegicus OX=10116 GN=Cnksr2 PE=1 SV=1	117317	15	15	825.51	0.188314	0.977951	0.252608		1.10304	MORPHINE	SALINE	1.76345e+06	1.6351e+06	1.47958e+06	1.58437e+06	1.61562e+06	117921	1.80004e+06	1.98927e+06	1.86546e+06	1.47363e+06	1.7821e+06	220109
CNN1_RAT	Calponin-1 OS=Rattus norvegicus OX=10116 GN=Cnn1 PE=1 SV=1	33323	8	8	377.15	0.188295	0.977951	0.252637		1.74714	SALINE	MORPHINE	2.89828e+06	685829	1.30288e+06	2.17694e+06	1.76598e+06	971628	1.40941e+06	549027	1.54363e+06	541079	1.01079e+06	540577
CNN3_RAT	Calponin-3 OS=Rattus norvegicus OX=10116 GN=Cnn3 PE=1 SV=1	36412	17	17	836.04	0.119081	0.982487	0.402737		1.0826	SALINE	MORPHINE	5.09013e+06	5.73822e+06	5.85077e+06	6.23974e+06	5.72971e+06	477466	5.73773e+06	6.24469e+06	4.16799e+06	5.0198e+06	5.29255e+06	902548
CNNM2_RAT	Metal transporter CNNM2 OS=Rattus norvegicus OX=10116 GN=Cnnm2 PE=2 SV=1	96547	6	6	252.09	0.0514351	0.99626	0.899768		1.01042	MORPHINE	SALINE	176765	156223	197337	167414	174435	17425.2	115752	160554	184693	244009	176252	53444.8
CNO10_RAT	CCR4-NOT transcription complex subunit 10 OS=Rattus norvegicus OX=10116 GN=Cnot10 PE=2 SV=1	81767	3	3	114.04	0.301477	0.977951	0.138954		1.26544	SALINE	MORPHINE	135224	127621	112880	140217	128986	11920.7	67173.6	116081	131081	93381.8	101929	27875.3
CNO11_RAT	CCR4-NOT transcription complex subunit 11 OS=Rattus norvegicus OX=10116 GN=Cnot11 PE=2 SV=1	54801	3	3	129.93	0.183448	0.977951	0.2601		1.39917	SALINE	MORPHINE	52550.2	52212.7	38961.6	60335.7	51015.1	8868.5	51853.7	23884.7	8370.12	61735.4	36461	24650.8
CNOT9_RAT	CCR4-NOT transcription complex subunit 9 OS=Rattus norvegicus OX=10116 GN=Cnot9 PE=1 SV=1	33580	4	4	160.33	0.21445	0.977951	0.217275		1.39166	MORPHINE	SALINE	162461	177900	52338	235486	157046	76552.5	227761	189352	228266	228840	218555	19473.3
CNR1_RAT	Cannabinoid receptor 1 OS=Rattus norvegicus OX=10116 GN=Cnr1 PE=1 SV=1	52810	1	1	25.16	0.12666	0.977951	0.380068		1.17059	SALINE	MORPHINE	76008.3	56497.2	100678	83682.9	79216.5	18321.1	65281.9	49845.2	82388.4	73173.3	67672.2	13788.2
CNRP1_RAT	CB1 cannabinoid receptor-interacting protein 1 OS=Rattus norvegicus OX=10116 GN=Cnrip1 PE=1 SV=1	18647	5	5	291.06	0.0729991	0.99626	0.61945		1.08036	MORPHINE	SALINE	2.48393e+07	3.17384e+07	4.12079e+07	3.49731e+07	3.31897e+07	6.8144e+06	3.30478e+07	2.86696e+07	3.49043e+07	4.6806e+07	3.5857e+07	7.75325e+06
CNTF_RAT	Ciliary neurotrophic factor OS=Rattus norvegicus OX=10116 GN=Cntf PE=1 SV=1	22840	2	2	109.65	0.0976249	0.993321	0.481744		1.18194	MORPHINE	SALINE	14720.9	165846	244564	286645	177944	119781	126492	152525	247306	314953	210319	86955.1
CNTFR_RAT	Ciliary neurotrophic factor receptor subunit alpha OS=Rattus norvegicus OX=10116 GN=Cntfr PE=2 SV=2	40797	5	5	284.25	0.0502007	0.99626	0.962396		1.02764	SALINE	MORPHINE	1.65219e+06	1.82665e+06	3.13668e+06	2.37901e+06	2.24863e+06	668192	2.00352e+06	1.85063e+06	2.80197e+06	2.09654e+06	2.18816e+06	421577
CNTLN_RAT	Centlein (Fragment) OS=Rattus norvegicus OX=10116 GN=Cntln PE=2 SV=1	82670	1	1	32.18	0.385709	0.977951	0.0946162		1.3283	SALINE	MORPHINE	398761	400189	503255	430283	433122	48962.5	370386	330219	207529	396160	326074	83557.8
CNTN1_RAT	Contactin-1 OS=Rattus norvegicus OX=10116 GN=Cntn1 PE=1 SV=2	113423	68	68	5702.35	0.16199	0.977951	0.297435		1.08556	MORPHINE	SALINE	435522826	4.50506e+08	5.15421e+08	4.78205e+08	4.69914e+08	3.51145e+07	4.53511e+08	4.6452e+08	5.52344e+08	5.70096e+08	5.10118e+08	5.96209e+07
CNTN3_RAT	Contactin-3 OS=Rattus norvegicus OX=10116 GN=Cntn3 PE=1 SV=1	112718	10	9	458.23	0.159406	0.977951	0.302476		1.08843	SALINE	MORPHINE	587840	513965	565623	560110	556884	31022.2	522388	522859	410151	591165	511641	74979.3
CNTN4_RAT	Contactin-4 OS=Rattus norvegicus OX=10116 GN=Cntn4 PE=1 SV=1	113323	6	5	249.6	0.0714444	0.99626	0.63119		1.06829	MORPHINE	SALINE	626224	425302	573002	510405	533733	86406.2	681543	607016	554239	437932	570182	102473
CNTN5_RAT	Contactin-5 OS=Rattus norvegicus OX=10116 GN=Cntn5 PE=1 SV=1	120528	2	2	87.97	0.0657423	0.99626	0.679668		1.76119	MORPHINE	SALINE	23389	2455.32	70492.6	23333.5	29917.6	28789.3	71668.5	38516.8	98210.9	2365.95	52690.5	41495.9
CNTN6_RAT	Contactin-6 OS=Rattus norvegicus OX=10116 GN=Cntn6 PE=1 SV=1	113994	9	8	400.31	0.105141	0.990631	0.451101		1.07453	SALINE	MORPHINE	783523	764561	656718	724149	732238	56106.2	598183	681238	568924	877445	681448	139056
CNTP1_RAT	Contactin-associated protein 1 OS=Rattus norvegicus OX=10116 GN=Cntnap1 PE=1 SV=1	155769	15	15	763.68	0.127906	0.977951	0.376546		1.11368	SALINE	MORPHINE	2.51414e+06	2.07338e+06	3.18554e+06	2.32608e+06	2.52478e+06	476081	2.4605e+06	2.36653e+06	1.96596e+06	2.27522e+06	2.26705e+06	214509
CO040_RAT	UPF0235 protein C15orf40 homolog OS=Rattus norvegicus OX=10116 PE=2 SV=1	13280	2	2	100.27	0.0578804	0.99626	0.768933		1.2339	SALINE	MORPHINE	14000.8	8694.58	91187.6	124840	59680.7	57517.1	10532.9	9814.94	30620.1	142502	48367.6	63493
CO1A1_RAT	Collagen alpha-1(I) chain OS=Rattus norvegicus OX=10116 GN=Col1a1 PE=1 SV=5	137869	9	9	391.09	0.357478	0.977951	0.107237		1.77019	SALINE	MORPHINE	1.88567e+06	1.63642e+06	1485929	1.40839e+06	1.6041e+06	210231	1.15225e+06	579177	1.6376e+06	255673	906175	612539
CO1A2_RAT	Collagen alpha-2(I) chain OS=Rattus norvegicus OX=10116 GN=Col1a2 PE=1 SV=3	129486	7	7	313.31	0.221576	0.977951	0.20887		1.33951	SALINE	MORPHINE	809599	794510	905074	795317	826125	53087.2	676960	431724	1.08479e+06	273484	616739	353436
COCA1_RAT	Collagen alpha-1(XII) chain (Fragment) OS=Rattus norvegicus OX=10116 GN=Col12a1 PE=2 SV=1	31981	1	1	37.55	0.124137	0.977951	0.387368		1.37885	SALINE	MORPHINE	14982.6	6923.05	21441.5	17898.9	15311.5	6184.52	12089.1	6017.07	16474.9	9836.85	11104.5	4370.35
COF1_RAT	Cofilin-1 OS=Rattus norvegicus OX=10116 GN=Cfl1 PE=1 SV=3	18521	20	18	997.97	0.223264	0.977951	0.206946		1.26588	MORPHINE	SALINE	2.37908e+08	3.08196e+08	3.53271e+08	2.91642e+08	2.97754e+08	4.76449e+07	3.63459e+08	2.8136e+08	3.37442e+08	5.2542e+08	3.7692e+08	1.04759e+08
COG6_RAT	Conserved oligomeric Golgi complex subunit 6 OS=Rattus norvegicus OX=10116 GN=Cog6 PE=2 SV=1	72911	2	2	67.84	0.139685	0.977951	0.345748		1.23855	MORPHINE	SALINE	166035	134999	50324.1	260392	152938	86735.8	183466	156266	201533	216421	189421	25887.1
COG7_RAT	Conserved oligomeric Golgi complex subunit 7 OS=Rattus norvegicus OX=10116 GN=Cog7 PE=2 SV=1	86157	12	12	605.03	0.0500491	0.997702	0.981392		1.00307	MORPHINE	SALINE	1.32469e+06	1.86873e+06	1.28734e+06	1.29371e+06	1.44362e+06	283877	1.60355e+06	1.6636e+06	1.43171e+06	1.09333e+06	1.44805e+06	256084
COL12_RAT	Collectin-12 OS=Rattus norvegicus OX=10116 GN=Colec12 PE=2 SV=1	81496	4	4	144.7	0.351305	0.977951	0.110261		1.93157	SALINE	MORPHINE	189528	116931	137342	103070	136718	37916.2	64266.2	68872.6	134183	15801	70780.7	48609.7
COMD3_RAT	COMM domain-containing protein 3 OS=Rattus norvegicus OX=10116 GN=Commd3 PE=1 SV=1	21918	5	5	263.53	0.131216	0.977951	0.367448		1.1043	MORPHINE	SALINE	1.81708e+06	2.25796e+06	2.2064e+06	2.49461e+06	2.19401e+06	280880	2.94012e+06	2.13261e+06	2.16288e+06	2.45582e+06	2.42286e+06	374379
COMD5_RAT	COMM domain-containing protein 5 OS=Rattus norvegicus OX=10116 GN=Commd5 PE=2 SV=1	24438	6	6	232.01	0.0873446	0.99626	0.530695		1.3373	MORPHINE	SALINE	708849	661464	475204	484452	582492	120174	1.25605e+06	848396	681899	329522	778966	384642
COMT_RAT	Catechol O-methyltransferase OS=Rattus norvegicus OX=10116 GN=Comt PE=1 SV=2	29578	12	12	481.21	0.18666	0.977951	0.255118		1.13583	MORPHINE	SALINE	6.0322e+06	5.57972e+06	6.21777e+06	5.50179e+06	5.83287e+06	347169	8.10984e+06	6.15946e+06	5.34527e+06	6.88612e+06	6.62517e+06	1.17294e+06
COPB_RAT	Coatomer subunit beta OS=Rattus norvegicus OX=10116 GN=Copb1 PE=1 SV=1	106943	33	33	1901.64	0.0524207	0.99626	0.870153		1.00897	SALINE	MORPHINE	1.49748e+07	1.73844e+07	1.48213e+07	1.61557e+07	1.5834e+07	1.19318e+06	1.47935e+07	1.73181e+07	1.54615e+07	1.51999e+07	1.56933e+07	1.11753e+06
COPB2_RAT	Coatomer subunit beta' OS=Rattus norvegicus OX=10116 GN=Copb2 PE=1 SV=3	102486	8	8	315.57	0.0503906	0.99626	0.947569		1.00492	SALINE	MORPHINE	232645	187712	321029	317017	264600	65484.5	291700	191349	361452	208721	263306	78732.1
COPD_RAT	Coatomer subunit delta OS=Rattus norvegicus OX=10116 GN=Arcn1 PE=2 SV=1	57163	19	19	905.93	0.0538611	0.99626	0.836611		1.08667	SALINE	MORPHINE	3.18295e+06	2.94203e+06	6.79439e+06	4.45185e+06	4.34281e+06	1.76348e+06	3.69209e+06	2.89624e+06	5.24449e+06	4.15296e+06	3.99645e+06	980677
COPG1_RAT	Coatomer subunit gamma-1 OS=Rattus norvegicus OX=10116 GN=Copg1 PE=2 SV=1	97551	24	21	1322.65	0.449744	0.977951	0.0718594		1.14036	SALINE	MORPHINE	7.21645e+06	7.34481e+06	5.75358e+06	6.6135e+06	6.73209e+06	726079	5.85694e+06	5.96898e+06	5.65564e+06	6.13239e+06	5.90349e+06	200234
COPG2_RAT	Coatomer subunit gamma-2 OS=Rattus norvegicus OX=10116 GN=Copg2 PE=3 SV=2	80437	25	23	1310.89	0.101934	0.990631	0.46372		1.17906	MORPHINE	SALINE	6.78109e+06	6.8112e+06	4.95557e+06	5.3156e+06	5.96586e+06	970003	8.90925e+06	8.67882e+06	5.89702e+06	4.65128e+06	7.03409e+06	2.09699e+06
COQ3_RAT	Ubiquinone biosynthesis O-methyltransferase, mitochondrial OS=Rattus norvegicus OX=10116 GN=Coq3 PE=2 SV=2	38684	3	3	112.8	0.0605191	0.99626	0.734783		1.02295	MORPHINE	SALINE	799565	630767	470925	890936	698048	185852	732382	722198	668743	732949	714068	30617.6
COQ4_RAT	Ubiquinone biosynthesis protein COQ4 homolog, mitochondrial OS=Rattus norvegicus OX=10116 GN=Coq4 PE=2 SV=1	29994	1	1	37.32	0.0510208	0.99626	0.915376		1.23038	MORPHINE	SALINE	22673.4	25881.9	23711	22627.9	23723.5	1523.37	58246.9	23758.2	23507.4	11243.2	29188.9	20233.5
COQ5_RAT	2-methoxy-6-polyprenyl-1,4-benzoquinol methylase, mitochondrial OS=Rattus norvegicus OX=10116 GN=Coq5 PE=2 SV=1	37277	8	8	364.79	0.318394	0.977951	0.128266		1.118	SALINE	MORPHINE	1.77051e+06	1.5186e+06	1.75513e+06	1.76113e+06	1.70134e+06	121994	1.6258e+06	1.6834e+06	1.3468e+06	1.43106e+06	1.52177e+06	158943
COQ7_RAT	5-demethoxyubiquinone hydroxylase, mitochondrial (Fragment) OS=Rattus norvegicus OX=10116 GN=Coq7 PE=2 SV=3	20127	3	3	120.5	0.116535	0.984233	0.410872		1.11376	SALINE	MORPHINE	579538	649229	816731	729071	693642	102304	508217	539944	596174	846829	622791	153723
COQ8A_RAT	Atypical kinase COQ8A, mitochondrial OS=Rattus norvegicus OX=10116 GN=Coq8a PE=2 SV=1	72180	6	6	246.61	0.251461	0.977951	0.178133		1.2165	SALINE	MORPHINE	391954	381341	526072	506883	451562	75490.3	302213	370197	329425	482953	371197	79569.9
COQ8B_RAT	Atypical kinase COQ8B, mitochondrial OS=Rattus norvegicus OX=10116 GN=Coq8b PE=1 SV=1	58867	8	8	349.54	0.0713341	0.99626	0.632044		1.14525	SALINE	MORPHINE	1.07946e+06	490250	1.05523e+06	936713	890412	273969	701615	561408	1.02127e+06	825648	777486	195105
COQ9_RAT	Ubiquinone biosynthesis protein COQ9, mitochondrial OS=Rattus norvegicus OX=10116 GN=Coq9 PE=1 SV=2	35123	11	11	500.93	0.246981	0.977951	0.182326		1.13418	SALINE	MORPHINE	2.86496e+06	2.64262e+06	3.68776e+06	2.94809e+06	3.03586e+06	453330	2.52288e+06	2.56538e+06	2.66696e+06	2.95157e+06	2.6767e+06	192963
COR1A_RAT	Coronin-1A OS=Rattus norvegicus OX=10116 GN=Coro1a PE=1 SV=3	51033	12	12	697.65	0.0597526	0.99626	0.744143		1.0281	MORPHINE	SALINE	9.7162e+06	1.08237e+07	1.35641e+07	1.38012e+07	1.19763e+07	2.02383e+06	1.32281e+07	1.04803e+07	1.26434e+07	1.28994e+07	1.23128e+07	1.24489e+06
COR1B_RAT	Coronin-1B OS=Rattus norvegicus OX=10116 GN=Coro1b PE=1 SV=1	53811	10	10	720.22	0.102792	0.990631	0.460283		1.18358	SALINE	MORPHINE	4.23354e+06	4.66041e+06	8.39069e+06	6.3955e+06	5.92003e+06	1.89395e+06	4.36433e+06	3.96479e+06	6.20021e+06	5.4778e+06	5.00178e+06	1.0238e+06
CORO6_RAT	Coronin-6 OS=Rattus norvegicus OX=10116 GN=Coro6 PE=2 SV=2	52915	5	5	218.56	0.102386	0.990631	0.461905		1.25466	SALINE	MORPHINE	503075	436175	1.08605e+06	599787	656273	294287	541282	389098	621161	540731	523068	96977.6
CORO7_RAT	Coronin-7 OS=Rattus norvegicus OX=10116 GN=Coro7 PE=1 SV=2	100719	20	20	1448.45	0.050245	0.99626	0.958459		1.00885	SALINE	MORPHINE	8.48131e+06	1.15016e+07	9.62246e+06	9.42005e+06	9.75636e+06	1.26528e+06	9.58239e+06	1.04063e+07	9.39757e+06	9.29699e+06	9.67082e+06	504383
COTL1_RAT	Coactosin-like protein OS=Rattus norvegicus OX=10116 GN=Cotl1 PE=1 SV=1	15922	7	7	277.72	0.0517379	0.99626	0.889785		1.01548	SALINE	MORPHINE	3.08739e+06	2.17741e+06	3.01528e+06	2.75235e+06	2.75811e+06	413041	2.43321e+06	2.26809e+06	3.2744e+06	2.88851e+06	2.71605e+06	455401
COX41_RAT	Cytochrome c oxidase subunit 4 isoform 1, mitochondrial OS=Rattus norvegicus OX=10116 GN=Cox4i1 PE=1 SV=1	19502	6	6	213.73	0.050032	0.998022	0.984985		1.01606	SALINE	MORPHINE	1.17369e+06	853972	2.75797e+06	6.92954e+06	2.92879e+06	2.79407e+06	1.24806e+06	717091	5.33731e+06	4.22751e+06	2.88249e+06	2.25059e+06
COX42_RAT	Cytochrome c oxidase subunit 4 isoform 2, mitochondrial OS=Rattus norvegicus OX=10116 GN=Cox4i2 PE=2 SV=1	20157	1	1	25.15	0.149943	0.977951	0.322104		1.36205	SALINE	MORPHINE	63838.6	44978.7	19137.3	85427.8	53345.6	28163.7	10548.8	45135.7	99846.6	1132	39165.8	44659.1
COX5A_RAT	Cytochrome c oxidase subunit 5A, mitochondrial OS=Rattus norvegicus OX=10116 GN=Cox5a PE=1 SV=1	16119	1	1	39.45	0.520602	0.977951	0.0534205		1.3221	SALINE	MORPHINE	195935	122988	181157	188543	172156	33329.1	131382	136645	129450	123379	130214	5478.12
COX5B_RAT	Cytochrome c oxidase subunit 5B, mitochondrial OS=Rattus norvegicus OX=10116 GN=Cox5b PE=1 SV=2	13906	3	3	93.97	0.13799	0.977951	0.349922		1.26986	SALINE	MORPHINE	710155	641615	970980	1.10834e+06	857773	219178	260770	574876	853360	1.01293e+06	675485	330466
COX7C_RAT	Cytochrome c oxidase subunit 7C, mitochondrial OS=Rattus norvegicus OX=10116 GN=Cox7c PE=1 SV=2	7370	1	1	28.1	0.0623159	0.99626	0.714291		1.31186	MORPHINE	SALINE	129244	132398	165415	89223.9	129070	31197.2	92686.7	157310	85890.2	341404	169323	119150
CP045_RAT	Uncharacterized protein C16orf45 homolog OS=Rattus norvegicus OX=10116 PE=2 SV=1	23405	6	6	286.05	0.0547068	0.99626	0.81999		1.01857	SALINE	MORPHINE	1.22779e+06	1.49062e+06	1.40405e+06	1.6142e+06	1.43416e+06	162374	1.23762e+06	1.55265e+06	1.67568e+06	1.16613e+06	1.40802e+06	245023
CP062_RAT	UPF0505 protein C16orf62 homolog OS=Rattus norvegicus OX=10116 PE=2 SV=1	106083	17	17	970.11	0.0884801	0.99626	0.52481		1.0662	SALINE	MORPHINE	2.0957e+06	2.83484e+06	2.32626e+06	2.12906e+06	2.34647e+06	341108	1.85404e+06	2.41329e+06	2.36379e+06	2.17194e+06	2.20076e+06	253502
CP070_RAT	UPF0183 protein C16orf70 homolog OS=Rattus norvegicus OX=10116 PE=2 SV=1	47433	4	4	186.77	0.0543688	0.99626	0.826424		1.21775	MORPHINE	SALINE	225038	162833	250403	193288	207891	38056.1	216807	116068	487373	192390	253160	161931
CP24A_RAT	1,25-dihydroxyvitamin D(3) 24-hydroxylase, mitochondrial OS=Rattus norvegicus OX=10116 GN=Cyp24a1 PE=1 SV=1	59410	1	1	25.74	0.050144	0.99626	0.968144		2.0379	MORPHINE	SALINE	182988	1.34813e+06	11466.3	389778	483090	597073	18268.6	2.3625e+06	1.53525e+06	21939.9	984489	1.16366e+06
CP270_RAT	Cytochrome P450 2C70 OS=Rattus norvegicus OX=10116 GN=Cyp2c70 PE=2 SV=1	56120	1	1	41.34	0.132281	0.977951	0.364599		1.07129	MORPHINE	SALINE	2.07352e+06	2.18567e+06	1.69242e+06	1.82395e+06	1.94389e+06	225746	2.18164e+06	1.97314e+06	2.28022e+06	1.89485e+06	2.08246e+06	178969
CP2D4_RAT;CP2D1_RAT	Cytochrome P450 2D4 OS=Rattus norvegicus OX=10116 GN=Cyp2d4 PE=2 SV=1	56647	4	4	168.69	0.0540162	0.99626	0.833427		1.03519	MORPHINE	SALINE	135400	60546.9	42671.7	80868.3	79871.8	40173.3	92070.8	168209	39970.3	30481.5	82682.8	63119.3
CP4F5_RAT	Cytochrome P450 4F5 OS=Rattus norvegicus OX=10116 GN=Cyp4f5 PE=2 SV=1	60642	1	1	29.41	0.363002	0.977951	0.104617		1.39237	SALINE	MORPHINE	299086	396770	528687	352849	394348	98064.5	279919	390122	214975	247864	283220	76040.1
CP51A_RAT	Lanosterol 14-alpha demethylase OS=Rattus norvegicus OX=10116 GN=Cyp51a1 PE=1 SV=1	56670	13	13	598.24	0.0532	0.99626	0.851004		1.0158	MORPHINE	SALINE	2.54428e+06	3.87112e+06	4.66887e+06	3.95758e+06	3.76046e+06	886079	3.35552e+06	3.32915e+06	3.9493e+06	4.64562e+06	3.8199e+06	620494
CP7B1_RAT	25-hydroxycholesterol 7-alpha-hydroxylase (Fragment) OS=Rattus norvegicus OX=10116 GN=Cyp7b1 PE=1 SV=1	48196	1	1	73.1	0.49647	0.977951	0.05907		4.40195	SALINE	MORPHINE	35718.1	29261.6	74497.6	31676.8	42788.5	21306.5	38323.3	439.171	118.906	0	9720.35	19069.6
CPIN1_RAT	Anamorsin OS=Rattus norvegicus OX=10116 GN=Ciapin1 PE=1 SV=1	33021	7	7	591.25	0.24693	0.977951	0.182375		1.13935	MORPHINE	SALINE	6.46374e+06	8.47127e+06	6.07431e+06	6.43334e+06	6.86067e+06	1.08821e+06	8.83802e+06	8.0523e+06	7.23424e+06	7.14211e+06	7.81667e+06	794341
CPLX1_RAT	Complexin-1 OS=Rattus norvegicus OX=10116 GN=Cplx1 PE=1 SV=1	15112	9	4	497.16	0.0752678	0.99626	0.603231		1.52197	SALINE	MORPHINE	4.51198e+06	2.71258e+06	1.50662e+07	2.6228e+07	1.21297e+07	1.08643e+07	3.25712e+06	1.56122e+06	1.40201e+07	1.30406e+07	7.96975e+06	6.4704e+06
CPLX2_RAT	Complexin-2 OS=Rattus norvegicus OX=10116 GN=Cplx2 PE=1 SV=1	15385	6	1	297.39	0.0764887	0.99626	0.594908		1.03031	SALINE	MORPHINE	441125	181469	889472	1.2628e+06	693718	479020	143942	208778	280241	2.06028e+06	673309	926319
CPNE1_RAT	Copine-1 OS=Rattus norvegicus OX=10116 GN=Cpne1 PE=1 SV=1	58806	11	11	492.94	0.0524895	0.99626	0.868344		1.02915	SALINE	MORPHINE	1.7982e+06	3.11989e+06	3.40418e+06	4.04725e+06	3.09238e+06	945984	2.20662e+06	1.8261e+06	3.90665e+06	4.07974e+06	3.00478e+06	1.15402e+06
CPNE7_RAT	Copine-7 OS=Rattus norvegicus OX=10116 GN=Cpne7 PE=1 SV=1	61939	13	13	776.55	0.0528169	0.99626	0.860069		1.02371	MORPHINE	SALINE	4.542e+06	3.79728e+06	5.31459e+06	5.67059e+06	4.83112e+06	834836	4.69653e+06	3.85211e+06	5.70124e+06	5.53286e+06	4.94569e+06	851200
CPNE9_RAT	Copine-9 OS=Rattus norvegicus OX=10116 GN=Cpne9 PE=2 SV=1	61772	14	13	717.48	0.223434	0.977951	0.206752		1.71379	SALINE	MORPHINE	4.1035e+06	1.30059e+06	3.69632e+06	2.00097e+06	2.77534e+06	1.33999e+06	960434	2.05627e+06	2.63772e+06	823269	1.61942e+06	874814
CPPED_RAT	Serine/threonine-protein phosphatase CPPED1 OS=Rattus norvegicus OX=10116 GN=Cpped1 PE=1 SV=1	35239	5	5	187.29	0.477273	0.977951	0.0640041		1.20704	SALINE	MORPHINE	1.77878e+06	1.78445e+06	2.45881e+06	1.89026e+06	1.97807e+06	324568	1.59712e+06	1.7221e+06	1.65118e+06	1.58473e+06	1.63878e+06	62593.1
CPSF5_RAT	Cleavage and polyadenylation specificity factor subunit 5 OS=Rattus norvegicus OX=10116 GN=Nudt21 PE=2 SV=1	26224	9	9	410.3	0.074955	0.99626	0.605407		1.21258	MORPHINE	SALINE	5.02799e+06	5.58316e+06	2.87813e+06	3.45025e+06	4.23488e+06	1.27845e+06	7.32815e+06	5.70543e+06	5.06817e+06	2.43876e+06	5.13513e+06	2.03384e+06
CPSF7_RAT	Cleavage and polyadenylation specificity factor subunit 7 OS=Rattus norvegicus OX=10116 GN=Cpsf7 PE=1 SV=1	51042	4	4	185.41	0.051169	0.99626	0.909476		1.04043	SALINE	MORPHINE	52604.3	37324.8	145073	133692	92173.5	55064.3	61202.5	106590	133687	52889.9	88592.1	38219.8
CPT1C_RAT	Carnitine O-palmitoyltransferase 1, brain isoform OS=Rattus norvegicus OX=10116 GN=Cpt1c PE=1 SV=1	90112	2	2	160.72	0.439338	0.977951	0.0750968		2.53697	SALINE	MORPHINE	30012.6	78752.2	140203	51624.2	75147.9	47734.3	39483.2	19623	41218.5	18160	29621.2	12424.2
CPT2_RAT	Carnitine O-palmitoyltransferase 2, mitochondrial OS=Rattus norvegicus OX=10116 GN=Cpt2 PE=1 SV=1	74063	17	17	918.81	0.0504842	0.99626	0.941636		1.03133	SALINE	MORPHINE	4.54412e+06	4.25539e+06	8.59456e+06	8.0711e+06	6.36629e+06	2.28384e+06	4.51491e+06	4.49503e+06	8.23574e+06	7.44588e+06	6.17289e+06	1.95277e+06
CPTP_RAT	Ceramide-1-phosphate transfer protein OS=Rattus norvegicus OX=10116 GN=Cptp PE=2 SV=1	24507	3	3	107.03	0.24552	0.977951	0.183723		1.26043	MORPHINE	SALINE	476330	763270	447270	508333	548801	145138	897347	654739	544867	669949	691726	147975
CR1L_RAT	Complement component receptor 1-like protein OS=Rattus norvegicus OX=10116 GN=Cr1l PE=1 SV=1	61640	1	1	26.17	0.0997761	0.990948	0.472586		1.05894	SALINE	MORPHINE	408490	352572	318712	352756	358132	37191.9	391215	335693	327088	298800	338199	38698.4
CR3L1_RAT	Cyclic AMP-responsive element-binding protein 3-like protein 1 OS=Rattus norvegicus OX=10116 GN=Creb3l1 PE=2 SV=1	57098	1	1	29.43	0.0810798	0.99626	0.5658		1.61033	SALINE	MORPHINE	164959	213909	15707.1	17111.4	102921	101877	37414	194527	6638.4	17073.4	63913.1	88008.5
CRBB1_RAT	Beta-crystallin B1 OS=Rattus norvegicus OX=10116 GN=Crybb1 PE=1 SV=4	28075	2	2	110.21	0.0938125	0.99626	0.49883		1.13037	MORPHINE	SALINE	141776	160644	139940	187545	157476	22122.1	173651	157333	246252	134790	178006	48206.2
CRBN_RAT	Protein cereblon OS=Rattus norvegicus OX=10116 GN=Crbn PE=1 SV=1	50844	7	7	306.72	0.0661014	0.99626	0.676317		1.04521	MORPHINE	SALINE	346571	547853	837587	731432	615861	215763	620279	545329	654525	754687	643705	86911.5
CREB1_RAT	Cyclic AMP-responsive element-binding protein 1 OS=Rattus norvegicus OX=10116 GN=Creb1 PE=1 SV=1	36611	3	3	100.09	0.124584	0.977951	0.386057		1.21393	SALINE	MORPHINE	218137	226337	152230	205307	200503	33325.2	242289	228288	55850.2	134244	165168	87251.4
CREL1_RAT	Cysteine-rich with EGF-like domain protein 1 OS=Rattus norvegicus OX=10116 GN=Creld1 PE=2 SV=1	45666	2	2	107.16	0.280235	0.977951	0.154051		1.61364	SALINE	MORPHINE	283788	408804	266881	403518	340747	75878.1	445245	167257	58461.1	173705	211167	164765
CRIP2_RAT	Cysteine-rich protein 2 OS=Rattus norvegicus OX=10116 GN=Crip2 PE=2 SV=1	22681	4	4	206.05	0.0801274	0.99626	0.571577		1.18039	MORPHINE	SALINE	2.04571e+07	2.50525e+07	2.11614e+07	2.5589e+07	2.3065e+07	2.62967e+06	4.25343e+07	1.89142e+07	2.00269e+07	2.74273e+07	2.72257e+07	1.08826e+07
CRK_RAT	Adapter molecule crk OS=Rattus norvegicus OX=10116 GN=Crk PE=1 SV=1	33824	15	15	837.64	0.179567	0.977951	0.266313		1.08714	MORPHINE	SALINE	1.52237e+07	1.81929e+07	1.88747e+07	1.61921e+07	1.71209e+07	1.70165e+06	2.01633e+07	1.83059e+07	1.63447e+07	1.9637e+07	1.86127e+07	1.70211e+06
CRKL_RAT	Crk-like protein OS=Rattus norvegicus OX=10116 GN=Crkl PE=1 SV=1	33844	14	14	775.49	0.0603312	0.99626	0.73704		1.08214	MORPHINE	SALINE	6.90624e+06	9.38416e+06	6.13723e+06	5.75247e+06	7.04503e+06	1.63152e+06	8.78811e+06	1.02142e+07	5.60755e+06	5.88485e+06	7.62368e+06	2.24759e+06
CRNL1_RAT	Crooked neck-like protein 1 OS=Rattus norvegicus OX=10116 GN=Crnkl1 PE=2 SV=1	83363	2	2	125.16	0.252052	0.977951	0.177589		1.25845	SALINE	MORPHINE	82114.2	93399.6	90790.7	99299.2	91400.9	7141.27	93087.4	85018.2	43272.5	69141.6	72629.9	21954.5
CRTC1_RAT	CREB-regulated transcription coactivator 1 OS=Rattus norvegicus OX=10116 GN=Crtc1 PE=1 SV=1	66883	8	8	469.34	0.339644	0.977951	0.11626		1.48168	MORPHINE	SALINE	2.13417e+06	2.88284e+06	1.25564e+06	2.32804e+06	2.15017e+06	675495	4.33267e+06	3.43742e+06	2.51031e+06	2.46304e+06	3.18586e+06	886437
CRTC2_RAT	CREB-regulated transcription coactivator 2 OS=Rattus norvegicus OX=10116 GN=Crtc2 PE=1 SV=1	73101	1	1	30.26	0.0867081	0.99626	0.534054		1.04227	MORPHINE	SALINE	23465.5	49898.6	1530.72	8559.9	20863.7	21408.3	16758	48386.4	21837.7	0	21745.5	20062.3
CRY1_RAT	Cryptochrome-1 OS=Rattus norvegicus OX=10116 GN=Cry1 PE=1 SV=1	66188	1	1	27.07	0.256349	0.977951	0.173703		35.4545	SALINE	MORPHINE	1204.48	611.631	139243	80448.8	55376.9	67320.1	1223.62	246.518	4270.56	506.971	1561.92	1852.42
CRYAB_RAT	Alpha-crystallin B chain OS=Rattus norvegicus OX=10116 GN=Cryab PE=1 SV=1	20076	9	9	503.87	0.201449	0.977951	0.233894		1.58607	MORPHINE	SALINE	4.82478e+06	1.00388e+07	6.71447e+06	6.57219e+06	7.03755e+06	2.1775e+06	4.8177e+06	1.41581e+07	1.01535e+07	1.55188e+07	1.1162e+07	4.80368e+06
CRYL1_RAT	Lambda-crystallin homolog OS=Rattus norvegicus OX=10116 GN=Cryl1 PE=1 SV=3	35318	8	8	352.95	0.0500017	0.999599	0.996515		1.00333	MORPHINE	SALINE	1.9429e+06	2.11015e+06	1.80781e+06	1.95253e+06	1.95335e+06	123664	2.19057e+06	2.08056e+06	1.8923e+06	1.67593e+06	1.95984e+06	225813
CRYM_RAT	Ketimine reductase mu-crystallin OS=Rattus norvegicus OX=10116 GN=Crym PE=1 SV=1	33533	16	16	1089.57	0.0667026	0.99626	0.670807		1.11495	SALINE	MORPHINE	1.12648e+07	1.21989e+07	2.27063e+07	1.42236e+07	1.50984e+07	5.22012e+06	1.36283e+07	1.27786e+07	1.60209e+07	1.17394e+07	1.35418e+07	1.82434e+06
CS025_RAT	UPF0449 protein C19orf25 homolog OS=Rattus norvegicus OX=10116 PE=3 SV=1	12135	2	2	68.51	0.0762189	0.99626	0.596724		1.00118	SALINE	MORPHINE	326850	442645	444551	315522	382392	70830.1	202400	468487	104321	752554	381941	291062
CSAD_RAT	Cysteine sulfinic acid decarboxylase OS=Rattus norvegicus OX=10116 GN=Csad PE=1 SV=1	55214	10	10	523.92	0.0563529	0.99626	0.791737		1.05653	MORPHINE	SALINE	1.39222e+06	2.60908e+06	2.8795e+06	1.90057e+06	2.19534e+06	676056	2.66762e+06	1.79463e+06	1.70415e+06	3.11139e+06	2.31945e+06	683721
CSDC2_RAT	Cold shock domain-containing protein C2 OS=Rattus norvegicus OX=10116 GN=Csdc2 PE=1 SV=3	16866	4	4	146.11	0.186537	0.977951	0.255307		1.15666	MORPHINE	SALINE	863815	1.22594e+06	1.35391e+06	845157	1.0722e+06	256883	1.4004e+06	1.24849e+06	1.10258e+06	1.20925e+06	1.24018e+06	123328
CSDE1_RAT	Cold shock domain-containing protein E1 OS=Rattus norvegicus OX=10116 GN=Csde1 PE=2 SV=1	88839	28	28	1549.02	0.149021	0.977951	0.324123		1.15731	MORPHINE	SALINE	1.48603e+07	1.61111e+07	1.27626e+07	1.18411e+07	1.38938e+07	1.94455e+06	1.97099e+07	1.79858e+07	1.23988e+07	1.42234e+07	1.60795e+07	3.35692e+06
CSEN_RAT	Calsenilin OS=Rattus norvegicus OX=10116 GN=Kcnip3 PE=1 SV=1	29452	2	2	76.58	0.0528026	0.99626	0.860421		1.01562	SALINE	MORPHINE	59757	55424.2	82755.3	65023.7	65740	12003.4	90292.8	60197.4	55288	53138.7	64729.2	17296.5
CSF1R_RAT	Macrophage colony-stimulating factor 1 receptor OS=Rattus norvegicus OX=10116 GN=Csf1r PE=1 SV=1	109195	2	1	83.38	0.311146	0.977951	0.132713		1.50593	SALINE	MORPHINE	61819.3	56936.8	43485.8	55886.5	54532.1	7804.7	16458.9	49452.3	24337	54598.1	36211.5	18659.7
CSK_RAT	Tyrosine-protein kinase CSK OS=Rattus norvegicus OX=10116 GN=Csk PE=1 SV=1	50714	17	14	841.76	0.134269	0.977951	0.359377		1.16181	SALINE	MORPHINE	3.55883e+06	3.39232e+06	2.89735e+06	3.60145e+06	3.36249e+06	322953	3.12923e+06	3.70016e+06	1.58602e+06	3.16126e+06	2.89417e+06	910579
CSK21_RAT	Casein kinase II subunit alpha OS=Rattus norvegicus OX=10116 GN=Csnk2a1 PE=1 SV=2	45045	21	21	1339.68	0.0731724	0.99626	0.618174		1.06549	MORPHINE	SALINE	19754919	2.60293e+07	1.75533e+07	1.6068e+07	1.98514e+07	4.3883e+06	2.41525e+07	2.34384e+07	2.02395e+07	1.67756e+07	2.11515e+07	3.37719e+06
CSK2B_RAT	Casein kinase II subunit beta OS=Rattus norvegicus OX=10116 GN=Csnk2b PE=1 SV=1	24926	6	6	253.59	0.170689	0.977951	0.281383		1.76239	MORPHINE	SALINE	1.82892e+06	2.15837e+06	2.53737e+06	2.84749e+06	2.34304e+06	443718	2.58472e+06	2.1337e+06	2.86003e+06	8.93892e+06	4.12934e+06	3.22034e+06
CSKI1_RAT	Caskin-1 OS=Rattus norvegicus OX=10116 GN=Caskin1 PE=1 SV=1	150255	66	66	4370.23	0.149786	0.977951	0.322448		1.06112	MORPHINE	SALINE	6.90951e+07	6.54239e+07	6.45548e+07	6.30356e+07	6.55274e+07	2.57515e+06	7.73546e+07	7.28599e+07	6.51833e+07	6.2733e+07	6.95327e+07	6.7677e+06
CSKP_RAT	Peripheral plasma membrane protein CASK OS=Rattus norvegicus OX=10116 GN=Cask PE=1 SV=1	103193	32	32	1839.53	0.107426	0.989205	0.442483		1.03234	SALINE	MORPHINE	2.28845e+07	2.48256e+07	2.28508e+07	2.16874e+07	2.30621e+07	1.30076e+06	2.13716e+07	2.41023e+07	2.21418e+07	2.17428e+07	2.23396e+07	1.21649e+06
CSN1_RAT	COP9 signalosome complex subunit 1 OS=Rattus norvegicus OX=10116 GN=Gps1 PE=1 SV=1	53394	18	18	1073.49	0.0516228	0.99626	0.893465		1.00543	MORPHINE	SALINE	1.09418e+07	1.27039e+07	1.70894e+07	1.58912e+07	1.41566e+07	2.83166e+06	1.31085e+07	1.26805e+07	1.52349e+07	1.59097e+07	1.42334e+07	1.58006e+06
CSN2_RAT	COP9 signalosome complex subunit 2 OS=Rattus norvegicus OX=10116 GN=Cops2 PE=1 SV=1	51564	23	23	1402.78	0.0503214	0.99626	0.952433		1.02095	MORPHINE	SALINE	1.72438e+07	1.97642e+07	1.37745e+07	1.3856e+07	1.61596e+07	2.89618e+06	1.85049e+07	2.13103e+07	1.31998e+07	1.29779e+07	1.64982e+07	4.10103e+06
CSN3_RAT	COP9 signalosome complex subunit 3 OS=Rattus norvegicus OX=10116 GN=Cops3 PE=1 SV=1	47828	8	8	422.93	0.250264	0.977951	0.17924		1.20444	SALINE	MORPHINE	5.50185e+06	4.98963e+06	4.62514e+06	3.92458e+06	4.7603e+06	663122	4.83696e+06	4.33627e+06	2.96241e+06	3.67354e+06	3.95229e+06	813971
CSN4_RAT	COP9 signalosome complex subunit 4 OS=Rattus norvegicus OX=10116 GN=Cops4 PE=1 SV=1	46261	27	26	1752.72	0.0555265	0.99626	0.805348		1.01816	SALINE	MORPHINE	2.39566e+07	2.81346e+07	2.03595e+07	2.0088e+07	2.31347e+07	3.77089e+06	2.4863e+07	3.1608e+07	1.52965e+07	1.91208e+07	2.27221e+07	7.10988e+06
CSN8_RAT	COP9 signalosome complex subunit 8 OS=Rattus norvegicus OX=10116 GN=Cops8 PE=2 SV=1	23221	6	6	483.76	0.052701	0.99626	0.862938		1.01492	SALINE	MORPHINE	1.39137e+07	1.85882e+07	1.48491e+07	1.36555e+07	1.52516e+07	2.2827e+06	1.32236e+07	1.58096e+07	1.21182e+07	1.89582e+07	1.50274e+07	3.04303e+06
CSPG2_RAT	Versican core protein (Fragments) OS=Rattus norvegicus OX=10116 GN=Vcan PE=2 SV=2	299821	12	12	695.6	0.340576	0.977951	0.115766		1.18432	MORPHINE	SALINE	1.18652e+07	1.38767e+07	9.98035e+06	1.10968e+07	1.17048e+07	1.64179e+06	1.40969e+07	1.49058e+07	1.14888e+07	1.49573e+07	1.38622e+07	1.6306e+06
CSPG4_RAT	Chondroitin sulfate proteoglycan 4 OS=Rattus norvegicus OX=10116 GN=Cspg4 PE=1 SV=2	251754	26	26	1312.15	0.0527019	0.99626	0.862915		1.05601	MORPHINE	SALINE	2.43188e+06	1.80967e+06	1.95043e+06	1.73314e+06	1.98128e+06	313589	2.77071e+06	2.27707e+06	1.96738e+06	1.35389e+06	2.09226e+06	593080
CSPG5_RAT	Chondroitin sulfate proteoglycan 5 OS=Rattus norvegicus OX=10116 GN=Cspg5 PE=1 SV=1	60920	6	6	324.05	0.439891	0.977951	0.0749209		1.19697	MORPHINE	SALINE	2.67484e+06	2.32843e+06	2.48641e+06	2.14463e+06	2.40858e+06	225865	3.4844e+06	2.77898e+06	2.67366e+06	2.59495e+06	2.883e+06	407964
CSRP1_RAT	Cysteine and glycine-rich protein 1 OS=Rattus norvegicus OX=10116 GN=Csrp1 PE=1 SV=2	20600	10	10	514.29	0.178385	0.977951	0.268248		1.14395	SALINE	MORPHINE	7.68176e+07	5.68544e+07	7.50747e+07	6.18505e+07	6.76493e+07	9.8209e+06	5.82462e+07	4.66678e+07	6.15661e+07	7.0067e+07	5.91368e+07	9.68917e+06
CSRP2_RAT	Cysteine and glycine-rich protein 2 OS=Rattus norvegicus OX=10116 GN=Csrp2 PE=1 SV=3	20926	2	2	89.62	0.0501265	0.99626	0.970142		1.27858	SALINE	MORPHINE	790208	98481.5	865270	804432	639598	362210	466625	348696	808542	377104	500242	211588
CSTN1_RAT	Calsyntenin-1 OS=Rattus norvegicus OX=10116 GN=Clstn1 PE=1 SV=1	106194	11	11	638.93	0.362471	0.977951	0.104865		1.15958	SALINE	MORPHINE	5.40139e+06	4.96475e+06	5.04018e+06	4.38978e+06	4.94902e+06	418710	3.52102e+06	4.83934e+06	4.32256e+06	4.38879e+06	4.26793e+06	548325
CSTN2_RAT	Calsyntenin-2 OS=Rattus norvegicus OX=10116 GN=Clstn2 PE=2 SV=1	107661	1	1	32.87	0.248997	0.977951	0.180423		3.31557	MORPHINE	SALINE	3734.58	901.6	711.561	138.082	1371.46	1608.5	1696.61	730.707	8680.57	7080.78	4547.17	3924.08
CSTN3_RAT	Calsyntenin-3 OS=Rattus norvegicus OX=10116 GN=Clstn3 PE=2 SV=1	105879	12	12	656.17	0.0779077	0.99626	0.585559		1.05551	SALINE	MORPHINE	1.2392e+06	1.371e+06	1.64639e+06	1.37192e+06	1.40713e+06	171259	1.25792e+06	1.13501e+06	1.69199e+06	1.24758e+06	1.33312e+06	245634
CSTOS_RAT	Protein CUSTOS OS=Rattus norvegicus OX=10116 GN=Custos PE=1 SV=1	30038	5	5	200.13	0.109503	0.989164	0.434907		1.19353	MORPHINE	SALINE	837009	1.04909e+06	720911	1.17586e+06	945718	204946	1.3029e+06	1.4122e+06	698382	1.10151e+06	1.12875e+06	314446
CT027_RAT	UPF0687 protein C20orf27 homolog OS=Rattus norvegicus OX=10116 PE=2 SV=1	19444	5	5	258.56	0.141207	0.977951	0.342067		1.14869	MORPHINE	SALINE	3.88143e+06	5.75237e+06	6.85832e+06	6.2866e+06	5.69468e+06	1.29043e+06	6.5966e+06	5.56965e+06	6.04222e+06	7.95728e+06	6.54144e+06	1.033e+06
CTBL1_RAT	Beta-catenin-like protein 1 OS=Rattus norvegicus OX=10116 GN=Ctnnbl1 PE=1 SV=1	64907	3	3	116.28	0.0562261	0.99626	0.793759		1.0138	MORPHINE	SALINE	59051.7	38626.8	44602.7	86110.3	57097.9	21156.9	50933.1	49405.2	63827.5	67377	57885.7	9048.91
CTBP1_RAT	C-terminal-binding protein 1 OS=Rattus norvegicus OX=10116 GN=Ctbp1 PE=1 SV=3	46599	12	10	935.7	0.0519076	0.99626	0.88458		1.00705	SALINE	MORPHINE	1.79483e+07	1.45855e+07	1.54622e+07	1.47673e+07	1.56908e+07	1.55166e+06	1.51446e+07	1.90844e+07	1.23984e+07	1.56966e+07	1.5581e+07	2.74507e+06
CTBP2_RAT	C-terminal-binding protein 2 OS=Rattus norvegicus OX=10116 GN=Ctbp2 PE=1 SV=2	48956	4	2	150.58	0.0805181	0.99626	0.569192		1.11244	SALINE	MORPHINE	391965	379381	294628	223894	322467	78657	338618	442413	210848	167612	289873	124949
CTCF_RAT	Transcriptional repressor CTCF OS=Rattus norvegicus OX=10116 GN=Ctcf PE=2 SV=1	83826	1	1	33.26	0.29371	0.977951	0.144243		2.10546	SALINE	MORPHINE	11664.5	49270.1	18080.8	15244.7	23565	17336.6	6658.56	14961.3	7159.16	15990.4	11192.4	4968.18
CTGF_RAT	Connective tissue growth factor OS=Rattus norvegicus OX=10116 GN=Ctgf PE=2 SV=1	37730	1	1	29.97	0.378482	0.977951	0.0976711		2.16327	SALINE	MORPHINE	16110.2	6891.14	26204.1	66907.6	29028.2	26455.9	1378.98	0	0	52295.7	13418.7	25926.2
CTL1_RAT	Choline transporter-like protein 1 OS=Rattus norvegicus OX=10116 GN=Slc44a1 PE=1 SV=1	73043	5	5	322.4	0.162152	0.977951	0.297125		1.18141	SALINE	MORPHINE	346168	267522	416442	362017	348037	61538.2	312345	209992	380812	275231	294595	71370.3
CTNB1_RAT	Catenin beta-1 OS=Rattus norvegicus OX=10116 GN=Ctnnb1 PE=1 SV=1	85400	38	35	2699.79	0.0591502	0.99626	0.751799		1.02067	MORPHINE	SALINE	3.28437e+07	4.39699e+07	3.06052e+07	3.15472e+07	3.47415e+07	6.22035e+06	3.31847e+07	3.88323e+07	3.46707e+07	3.51502e+07	3.54595e+07	2.39919e+06
CTND2_RAT	Catenin delta-2 (Fragment) OS=Rattus norvegicus OX=10116 GN=Ctnnd2 PE=1 SV=1	28910	5	5	399.76	0.0537938	0.99626	0.838014		1.01517	SALINE	MORPHINE	1.696e+06	1.66929e+06	1.31947e+06	1.66666e+06	1.58786e+06	179412	1.86602e+06	1.65879e+06	1.6011e+06	1.13061e+06	1.56413e+06	310591
CTR2_RAT	Cationic amino acid transporter 2 OS=Rattus norvegicus OX=10116 GN=Slc7a2 PE=1 SV=1	71647	1	1	52.29	0.118659	0.982733	0.404064		1.40275	SALINE	MORPHINE	2955.12	1142.44	3901.36	2135.31	2533.56	1175.08	2358.73	2073.53	2589.24	203.033	1806.13	1089.35
CTTB2_RAT	Cortactin-binding protein 2 OS=Rattus norvegicus OX=10116 GN=Cttnbp2 PE=1 SV=1	178656	21	21	1017.02	0.0698143	0.99626	0.644112		1.10377	MORPHINE	SALINE	4.52552e+06	4.91006e+06	2.92573e+06	3.21219e+06	3.89338e+06	971870	5.30664e+06	5.27985e+06	3.61117e+06	2.99197e+06	4.29741e+06	1.17741e+06
CTU2_RAT	Cytoplasmic tRNA 2-thiolation protein 2 OS=Rattus norvegicus OX=10116 GN=Ctu2 PE=2 SV=2	57722	4	4	157.59	0.0997	0.990948	0.472904		1.15443	MORPHINE	SALINE	110673	149230	197423	195555	163220	41522.4	170836	130773	220105	231989	188426	46671.2
CUBN_RAT	Cubilin OS=Rattus norvegicus OX=10116 GN=Cubn PE=1 SV=2	398732	1	0	29.83					1	---	---
CUL3_RAT	Cullin-3 OS=Rattus norvegicus OX=10116 GN=Cul3 PE=1 SV=2	88875	50	49	3209.44	0.0687437	0.99626	0.652976		1.06366	MORPHINE	SALINE	3.55243e+07	4.50752e+07	2.8775e+07	2.97762e+07	3.47877e+07	7.47534e+06	4.40332e+07	4.16144e+07	3.13391e+07	3.10222e+07	3.70022e+07	6.79552e+06
CUL5_RAT;CLUA1_RAT	Cullin-5 OS=Rattus norvegicus OX=10116 GN=Cul5 PE=1 SV=3	90832	39	39	2094.98	0.0798608	0.99626	0.573217		1.07186	MORPHINE	SALINE	1.45644e+07	2.06132e+07	1.35303e+07	1.49105e+07	1.59046e+07	3.19334e+06	2.03776e+07	1.82267e+07	1.51575e+07	1.44281e+07	1.70475e+07	2.76367e+06
CUL7_RAT	Cullin-7 OS=Rattus norvegicus OX=10116 GN=Cul7 PE=1 SV=1	192539	9	8	340.64	0.0545159	0.99626	0.823593		1.02393	MORPHINE	SALINE	460213	390794	495793	478949	456437	46112.2	471384	396870	554991	446193	467359	66112.1
CUTA_RAT	Protein CutA OS=Rattus norvegicus OX=10116 GN=Cuta PE=1 SV=2	18647	1	1	27.31	0.0509531	0.99626	0.918216		1.03746	MORPHINE	SALINE	150616	189476	211562	328616	220067	76625.5	139293	113955	342821	317174	228311	118336
CUX1_RAT	Homeobox protein cut-like 1 OS=Rattus norvegicus OX=10116 GN=Cux1 PE=1 SV=2	164441	4	4	169.8	0.0529884	0.99626	0.855937		1.02699	SALINE	MORPHINE	257527	387097	282595	418498	336429	78371.2	381105	424823	266021	238399	327587	89561.4
CWC15_RAT	Spliceosome-associated protein CWC15 homolog OS=Rattus norvegicus OX=10116 GN=Cwc15 PE=1 SV=1	26622	2	2	98.23	0.0816641	0.99626	0.562319		1.14983	MORPHINE	SALINE	3.15557e+06	2.55619e+06	2.03837e+06	2.04824e+06	2.44959e+06	529138	3.7021e+06	3.41102e+06	2.2694e+06	1.88399e+06	2.81663e+06	876856
CWC27_RAT	Spliceosome-associated protein CWC27 homolog OS=Rattus norvegicus OX=10116 GN=Cwc27 PE=1 SV=1	53277	2	2	86.18	0.0509066	0.99626	0.920225		1.06647	MORPHINE	SALINE	73637.7	86596.9	98458	120910	94900.7	20085	111915	94513.4	143327	55080.9	101209	36793
CX6C2_RAT;CX6C1_RAT	Cytochrome c oxidase subunit 6C-2 OS=Rattus norvegicus OX=10116 GN=Cox6c2 PE=1 SV=3	8449	3	3	119	0.0900161	0.99626	0.517055		1.08229	MORPHINE	SALINE	985669	668472	573395	600243	706944	190077	786753	904925	682628	686174	765120	104962
CX7A2_RAT	Cytochrome c oxidase subunit 7A2, mitochondrial OS=Rattus norvegicus OX=10116 GN=Cox7a2 PE=1 SV=1	9347	1	1	77.9	0.0708324	0.99626	0.635964		1.19502	MORPHINE	SALINE	80602.2	80912.6	83994.7	95681.9	85297.8	7090.04	73794.8	137060	58363.6	138510	101932	41880.3
CXA1_RAT	Gap junction alpha-1 protein OS=Rattus norvegicus OX=10116 GN=Gja1 PE=1 SV=2	43004	16	16	1182.32	0.495612	0.977951	0.0592818		1.30256	SALINE	MORPHINE	3.05761e+07	2.13458e+07	3.07004e+07	2.79996e+07	2.76555e+07	4.38678e+06	2.55156e+07	1.8787e+07	2.19003e+07	1.87236e+07	2.12316e+07	3.21797e+06
CXA6_RAT	Gap junction alpha-6 protein OS=Rattus norvegicus OX=10116 GN=Gja6 PE=2 SV=1	32839	1	0	34.76					1	---	---
CXAR_RAT	Coxsackievirus and adenovirus receptor homolog OS=Rattus norvegicus OX=10116 GN=Cxadr PE=1 SV=2	39923	9	9	365.71	0.103188	0.990631	0.45871		1.09394	SALINE	MORPHINE	685738	696872	676022	831610	722560	73197.1	625590	830708	452407	733345	660512	162068
CXG2_RAT	Gap junction gamma-2 protein OS=Rattus norvegicus OX=10116 GN=Gjc2 PE=1 SV=2	46961	1	1	51.41	0.087664	0.99626	0.529026		1.2082	SALINE	MORPHINE	36657.5	74850.5	78546.2	99913.4	72491.9	26320.2	45980	100332	63758.5	29930	60000	30229.9
CYB5_RAT	Cytochrome b5 OS=Rattus norvegicus OX=10116 GN=Cyb5a PE=1 SV=2	15346	3	3	201.81	0.0682845	0.99626	0.656876		1.32361	SALINE	MORPHINE	1.99925e+06	2.35928e+06	8.29879e+06	1.09964e+07	5.91343e+06	4.4527e+06	2.24236e+06	1.2988e+06	9.24365e+06	5.08584e+06	4.46766e+06	3.56772e+06
CYB5B_RAT	Cytochrome b5 type B OS=Rattus norvegicus OX=10116 GN=Cyb5b PE=1 SV=2	16255	6	5	546.5	0.0802419	0.99626	0.570876		1.14484	MORPHINE	SALINE	1.38901e+07	2.08874e+07	2.32403e+07	2.30206e+07	2.02596e+07	4.3769e+06	2.80754e+07	1.56861e+07	1.87933e+07	3.02215e+07	2.31941e+07	7.04622e+06
CYBP_RAT	Calcyclin-binding protein OS=Rattus norvegicus OX=10116 GN=Cacybp PE=1 SV=1	26525	18	17	1092.22	0.457829	0.977951	0.0694495		1.19068	MORPHINE	SALINE	1.68266e+07	21288732	2.17564e+07	1.73158e+07	1.92969e+07	2.58481e+06	2.58501e+07	2.32e+07	2.11896e+07	2.1666e+07	2.29764e+07	2.09908e+06
CYC_RAT;CYC2_RAT	Cytochrome c, somatic OS=Rattus norvegicus OX=10116 GN=Cycs PE=1 SV=2	11598	5	5	222.06	0.0524002	0.99626	0.870696		1.04701	SALINE	MORPHINE	1.82646e+06	976629	513466	862963	1.04488e+06	557081	992329	1.03563e+06	787420	1.17647e+06	997964	160878
CYGB_RAT	Cytoglobin OS=Rattus norvegicus OX=10116 GN=Cygb PE=1 SV=1	21483	15	15	746.89	0.532539	0.977951	0.0508312		1.18127	MORPHINE	SALINE	1.03445e+07	1.41397e+07	1.16372e+07	1.07734e+07	1.17237e+07	1.69801e+06	1.40669e+07	1.38793e+07	1.32088e+07	1.42406e+07	1.38489e+07	451530
CYH1_RAT	Cytohesin-1 OS=Rattus norvegicus OX=10116 GN=Cyth1 PE=1 SV=1	46244	5	3	195.2	0.0632851	0.99626	0.703966		1.08703	SALINE	MORPHINE	31867.3	321647	47165.3	44696.4	111344	140362	89084.5	70040.6	205776	44816.9	102430	71243.5
CYH2_RAT	Cytohesin-2 OS=Rattus norvegicus OX=10116 GN=Cyth2 PE=1 SV=1	46542	5	2	282.15	0.123762	0.977951	0.388475		3.28176	SALINE	MORPHINE	150941	299522	10596.7	20124.5	120296	135560	34209.3	20593.2	89092.3	2728.8	36655.9	37258.7
CYH3_RAT	Cytohesin-3 OS=Rattus norvegicus OX=10116 GN=Cyth3 PE=2 SV=1	46307	6	3	275.58	0.167923	0.977951	0.286341		1.44368	SALINE	MORPHINE	120652	217803	78423.5	118512	133848	59244.5	42806.4	109847	115465	102733	92712.8	33676.3
CYLD_RAT	Ubiquitin carboxyl-terminal hydrolase CYLD OS=Rattus norvegicus OX=10116 GN=Cyld PE=1 SV=1	106644	9	9	398.66	0.053789	0.99626	0.838115		1.04641	MORPHINE	SALINE	832352	950593	937278	872383	898151	55601.6	691578	864700	989114	1.21395e+06	939836	219732
CYTC_RAT	Cystatin-C OS=Rattus norvegicus OX=10116 GN=Cst3 PE=1 SV=2	15427	2	2	195.43	0.0544346	0.99626	0.825151		1.09229	MORPHINE	SALINE	9.90812e+06	1.70183e+07	1.73077e+07	2.25665e+07	1.67002e+07	5.19667e+06	1.22217e+07	1.3289e+07	1.71232e+07	3.03318e+07	1.82414e+07	8.3305e+06
CYTSA_RAT	Cytospin-A OS=Rattus norvegicus OX=10116 GN=Specc1l PE=1 SV=1	124262	11	11	529.17	0.0731868	0.99626	0.618069		1.12733	MORPHINE	SALINE	426810	333710	371162	323950	363908	46611.2	497019	540321	309612	294030	410246	126600
D2HDH_RAT	D-2-hydroxyglutarate dehydrogenase, mitochondrial OS=Rattus norvegicus OX=10116 GN=D2hgdh PE=3 SV=1	58767	13	13	655.74	0.208638	0.977951	0.224489		1.13234	SALINE	MORPHINE	3.27402e+06	3.15624e+06	3.00427e+06	2.81921e+06	3.06343e+06	196725	2.67214e+06	3.4427e+06	2.53387e+06	2.17288e+06	2.7054e+06	534704
DAB1_RAT	Disabled homolog 1 OS=Rattus norvegicus OX=10116 GN=Dab1 PE=1 SV=1	59863	2	2	93.55	0.193905	0.977951	0.244386		1.22738	MORPHINE	SALINE	84681	103526	61180.8	87317.2	84176.4	17448.4	125211	118141	93377.9	76536.2	103317	22473
DAB2_RAT	Disabled homolog 2 OS=Rattus norvegicus OX=10116 GN=Dab2 PE=1 SV=1	82326	5	5	262.59	0.260386	0.977951	0.170157		1.59194	SALINE	MORPHINE	465681	279285	328434	296593	342498	84607	212971	174560	415546	57502.3	215145	149068
DAB2P_RAT	Disabled homolog 2-interacting protein OS=Rattus norvegicus OX=10116 GN=Dab2ip PE=1 SV=1	109936	23	19	1307.48	0.11771	0.984233	0.407084		1.05737	MORPHINE	SALINE	3.85012e+06	3.68339e+06	3.64802e+06	3.73668e+06	3.72955e+06	88254.6	3.53395e+06	3.9657e+06	4.57272e+06	3.70163e+06	3.9435e+06	455575
DAPK3_RAT	Death-associated protein kinase 3 OS=Rattus norvegicus OX=10116 GN=Dapk3 PE=1 SV=1	51418	3	3	135.48	0.0762643	0.99626	0.596417		1.25453	MORPHINE	SALINE	118123	110116	96741.9	111632	109153	8973.31	90390.4	250469	111687	95195.5	136935	76236.7
DBNL_RAT	Drebrin-like protein OS=Rattus norvegicus OX=10116 GN=Dbnl PE=1 SV=1	48583	17	17	1193.85	0.050052	0.997702	0.980858		1.00963	SALINE	MORPHINE	1.1747e+07	1.37405e+07	1.76683e+07	1.57651e+07	1.47302e+07	2.55492e+06	1.38682e+07	1.27546e+07	1.63697e+07	1.53666e+07	1.45898e+07	1.59793e+06
DC1I1_RAT	Cytoplasmic dynein 1 intermediate chain 1 OS=Rattus norvegicus OX=10116 GN=Dync1i1 PE=1 SV=1	72709	24	23	1647.34	0.129009	0.977951	0.373474		1.10115	MORPHINE	SALINE	3.43491e+07	2.88504e+07	2.96255e+07	3.08912e+07	3.0929e+07	2.43025e+06	4.21448e+07	3.46404e+07	3.01703e+07	2.9275e+07	3.40576e+07	5.88012e+06
DC1I2_RAT	Cytoplasmic dynein 1 intermediate chain 2 OS=Rattus norvegicus OX=10116 GN=Dync1i2 PE=1 SV=1	71134	21	20	1466.6	0.0929387	0.99626	0.502912		1.0978	MORPHINE	SALINE	3.11795e+07	2.94622e+07	2.43156e+07	2.53058e+07	2.75658e+07	3.28262e+06	3.76139e+07	3.29391e+07	2.44345e+07	2.60592e+07	3.02616e+07	6.13298e+06
DC1L1_RAT	Cytoplasmic dynein 1 light intermediate chain 1 OS=Rattus norvegicus OX=10116 GN=Dync1li1 PE=1 SV=1	56757	33	33	2268.21	0.0719851	0.99626	0.627045		1.06184	MORPHINE	SALINE	2.43429e+07	2.85689e+07	3.58664e+07	3.58139e+07	3.1148e+07	5.6861e+06	3.30796e+07	2.59944e+07	3.60931e+07	3.713e+07	3.30743e+07	5.02286e+06
DC1L2_RAT	Cytoplasmic dynein 1 light intermediate chain 2 OS=Rattus norvegicus OX=10116 GN=Dync1li2 PE=1 SV=1	54711	20	20	1100.85	0.104079	0.990631	0.455208		1.09985	SALINE	MORPHINE	6.08942e+06	7.82795e+06	9.01964e+06	7.77351e+06	7.67763e+06	1.20487e+06	5.69832e+06	7.96438e+06	6.09183e+06	8.16787e+06	6.9806e+06	1.26644e+06
DCA11_RAT	DDB1- and CUL4-associated factor 11 OS=Rattus norvegicus OX=10116 GN=Dcaf11 PE=1 SV=1	61838	3	3	203.85	0.0505644	0.99626	0.937		1.04638	MORPHINE	SALINE	47759	43762.1	96681	73298.6	65375.2	24632.5	35245.8	58380.7	102991	77011.1	68407.1	28695.3
DCAF8_RAT	DDB1- and CUL4-associated factor 8 OS=Rattus norvegicus OX=10116 GN=Dcaf8 PE=1 SV=1	66115	7	7	395.85	0.111918	0.986545	0.426378		1.0557	MORPHINE	SALINE	753474	1.04135e+06	863616	917965	894103	119664	965404	943626	979062	887510	943901	40326.6
DCAKD_RAT	Dephospho-CoA kinase domain-containing protein OS=Rattus norvegicus OX=10116 GN=Dcakd PE=2 SV=1	27335	4	4	185.86	0.052398	0.99626	0.870754		1.01396	MORPHINE	SALINE	479084	662909	339933	527085	502253	133306	594899	590809	649455	201899	509266	206648
DCC_RAT	Netrin receptor DCC OS=Rattus norvegicus OX=10116 GN=Dcc PE=1 SV=2	157842	14	14	632.59	0.208598	0.977951	0.224539		1.13282	SALINE	MORPHINE	1.11824e+06	841236	927405	854058	935235	127773	697241	837875	954251	812970	825584	105415
DCE1_RAT	Glutamate decarboxylase 1 OS=Rattus norvegicus OX=10116 GN=Gad1 PE=2 SV=1	66598	15	14	1159.87	0.063568	0.99626	0.701037		1.06164	MORPHINE	SALINE	7.57475e+06	6.70358e+06	1.05725e+07	9.12751e+06	8.49458e+06	1.70998e+06	8.28226e+06	7.68816e+06	1.2042e+07	8.06044e+06	9.01822e+06	2.03071e+06
DCE2_RAT	Glutamate decarboxylase 2 OS=Rattus norvegicus OX=10116 GN=Gad2 PE=1 SV=1	65360	27	26	1905.02	0.0504019	0.99626	0.946814		1.03121	SALINE	MORPHINE	3.36229e+07	3.05731e+07	5.75708e+07	4.14628e+07	4.08074e+07	1.20803e+07	4.21819e+07	3.06164e+07	4.63302e+07	3.91608e+07	3.95723e+07	6.65475e+06
DCLK1_RAT	Serine/threonine-protein kinase DCLK1 OS=Rattus norvegicus OX=10116 GN=Dclk1 PE=1 SV=1	47651	26	25	1806.37	0.0500902	0.997062	0.974782		1.00142	SALINE	MORPHINE	1.10596e+07	1.53822e+07	8.87087e+06	1.1429e+07	1.16854e+07	2.71081e+06	1.33489e+07	1.33594e+07	1.10093e+07	8.95788e+06	1.16689e+07	2.11858e+06
DCLK2_RAT	Serine/threonine-protein kinase DCLK2 OS=Rattus norvegicus OX=10116 GN=Dclk2 PE=1 SV=2	83964	22	20	1387.17	0.065558	0.99626	0.681407		1.05702	MORPHINE	SALINE	5.78681e+06	7.45394e+06	4.80781e+06	5.60679e+06	5.91384e+06	1.1114e+06	7.37524e+06	6.89196e+06	5.85103e+06	4.8859e+06	6.25103e+06	1.11029e+06
DCMC_RAT	Malonyl-CoA decarboxylase, mitochondrial OS=Rattus norvegicus OX=10116 GN=Mlycd PE=1 SV=1	54727	9	9	571.91	0.116754	0.984233	0.410162		1.24962	MORPHINE	SALINE	1.87005e+06	2.37034e+06	1.76293e+06	1.46714e+06	1.86761e+06	375979	2.21524e+06	3.70557e+06	1.69653e+06	1.71789e+06	2.33381e+06	945386
DCNL3_RAT	DCN1-like protein 3 OS=Rattus norvegicus OX=10116 GN=Dcun1d3 PE=2 SV=1	34329	1	1	40.31	0.0909237	0.99626	0.51258		1.31063	MORPHINE	SALINE	13178.7	63515.4	2337.05	29911.7	27235.7	26714	35651.8	58462.6	41495.2	7174.13	35695.9	21334.2
DCNL5_RAT	DCN1-like protein 5 OS=Rattus norvegicus OX=10116 GN=Dcun1d5 PE=2 SV=1	27551	1	1	53.57	0.0523012	0.99626	0.87336		1.5562	SALINE	MORPHINE	262932	38242.5	14339	56785.2	93074.6	114563	52520.9	66202.6	70116.5	50396.3	59809.1	9812.21
DCPS_RAT	m7GpppX diphosphatase OS=Rattus norvegicus OX=10116 GN=Dcps PE=2 SV=1	38690	9	9	331.56	0.0501216	0.99626	0.970723		1.00919	MORPHINE	SALINE	2.48399e+06	2.31237e+06	1.82024e+06	1.86554e+06	2.12053e+06	328687	2.20955e+06	2.55923e+06	2.36894e+06	1.4224e+06	2.14003e+06	499315
DCTN1_RAT	Dynactin subunit 1 OS=Rattus norvegicus OX=10116 GN=Dctn1 PE=1 SV=2	141842	82	82	6185.71	0.165374	0.977951	0.29103		1.07031	MORPHINE	SALINE	1.1844e+08	1.05324e+08	1.02739e+08	9.97816e+07	1.06571e+08	8.22999e+06	1.28066e+08	1.15482e+08	1.07106e+08	1.05604e+08	1.14065e+08	1.02964e+07
DCTN2_RAT	Dynactin subunit 2 OS=Rattus norvegicus OX=10116 GN=Dctn2 PE=1 SV=1	44121	32	32	2457.87	0.0562948	0.99626	0.792661		1.02278	SALINE	MORPHINE	3.92055e+07	4.80611e+07	3.69787e+07	4.09887e+07	4.13085e+07	4.7913e+06	4.31687e+07	4.3828e+07	3.23447e+07	4.22123e+07	4.03884e+07	5.40336e+06
DCTN4_RAT	Dynactin subunit 4 OS=Rattus norvegicus OX=10116 GN=Dctn4 PE=1 SV=1	53055	11	11	896.58	0.0500104	0.999599	0.991429		1.01152	SALINE	MORPHINE	9.12973e+06	1.13702e+07	1.5685e+07	1.31578e+07	1.23357e+07	2.77515e+06	1.08995e+07	1.02531e+07	1.43825e+07	1.32458e+07	1.21952e+07	1.94411e+06
DCUP_RAT	Uroporphyrinogen decarboxylase (Fragment) OS=Rattus norvegicus OX=10116 GN=Urod PE=1 SV=1	40427	3	3	158.63	0.101764	0.990631	0.464409		1.0657	MORPHINE	SALINE	662784	839240	700043	785165	746808	80128.9	806602	873997	836679	666228	795877	90722
DCX_RAT	Neuronal migration protein doublecortin OS=Rattus norvegicus OX=10116 GN=Dcx PE=1 SV=2	40534	7	6	307.91	0.130826	0.977951	0.368502		1.12331	MORPHINE	SALINE	2.01632e+06	2.25215e+06	2.14166e+06	2.20901e+06	2.15478e+06	102901	2.85454e+06	2.79981e+06	1.88669e+06	2.14096e+06	2.4205e+06	481443
DDAH1_RAT	N(G),N(G)-dimethylarginine dimethylaminohydrolase 1 OS=Rattus norvegicus OX=10116 GN=Ddah1 PE=1 SV=3	31406	18	17	1145.27	0.114473	0.986545	0.417676		1.08156	MORPHINE	SALINE	3.15145e+07	4.08725e+07	4.40294e+07	3.25536e+07	3.72425e+07	6.16537e+06	4.50969e+07	4.21e+07	3.57989e+07	3.81248e+07	4.02801e+07	4.13281e+06
DDAH2_RAT	N(G),N(G)-dimethylarginine dimethylaminohydrolase 2 OS=Rattus norvegicus OX=10116 GN=Ddah2 PE=1 SV=1	29669	13	12	918.81	0.0665454	0.99626	0.672236		1.0317	SALINE	MORPHINE	2.29881e+07	2.85346e+07	2.97955e+07	2.83179e+07	2.7409e+07	3.0184e+06	2.6065e+07	2.61071e+07	2.63445e+07	2.7751e+07	2.65669e+07	798930
DDB1_RAT	DNA damage-binding protein 1 OS=Rattus norvegicus OX=10116 GN=Ddb1 PE=1 SV=1	126781	30	29	1421.18	0.0713142	0.99626	0.632198		1.03637	SALINE	MORPHINE	1.10208e+07	1.05517e+07	8.73867e+06	9.62137e+06	9.98313e+06	1.01317e+06	1.0987e+07	9.39722e+06	9.31958e+06	8.82722e+06	9.63276e+06	937466
DDC_RAT	Aromatic-L-amino-acid decarboxylase OS=Rattus norvegicus OX=10116 GN=Ddc PE=1 SV=1	54018	27	27	2284.6	0.322157	0.977951	0.12603		1.09041	SALINE	MORPHINE	2.18233e+07	2.26367e+07	2.49196e+07	2.23642e+07	2.29359e+07	1.36498e+06	2.00943e+07	2.29536e+07	1.92419e+07	2.18471e+07	2.10342e+07	1.67739e+06
DDR1_RAT	Epithelial discoidin domain-containing receptor 1 OS=Rattus norvegicus OX=10116 GN=Ddr1 PE=2 SV=1	101100	4	4	148.28	0.173867	0.977951	0.275845		1.13403	SALINE	MORPHINE	85100.7	98663.9	85850.8	93828.1	90860.9	6531.25	79239	107329	71409	62510.3	80121.9	19383.1
DDX1_RAT	ATP-dependent RNA helicase DDX1 OS=Rattus norvegicus OX=10116 GN=Ddx1 PE=1 SV=1	82445	34	34	2076.79	0.1128	0.986545	0.42334		1.11224	MORPHINE	SALINE	3.21739e+07	3.45319e+07	2.6559e+07	2.89424e+07	3.05518e+07	3.51212e+06	3.99918e+07	3.92269e+07	2.91328e+07	2.75726e+07	3.3981e+07	6.5376e+06
DDX21_RAT	Nucleolar RNA helicase 2 OS=Rattus norvegicus OX=10116 GN=Ddx21 PE=2 SV=1	85913	6	6	217.72	0.116183	0.985669	0.41202		1.20467	MORPHINE	SALINE	253886	325713	139434	131606	212660	93829.8	253667	324745	278362	167968	256186	65779.4
DDX25_RAT	ATP-dependent RNA helicase DDX25 OS=Rattus norvegicus OX=10116 GN=Ddx25 PE=1 SV=2	54756	1	1	55.29	0.117684	0.984233	0.407167		1.23991	MORPHINE	SALINE	406460	429944	40418.7	481058	339470	201785	396117	357977	371647	557910	420913	92684.2
DDX4_RAT	Probable ATP-dependent RNA helicase DDX4 OS=Rattus norvegicus OX=10116 GN=Ddx4 PE=1 SV=1	77906	1	1	49.28	0.0674107	0.99626	0.664473		1.09962	MORPHINE	SALINE	1.35552e+06	1.61745e+06	1.16234e+06	1.56213e+06	1.42436e+06	207893	1.43139e+06	1.83956e+06	1.95427e+06	1.03982e+06	1.56626e+06	416564
DDX46_RAT	Probable ATP-dependent RNA helicase DDX46 OS=Rattus norvegicus OX=10116 GN=Ddx46 PE=1 SV=1	117313	11	9	403.42	0.29906	0.977951	0.140573		1.20172	SALINE	MORPHINE	467730	452247	461097	538894	479992	39776.9	331084	508517	321485	436598	399421	89494.8
DECR_RAT	2,4-dienoyl-CoA reductase, mitochondrial OS=Rattus norvegicus OX=10116 GN=Decr1 PE=1 SV=2	36110	12	12	528.37	0.170409	0.977951	0.281879		1.17979	SALINE	MORPHINE	7.85116e+06	8.91731e+06	1.30576e+07	8.8681e+06	9.67353e+06	2.30892e+06	8.78336e+06	8.40233e+06	8.91773e+06	6.69401e+06	8.19936e+06	1.02703e+06
DEDD_RAT	Death effector domain-containing protein OS=Rattus norvegicus OX=10116 GN=Dedd PE=2 SV=1	36824	1	1	33.78	0.155615	0.977951	0.31011		1.29067	SALINE	MORPHINE	44766.2	45918.6	31011.2	53138.3	43708.6	9240.23	52866.6	38745.4	13360	30488.5	33865.1	16499.8
DEK_RAT	Protein DEK OS=Rattus norvegicus OX=10116 GN=Dek PE=1 SV=1	42866	5	5	218.43	0.0799506	0.99626	0.572663		1.10784	SALINE	MORPHINE	598939	748290	424279	523519	573757	136581	765727	587481	259321	459103	517908	213370
DEN5A_RAT	DENN domain-containing protein 5A OS=Rattus norvegicus OX=10116 GN=Dennd5a PE=2 SV=1	146544	11	11	536.74	0.0796159	0.99626	0.574733		1.03325	MORPHINE	SALINE	910606	925390	896323	884860	904295	17569.8	863437	1.0609e+06	866782	946334	934364	92652.9
DESI1_RAT	Desumoylating isopeptidase 1 OS=Rattus norvegicus OX=10116 GN=Desi1 PE=2 SV=1	18373	3	3	97.09	0.401911	0.977951	0.0881647		1.20215	MORPHINE	SALINE	496750	578242	467248	406261	487125	71481.7	550287	666991	516996	608116	585597	66042.9
DESM_RAT	Desmin OS=Rattus norvegicus OX=10116 GN=Des PE=1 SV=2	53424	20	14	1335.97	0.255769	0.977951	0.174221		1.77355	SALINE	MORPHINE	4.58243e+06	1.42772e+06	4.50549e+06	3.16562e+06	3.42032e+06	1.47912e+06	1.87615e+06	961159	3.1186e+06	1.75814e+06	1.92851e+06	891412
DEST_RAT	Destrin OS=Rattus norvegicus OX=10116 GN=Dstn PE=1 SV=3	18522	10	7	565.33	0.0558652	0.99626	0.799643		1.11177	SALINE	MORPHINE	1.23698e+07	1.24028e+07	3.58018e+07	4.03008e+07	2.52188e+07	1.49311e+07	1.45387e+07	7.77739e+06	3.47944e+07	3.36233e+07	2.26834e+07	1.36e+07
DGKA_RAT	Diacylglycerol kinase alpha OS=Rattus norvegicus OX=10116 GN=Dgka PE=2 SV=1	82145	6	5	220.09	0.0652909	0.99626	0.683949		1.04472	SALINE	MORPHINE	531390	591235	435697	468919	506810	68858.5	565875	546999	457463	370121	485115	90074.2
DGKB_RAT	Diacylglycerol kinase beta OS=Rattus norvegicus OX=10116 GN=Dgkb PE=1 SV=1	90229	13	12	527.69	0.155224	0.977951	0.310914		1.31328	SALINE	MORPHINE	1.4544e+06	2.46421e+06	1.1211e+06	1.21936e+06	1.56477e+06	615720	1.39804e+06	1.41134e+06	1.17875e+06	777852	1.1915e+06	295668
DGKZ_RAT	Diacylglycerol kinase zeta OS=Rattus norvegicus OX=10116 GN=Dgkz PE=1 SV=1	103943	7	7	365.47	0.171392	0.977951	0.280144		1.30231	SALINE	MORPHINE	754825	806933	1.40437e+06	688963	913772	330605	475047	822747	839608	669212	701654	169409
DGLA_RAT	Sn1-specific diacylglycerol lipase alpha OS=Rattus norvegicus OX=10116 GN=Dagla PE=1 SV=1	115228	1	1	50.58	0.357992	0.977951	0.106991		1.9027	SALINE	MORPHINE	20439.9	22645.1	40484.5	26388.2	27489.4	9004.59	19225.8	17940.1	3987.74	16636.6	14447.6	7052.88
DHB11_RAT;DHB13_RAT	Estradiol 17-beta-dehydrogenase 11 OS=Rattus norvegicus OX=10116 GN=Hsd17b11 PE=2 SV=1	32917	6	6	206.11	0.15042	0.977951	0.321069		1.12114	SALINE	MORPHINE	282992	390954	381568	316150	342916	51990.5	264246	367592	286058	305564	305865	44477.4
DHB12_RAT	Very-long-chain 3-oxoacyl-CoA reductase OS=Rattus norvegicus OX=10116 GN=Hsd17b12 PE=2 SV=1	34819	7	7	254.46	0.0502654	0.99626	0.956765		1.03984	SALINE	MORPHINE	903448	1.14573e+06	1.9141e+06	1.57205e+06	1.38383e+06	448726	1.14307e+06	1.42413e+06	1.63463e+06	1.12141e+06	1.33081e+06	245026
DHB4_RAT	Peroxisomal multifunctional enzyme type 2 OS=Rattus norvegicus OX=10116 GN=Hsd17b4 PE=1 SV=3	79378	23	23	1568.45	0.0522994	0.99626	0.873407		1.01353	SALINE	MORPHINE	9.51954e+06	1.05233e+07	8.13648e+06	8.88726e+06	9.26665e+06	1.01066e+06	8.6156e+06	8.79324e+06	9.58986e+06	9.57314e+06	9.14296e+06	511594
DHB8_RAT	Estradiol 17-beta-dehydrogenase 8 OS=Rattus norvegicus OX=10116 GN=Hsd17b8 PE=1 SV=1	26774	9	9	577.79	0.198957	0.977951	0.237287		1.15297	SALINE	MORPHINE	2.10573e+06	1.73526e+06	1.93029e+06	2.20266e+06	1.99348e+06	205770	2.01344e+06	2.02331e+06	1.56832e+06	1.31095e+06	1.72901e+06	350290
DHE3_RAT	Glutamate dehydrogenase 1, mitochondrial OS=Rattus norvegicus OX=10116 GN=Glud1 PE=1 SV=2	61377	46	46	4466.42	0.0569931	0.99626	0.781846		1.03876	SALINE	MORPHINE	490188912	5.41947e+08	7.08921e+08	6.92196e+08	6.08313e+08	1.08806e+08	6.93236e+08	5.34698e+08	4.98032e+08	6.16502e+08	5.85617e+08	8.71772e+07
DHPR_RAT	Dihydropteridine reductase OS=Rattus norvegicus OX=10116 GN=Qdpr PE=1 SV=1	25536	20	20	1422.41	0.123571	0.977951	0.389039		1.16247	MORPHINE	SALINE	1.0331e+08	1.2338e+08	8.06245e+07	8.68374e+07	9.8538e+07	1.91285e+07	1.50592e+08	1.2171e+08	8.70352e+07	9.88504e+07	1.14547e+08	2.8011e+07
DHSO_RAT	Sorbitol dehydrogenase OS=Rattus norvegicus OX=10116 GN=Sord PE=1 SV=4	38210	9	9	390.9	0.415523	0.977951	0.0831348		1.24983	SALINE	MORPHINE	2.86286e+06	3.47381e+06	3.4361e+06	3.31929e+06	3.27301e+06	281238	3.1276e+06	2.60189e+06	1.92575e+06	2.81986e+06	2.61878e+06	509870
DHTK1_RAT	Probable 2-oxoglutarate dehydrogenase E1 component DHKTD1, mitochondrial OS=Rattus norvegicus OX=10116 GN=Dhtkd1 PE=2 SV=1	102576	18	18	1027.04	0.312105	0.977951	0.132113		1.42831	SALINE	MORPHINE	6.14972e+06	1.19179e+07	6.02149e+06	8.77972e+06	8.21722e+06	2.77534e+06	6.57841e+06	6.10092e+06	6.05431e+06	4.27886e+06	5.75313e+06	1.01098e+06
DHX30_RAT	ATP-dependent RNA helicase DHX30 OS=Rattus norvegicus OX=10116 GN=Dhx30 PE=1 SV=1	133913	30	29	1474.05	0.109915	0.989164	0.433429		1.10859	MORPHINE	SALINE	2.88533e+06	2.26414e+06	4.28125e+06	3.8477e+06	3.31961e+06	914012	3.76115e+06	4.07013e+06	3.73641e+06	3.15261e+06	3.68007e+06	383022
DHX36_RAT	ATP-dependent DNA/RNA helicase DHX36 OS=Rattus norvegicus OX=10116 GN=Dhx36 PE=1 SV=1	113772	14	14	740.41	0.236554	0.977951	0.192623		1.16379	SALINE	MORPHINE	1.30698e+06	1.68868e+06	1.34684e+06	1.4176e+06	1.44003e+06	171969	975721	1.51691e+06	1.16966e+06	1.28713e+06	1.23736e+06	226321
DHYS_RAT	Deoxyhypusine synthase OS=Rattus norvegicus OX=10116 GN=Dhps PE=2 SV=1	40679	5	5	237.82	0.181366	0.977951	0.263404		1.26955	SALINE	MORPHINE	488021	537760	361441	312689	424978	105420	468898	213514	334438	322138	334747	104647
DI3L1_RAT	DIS3-like exonuclease 1 OS=Rattus norvegicus OX=10116 GN=Dis3l PE=2 SV=2	120683	1	1	32.32	0.0571704	0.99626	0.779196		1.04211	MORPHINE	SALINE	42165.2	35318.7	31896.5	30419.6	34950	5229.51	50239.2	58830.5	17013.8	19603.6	36421.8	21233.6
DIAP1_RAT	Protein diaphanous homolog 1 OS=Rattus norvegicus OX=10116 GN=Diaph1 PE=1 SV=3	140321	22	21	1047.94	0.0679539	0.99626	0.659723		1.04525	MORPHINE	SALINE	2.15222e+06	1.98542e+06	1.96056e+06	1.95119e+06	2.01235e+06	94362.7	2.53466e+06	2.04422e+06	2.07905e+06	1.75565e+06	2.1034e+06	321978
DIDH_RAT;AK1CL_RAT	3-alpha-hydroxysteroid dehydrogenase OS=Rattus norvegicus OX=10116 GN=Akr1c9 PE=1 SV=1	37004	8	7	317.76	0.275354	0.977951	0.157818		1.6802	SALINE	MORPHINE	1.02657e+06	404110	407202	732989	642717	298826	320016	360514	631607	217960	382524	176555
DJB11_RAT	DnaJ homolog subfamily B member 11 OS=Rattus norvegicus OX=10116 GN=Dnajb11 PE=2 SV=1	40470	12	12	697.08	0.0570631	0.99626	0.780796		1.04113	MORPHINE	SALINE	2.89567e+06	5.14732e+06	2.74985e+06	2.84267e+06	3.40888e+06	1.16053e+06	4.4588e+06	4.07347e+06	2.81038e+06	2.85363e+06	3.54907e+06	842990
DJC10_RAT	DnaJ homolog subfamily C member 10 OS=Rattus norvegicus OX=10116 GN=Dnajc10 PE=2 SV=2	90689	18	17	800.6	0.253178	0.977951	0.17656		1.1379	MORPHINE	SALINE	3.8019e+06	4.04047e+06	3.15423e+06	3.63246e+06	3.65726e+06	374799	4.53689e+06	4.47844e+06	4.19633e+06	3.4348e+06	4.16162e+06	506843
DJC12_RAT	DnaJ homolog subfamily C member 12 OS=Rattus norvegicus OX=10116 GN=Dnajc12 PE=2 SV=1	22964	1	1	40.03	0.0898428	0.99626	0.517918		1.07226	MORPHINE	SALINE	69296.9	104268	114004	108331	98975	20184.3	116394	93091.4	108250	106773	106127	9665.47
DJC17_RAT	DnaJ homolog subfamily C member 17 OS=Rattus norvegicus OX=10116 GN=Dnajc17 PE=3 SV=1	34523	1	1	26.65	0.263583	0.977951	0.167417		1.35873	SALINE	MORPHINE	41047.5	52895.4	40707.6	28517.4	40792	9953.76	26790.5	46146.8	21487.5	25664	30022.2	10989.1
DLDH_RAT	Dihydrolipoyl dehydrogenase, mitochondrial OS=Rattus norvegicus OX=10116 GN=Dld PE=1 SV=1	54004	26	26	2438.13	0.0503982	0.99626	0.94706		1.01299	SALINE	MORPHINE	1.09434e+08	1.04441e+08	1.64334e+08	1.17306e+08	1.23879e+08	2.74851e+07	106909344	1.05421e+08	1.56915e+08	1.19917e+08	1.22291e+08	2.39836e+07
DLG1_RAT	Disks large homolog 1 OS=Rattus norvegicus OX=10116 GN=Dlg1 PE=1 SV=1	100509	36	29	2113.56	0.124698	0.977951	0.385724		1.05283	MORPHINE	SALINE	2.87878e+07	3.36252e+07	2.65088e+07	2.71717e+07	2.90234e+07	3.21374e+06	2.867e+07	3.05019e+07	3.074e+07	3.23145e+07	3.05566e+07	1.49288e+06
DLG2_RAT	Disks large homolog 2 OS=Rattus norvegicus OX=10116 GN=Dlg2 PE=1 SV=1	94875	35	30	2140.47	0.0546717	0.99626	0.820646		1.01074	SALINE	MORPHINE	1.51964e+07	1.40697e+07	1.41007e+07	1.51104e+07	1.46193e+07	617837	1.51821e+07	1.64106e+07	1.20393e+07	1.42239e+07	1.4464e+07	1.84769e+06
DLG3_RAT	Disks large homolog 3 OS=Rattus norvegicus OX=10116 GN=Dlg3 PE=1 SV=1	93481	25	25	1438.77	0.052595	0.99626	0.86562		1.01125	MORPHINE	SALINE	9.24745e+06	9.91545e+06	7.70276e+06	8.62784e+06	8.87337e+06	941006	8.06042e+06	9.71851e+06	9.58024e+06	8.53369e+06	8.97321e+06	806293
DLG4_RAT	Disks large homolog 4 OS=Rattus norvegicus OX=10116 GN=Dlg4 PE=1 SV=1	80416	35	33	2913.53	0.0555741	0.99626	0.804536		1.01647	SALINE	MORPHINE	4.36712e+07	4.70175e+07	3.86767e+07	4.50985e+07	4.3616e+07	3.56685e+06	4.94954e+07	4.4247e+07	4.16998e+07	3.61949e+07	4.29093e+07	5.52905e+06
DLGP1_RAT	Disks large-associated protein 1 OS=Rattus norvegicus OX=10116 GN=Dlgap1 PE=1 SV=1	110109	11	10	446.33	0.113925	0.986545	0.419517		1.16355	SALINE	MORPHINE	1.88475e+06	1.16961e+06	1.47118e+06	1.17508e+06	1.42515e+06	337239	1.18863e+06	1.5141e+06	1.41996e+06	776637	1.22483e+06	328603
DLGP2_RAT	Disks large-associated protein 2 OS=Rattus norvegicus OX=10116 GN=Dlgap2 PE=1 SV=3	118903	3	1	128.79	0.0837771	0.99626	0.550103		1.28745	MORPHINE	SALINE	22431.1	23380.1	25579.1	17698.5	22272.2	3322	20335.1	14903.6	46641.9	32816.8	28674.4	14132.3
DLGP3_RAT	Disks large-associated protein 3 OS=Rattus norvegicus OX=10116 GN=Dlgap3 PE=1 SV=2	105925	12	11	586.11	0.0656181	0.99626	0.680839		1.01962	MORPHINE	SALINE	1.84095e+06	1.96243e+06	1.8446e+06	2.11865e+06	1.94166e+06	130794	1.83916e+06	2.09759e+06	2.06606e+06	1.91623e+06	1.97976e+06	122661
DLGP4_RAT	Disks large-associated protein 4 OS=Rattus norvegicus OX=10116 GN=Dlgap4 PE=1 SV=1	107968	7	6	365.99	0.114505	0.986545	0.417568		1.08286	SALINE	MORPHINE	898630	870228	771065	838222	844536	54845.3	923566	890258	598774	707042	779910	153768
DLK1_RAT	Protein delta homolog 1 OS=Rattus norvegicus OX=10116 GN=Dlk1 PE=1 SV=1	41121	2	2	71.06	0.060034	0.99626	0.740659		1.20434	SALINE	MORPHINE	989248	149199	176761	269446	396164	398721	130624	184280	854637	146250	328948	351183
DLX5_RAT	Homeobox protein DLX-5 OS=Rattus norvegicus OX=10116 GN=Dlx5 PE=2 SV=1	31406	1	1	32.59	0.0593818	0.99626	0.748823		1.11881	SALINE	MORPHINE	105649	95865.4	222468	147880	142966	57607.3	116185	110935	170698	113316	127783	28689.9
DMD_RAT	Dystrophin OS=Rattus norvegicus OX=10116 GN=Dmd PE=1 SV=2	425563	25	23	1244.77	0.0689996	0.99626	0.650828		1.0951	SALINE	MORPHINE	2.29528e+06	2.15428e+06	3.76028e+06	3.21708e+06	2.85673e+06	764833	2.12718e+06	2.083e+06	3.31986e+06	2.90451e+06	2.60864e+06	605937
DNA2_RAT	DNA replication ATP-dependent helicase/nuclease DNA2 OS=Rattus norvegicus OX=10116 GN=Dna2 PE=3 SV=1	119512	2	1	69.2	0.138167	0.977951	0.349483		1.58621	MORPHINE	SALINE	129307	46709.4	120791	74331	92784.7	39079.9	83294.2	124154	298011	83244.6	147176	102387
DNAL1_RAT	Dynein light chain 1, axonemal OS=Rattus norvegicus OX=10116 GN=Dnal1 PE=1 SV=1	21489	4	4	182.31	0.218387	0.977951	0.212574		2.32579	MORPHINE	SALINE	359713	443110	355173	289970	361992	62766.6	445291	427392	402536	2.09244e+06	841916	833870
DNAS1_RAT	Deoxyribonuclease-1 OS=Rattus norvegicus OX=10116 GN=Dnase1 PE=2 SV=1	32044	1	1	29.59	0.22335	0.977951	0.206848		1.54054	SALINE	MORPHINE	99437.1	66569.5	93546.5	88246.8	86950	14335.1	97795.5	101951	18442.6	7576.48	56441.3	50375
DNJA1_RAT	DnaJ homolog subfamily A member 1 OS=Rattus norvegicus OX=10116 GN=Dnaja1 PE=1 SV=1	44839	18	18	1172.85	0.051378	0.99626	0.901767		1.00074	MORPHINE	SALINE	1.90383e+07	2.23293e+07	1.29457e+07	1.2399e+07	1.66781e+07	4.82178e+06	1.72296e+07	2.01474e+07	1.59556e+07	1.34289e+07	1.66904e+07	2.79399e+06
DNJA2_RAT	DnaJ homolog subfamily A member 2 OS=Rattus norvegicus OX=10116 GN=Dnaja2 PE=1 SV=1	45737	20	20	1174.26	0.159604	0.977951	0.302085		1.16823	MORPHINE	SALINE	1.37542e+07	1.71852e+07	1.13865e+07	1.15766e+07	1.34756e+07	2.69626e+06	1.44735e+07	2.03766e+07	1.52855e+07	1.28348e+07	1.57426e+07	3.25311e+06
DNJB6_RAT	DnaJ homolog subfamily B member 6 OS=Rattus norvegicus OX=10116 GN=Dnajb6 PE=1 SV=1	38898	9	9	377.84	0.0705499	0.99626	0.638199		1.13264	MORPHINE	SALINE	2.99394e+06	3.31462e+06	2.78201e+06	2.71382e+06	2.9511e+06	270108	4.17614e+06	4.27093e+06	2.11465e+06	2.80843e+06	3.34254e+06	1.05669e+06
DNJC2_RAT	DnaJ homolog subfamily C member 2 OS=Rattus norvegicus OX=10116 GN=Dnajc2 PE=1 SV=1	71725	7	6	411.24	0.316054	0.977951	0.12968		1.17573	MORPHINE	SALINE	507230	640286	650413	671119	617262	74468.4	817895	770488	710841	603714	725734	92389.2
DNJC3_RAT	DnaJ homolog subfamily C member 3 OS=Rattus norvegicus OX=10116 GN=Dnajc3 PE=1 SV=3	57525	10	10	578.6	0.0504024	0.99626	0.946782		1.00514	SALINE	MORPHINE	1.18719e+06	1.19859e+06	2.20012e+06	1.50423e+06	1.52253e+06	474994	1.31772e+06	1.2005e+06	1.85454e+06	1.68623e+06	1.51475e+06	306833
DNJC5_RAT	DnaJ homolog subfamily C member 5 OS=Rattus norvegicus OX=10116 GN=Dnajc5 PE=1 SV=1	22086	15	15	1175.05	0.0721725	0.99626	0.625624		1.04783	SALINE	MORPHINE	6.81052e+07	7.87461e+07	7.90861e+07	6.88442e+07	7.36954e+07	6.03745e+06	8.18638e+07	8.82223e+07	5.7144e+07	5.40953e+07	7.03314e+07	1.72298e+07
DNJC8_RAT	DnaJ homolog subfamily C member 8 OS=Rattus norvegicus OX=10116 GN=Dnajc8 PE=2 SV=1	29794	8	7	385.45	0.479891	0.977951	0.0633063		1.18771	SALINE	MORPHINE	2.61225e+06	2.54496e+06	2.38819e+06	2.19119e+06	2.43415e+06	187207	2.04716e+06	2.45059e+06	1.80437e+06	1.89566e+06	2.04944e+06	285558
DNLI1_RAT	DNA ligase 1 OS=Rattus norvegicus OX=10116 GN=Lig1 PE=1 SV=1	102418	1	1	26.44	0.0737665	0.99626	0.613848		1.05478	SALINE	MORPHINE	61797	80972.4	81670.1	86188.4	77657	10823.1	77449.1	82081.8	62826.6	72138.2	73623.9	8265.53
DNM1L_RAT	Dynamin-1-like protein OS=Rattus norvegicus OX=10116 GN=Dnm1l PE=1 SV=1	83856	69	69	5323.65	0.0588325	0.99626	0.755953		1.08516	SALINE	MORPHINE	1.99557e+08	2.91402e+08	1.47586e+08	1.57533e+08	1.9902e+08	6.5578e+07	2.2407e+08	2.03053e+08	164456496	1.42028e+08	1.83402e+08	3.7017e+07
DNMT1_RAT	DNA (cytosine-5)-methyltransferase 1 OS=Rattus norvegicus OX=10116 GN=Dnmt1 PE=1 SV=2	182659	2	2	80.31	0.341643	0.977951	0.115204		1.35981	SALINE	MORPHINE	18877.4	20142.5	30451.2	25812.7	23821	5350.93	11854	17601	20980.2	19636.3	17517.9	4023.35
DNS2A_RAT	Deoxyribonuclease-2-alpha OS=Rattus norvegicus OX=10116 GN=Dnase2 PE=2 SV=1	38151	3	3	110.78	0.111212	0.986545	0.428839		1.19684	MORPHINE	SALINE	86979.4	80446.5	23217.9	76860.6	66876.1	29405.4	88558.8	89399.2	84887.8	57314.1	80040	15276.7
DOC2A_RAT	Double C2-like domain-containing protein alpha OS=Rattus norvegicus OX=10116 GN=Doc2a PE=1 SV=1	44562	2	2	81.19	0.286081	0.977951	0.149692		1.74277	SALINE	MORPHINE	298436	498136	274466	313716	346189	102578	47898.9	294491	197755	254426	198643	108048
DOCK9_RAT	Dedicator of cytokinesis protein 9 (Fragment) OS=Rattus norvegicus OX=10116 GN=Dock9 PE=2 SV=2	82402	4	3	136.99	0.397398	0.977951	0.0899092		1.13301	MORPHINE	SALINE	310948	354026	332504	346608	336022	18949.7	325355	414404	384913	398198	380717	38828.5
DOHH_RAT	Deoxyhypusine hydroxylase OS=Rattus norvegicus OX=10116 GN=Dohh PE=2 SV=1	33056	7	7	328	0.207789	0.977951	0.225571		1.07173	MORPHINE	SALINE	369456	385133	372529	354032	370288	12784.8	403695	439861	351746	392097	396850	36303.4
DOPO_RAT	Dopamine beta-hydroxylase OS=Rattus norvegicus OX=10116 GN=Dbh PE=1 SV=1	69830	4	4	136.56	0.0500698	0.997062	0.977813		1.0232	SALINE	MORPHINE	252045	412473	183018	313202	290184	97337.4	231871	339751	355088	207708	283604	74607.6
DPCD_RAT	Protein DPCD OS=Rattus norvegicus OX=10116 GN=Dpcd PE=2 SV=2	23140	5	5	208.57	0.0520816	0.99626	0.879486		1.01325	SALINE	MORPHINE	1.11195e+06	1.39365e+06	1.23784e+06	1.42214e+06	1.29139e+06	144473	1.18626e+06	1.16895e+06	1.43399e+06	1.30883e+06	1.27451e+06	123211
DPH2_RAT	2-(3-amino-3-carboxypropyl)histidine synthase subunit 2 OS=Rattus norvegicus OX=10116 GN=Dph2 PE=2 SV=1	52292	2	2	179.52	0.0559534	0.99626	0.798189		1.01949	MORPHINE	SALINE	148638	131003	295586	208565	195948	74258.5	196838	149944	243278	209013	199768	38598.8
DPOD1_RAT	DNA polymerase delta catalytic subunit OS=Rattus norvegicus OX=10116 GN=Pold1 PE=2 SV=1	123523	3	2	110.22	0.088794	0.99626	0.523206		1.30862	SALINE	MORPHINE	6055.44	25174.6	33203.8	32503.6	24234.4	12651.6	7439.8	32154.1	30991	3491.24	18519	15166.3
DPOD2_RAT	DNA polymerase delta subunit 2 OS=Rattus norvegicus OX=10116 GN=Pold2 PE=1 SV=1	51314	1	1	52.71	0.06896	0.99626	0.651159		1.3979	SALINE	MORPHINE	0	5462.43	0	0	1365.61	2731.21	3526.66	0	380.932	0	976.898	1709.3
DPOG1_RAT	DNA polymerase subunit gamma-1 OS=Rattus norvegicus OX=10116 GN=Polg PE=2 SV=1	136769	1	1	25.52	0.0774707	0.99626	0.588402		1.5267	MORPHINE	SALINE	168427	21028.6	11476.2	6392.59	51831	77966.9	157748	158022	409.714	341.855	79130.5	90938.2
DPOLB_RAT	DNA polymerase beta OS=Rattus norvegicus OX=10116 GN=Polb PE=1 SV=4	38303	2	2	93.44	0.413254	0.977951	0.0839501		1.9714	SALINE	MORPHINE	107978	103232	83550.2	97247.8	98002.1	10587.8	87982.8	69872.6	12553.1	28439.5	49712	35139.8
DPP10_RAT	Inactive dipeptidyl peptidase 10 OS=Rattus norvegicus OX=10116 GN=Dpp10 PE=1 SV=1	90833	8	6	347.26	0.514621	0.977951	0.0547673		1.28323	SALINE	MORPHINE	280896	301210	373182	348045	325833	42272.5	267389	201130	246982	300163	253916	41451.7
DPP2_RAT	Dipeptidyl peptidase 2 OS=Rattus norvegicus OX=10116 GN=Dpp7 PE=1 SV=1	55079	10	10	497.87	0.319385	0.977951	0.127672		1.21086	SALINE	MORPHINE	5.96016e+06	6.34064e+06	8.95682e+06	7.21326e+06	7.11772e+06	1.33357e+06	5.45108e+06	5.3379e+06	6.64816e+06	6.07581e+06	5.87824e+06	607246
DPP3_RAT	Dipeptidyl peptidase 3 OS=Rattus norvegicus OX=10116 GN=Dpp3 PE=1 SV=2	82987	32	32	2231.85	0.0501245	0.99626	0.970384		1.02373	SALINE	MORPHINE	3.99866e+07	5.94785e+07	3.42859e+07	3.53684e+07	4.22799e+07	1.17292e+07	4.83114e+07	4.42585e+07	3.64832e+07	3.61465e+07	4.12999e+07	5.9909e+06
DPP6_RAT	Dipeptidyl aminopeptidase-like protein 6 OS=Rattus norvegicus OX=10116 GN=Dpp6 PE=1 SV=1	97241	42	39	2693.72	0.0567906	0.99626	0.784918		1.02071	SALINE	MORPHINE	7.6053e+07	8.82888e+07	9.58648e+07	8.85373e+07	8.71859e+07	8.21193e+06	6.96448e+07	7.49931e+07	9.60313e+07	1.00998e+08	8.54169e+07	1.54149e+07
DPY30_RAT	Protein dpy-30 homolog OS=Rattus norvegicus OX=10116 GN=Dpy30 PE=1 SV=1	11194	1	1	42.4	0.429106	0.977951	0.0784384		2.59685	SALINE	MORPHINE	260625	342319	231700	228650	265823	52993.1	10217.7	224059	98136.5	77041.1	102364	89367.7
DPYL1_RAT	Dihydropyrimidinase-related protein 1 OS=Rattus norvegicus OX=10116 GN=Crmp1 PE=1 SV=1	62157	54	48	4556.39	0.0506272	0.99626	0.933597		1.02876	SALINE	MORPHINE	1.96533e+08	229895233	3.33354e+08	2.23882e+08	2.45916e+08	6.00728e+07	2.47873e+08	2.1569e+08	2.59565e+08	2.33035e+08	2.39041e+08	1.89786e+07
DPYL2_RAT	Dihydropyrimidinase-related protein 2 OS=Rattus norvegicus OX=10116 GN=Dpysl2 PE=1 SV=1	62239	66	58	6601.01	0.0589745	0.99626	0.754087		1.03794	MORPHINE	SALINE	1813637222	2163735856	3109021184	2546190621	2.40815e+09	5.54815e+08	2382315683	1982345086	2755070109	2878293754	2499506158	4.04138e+08
DPYL3_RAT	Dihydropyrimidinase-related protein 3 OS=Rattus norvegicus OX=10116 GN=Dpysl3 PE=1 SV=2	61928	55	46	4922.49	0.0724505	0.99626	0.623531		1.05727	MORPHINE	SALINE	1.43926e+08	1.73113e+08	2.49547e+08	2.03515e+08	1.92525e+08	4.51331e+07	1.95341e+08	1.71093e+08	2.33562e+08	2.14211e+08	2.03552e+08	2.66784e+07
DPYL4_RAT	Dihydropyrimidinase-related protein 4 (Fragment) OS=Rattus norvegicus OX=10116 GN=Dpysl4 PE=1 SV=1	61047	36	35	3032.44	0.0512319	0.99626	0.907086		1.00148	MORPHINE	SALINE	1.01133e+08	1.15435e+08	1.85842e+08	1.26123e+08	1.32133e+08	3.72408e+07	1.23663e+08	1.11974e+08	1.63272e+08	1.30409e+08	1.32329e+08	2.19893e+07
DPYL5_RAT	Dihydropyrimidinase-related protein 5 OS=Rattus norvegicus OX=10116 GN=Dpysl5 PE=1 SV=1	61501	52	52	3609.56	0.0657889	0.99626	0.679231		1.04525	MORPHINE	SALINE	1.5228e+08	1.86464e+08	2.6719e+08	213041758	2.04744e+08	4.8494e+07	2.01605e+08	1.81186e+08	2.31311e+08	2.41933e+08	2.14009e+08	2.77506e+07
DRC2_RAT	Dynein regulatory complex subunit 2 OS=Rattus norvegicus OX=10116 GN=Ccdc65 PE=2 SV=1	58967	1	1	28.85	0.0507449	0.99626	0.927658		1.02882	MORPHINE	SALINE	10665.4	35634.2	19756.4	24552.5	22652.1	10395.7	30143.9	12024.3	17119.8	33931.7	23304.9	10411.7
DREB_RAT	Drebrin OS=Rattus norvegicus OX=10116 GN=Dbn1 PE=1 SV=3	77424	31	31	2427.43	0.217972	0.977951	0.213062		1.06139	MORPHINE	SALINE	6.24826e+07	6.80701e+07	6.144e+07	6.53341e+07	6.43317e+07	2.98674e+06	6.17797e+07	7.01017e+07	7.28057e+07	6.84363e+07	6.82809e+07	4.6932e+06
DRP2_RAT	Dystrophin-related protein 2 OS=Rattus norvegicus OX=10116 GN=Drp2 PE=1 SV=2	107977	4	2	182.37	0.0705379	0.99626	0.638294		1.04738	SALINE	MORPHINE	87457.4	95732.4	78027.7	103548	91191.4	10962.5	83897.9	101569	93497.3	69299.9	87066.1	13873
DRS7B_RAT	Dehydrogenase/reductase SDR family member 7B OS=Rattus norvegicus OX=10116 GN=Dhrs7b PE=1 SV=1	35320	7	7	414.46	0.0765463	0.99626	0.594522		1.04872	SALINE	MORPHINE	963047	1.03097e+06	819860	995160	952260	92524.4	886877	1.115e+06	880651	749553	908020	151821
DSRAD_RAT	Double-stranded RNA-specific adenosine deaminase OS=Rattus norvegicus OX=10116 GN=Adar PE=1 SV=1	129830	15	15	808.45	0.0510201	0.99626	0.915404		1.03499	MORPHINE	SALINE	2.049e+06	2.26519e+06	2.83843e+06	2.17752e+06	2.33254e+06	348753	2.16998e+06	2.04891e+06	2.00492e+06	3.43278e+06	2.41415e+06	682663
DTBP1_RAT	Dysbindin OS=Rattus norvegicus OX=10116 GN=Dtnbp1 PE=1 SV=1	39717	1	1	28.69	0.0759468	0.99626	0.598569		1.05755	SALINE	MORPHINE	165418	196786	167708	137765	166919	24117	173298	176650	146237	135159	157836	20345.3
DTNB_RAT	Dystrobrevin beta OS=Rattus norvegicus OX=10116 GN=Dtnb PE=1 SV=2	73830	10	10	450.99	0.116579	0.984233	0.410731		1.21497	SALINE	MORPHINE	3.92131e+06	8.65225e+06	6.26278e+06	5.05521e+06	5.97289e+06	2.02601e+06	5.4308e+06	4.91679e+06	5.20487e+06	4.11183e+06	4.91607e+06	575952
DUS12_RAT	Dual specificity protein phosphatase 12 OS=Rattus norvegicus OX=10116 GN=Dusp12 PE=1 SV=1	37173	3	3	116.74	0.0779766	0.99626	0.585113		1.058	MORPHINE	SALINE	271282	294000	295352	286925	286890	11041.8	337177	335123	239113	302707	303530	45754.6
DUS15_RAT	Dual specificity protein phosphatase 15 OS=Rattus norvegicus OX=10116 GN=Dusp15 PE=2 SV=1	26293	10	10	494.04	0.26215	0.977951	0.168637		1.31368	MORPHINE	SALINE	3.25856e+06	4.71147e+06	3.95272e+06	4.43744e+06	4.09005e+06	636938	5.81176e+06	3.95222e+06	4.39492e+06	7.33324e+06	5.37303e+06	1.52865e+06
DUS3L_RAT	tRNA-dihydrouridine(47) synthase [NAD(P)(+)]-like OS=Rattus norvegicus OX=10116 GN=Dus3l PE=2 SV=1	71494	4	4	173.01	0.216434	0.977951	0.214888		1.55738	SALINE	MORPHINE	357071	1.02214e+06	410773	422938	553232	313916	384328	263902	371537	401164	355233	62084.3
DUSTY_RAT	Dual serine/threonine and tyrosine protein kinase OS=Rattus norvegicus OX=10116 GN=Dstyk PE=2 SV=1	104831	13	13	547.26	0.446917	0.977951	0.0727235		1.27493	MORPHINE	SALINE	1.01111e+06	1.30247e+06	1.05091e+06	960426	1.08123e+06	152072	1.31762e+06	1.33853e+06	1.72377e+06	1.13405e+06	1.37849e+06	247840
DUT_RAT	Deoxyuridine 5'-triphosphate nucleotidohydrolase OS=Rattus norvegicus OX=10116 GN=Dut PE=2 SV=3	21989	4	4	205.89	0.074651	0.99626	0.607541		1.09455	SALINE	MORPHINE	553590	677742	892482	911540	758839	173091	809415	521828	724401	717503	693287	121708
DVL1_RAT	Segment polarity protein dishevelled homolog DVL-1 OS=Rattus norvegicus OX=10116 GN=Dvl1 PE=1 SV=3	75400	6	6	229.48	0.0569817	0.99626	0.782018		1.0576	SALINE	MORPHINE	154662	244643	259594	252842	227935	49229.7	223709	204689	232044	201643	215521	14719.5
DX39B_RAT;DX39A_RAT	Spliceosome RNA helicase Ddx39b OS=Rattus norvegicus OX=10116 GN=Ddx39b PE=2 SV=3	49004	13	13	781	0.355518	0.977951	0.108186		1.17734	SALINE	MORPHINE	7.34355e+06	6.02144e+06	8.91238e+06	7.32909e+06	7.40162e+06	1.18264e+06	6.551e+06	6.07189e+06	6.19648e+06	6.32764e+06	6.28675e+06	204784
DYH1_RAT	Dynein heavy chain 1, axonemal OS=Rattus norvegicus OX=10116 GN=Dnah1 PE=2 SV=2	514692	1	1	36.19	0.0569041	0.99626	0.78319		1.06037	MORPHINE	SALINE	114099	37053.2	110916	115920	94497.2	38351.8	82868.2	60205.7	150592	107142	100202	38676
DYH5_RAT	Dynein heavy chain 5, axonemal (Fragment) OS=Rattus norvegicus OX=10116 GN=Dnah5 PE=1 SV=1	395679	1	0	27.09					1	---	---
DYHC1_RAT	Cytoplasmic dynein 1 heavy chain 1 OS=Rattus norvegicus OX=10116 GN=Dync1h1 PE=1 SV=1	531916	283	282	17371	0.0968333	0.993321	0.485199		1.05166	MORPHINE	SALINE	2.78295e+08	2.13565e+08	218611903	2.35746e+08	2.36555e+08	2.94017e+07	2.39913e+08	232366552	2.44306e+08	2.78513e+08	248774736	2.04295e+07
DYHC2_RAT	Cytoplasmic dynein 2 heavy chain 1 OS=Rattus norvegicus OX=10116 GN=Dync2h1 PE=1 SV=1	491908	1	1	37.27	0.191509	0.977951	0.247861		1.01723	MORPHINE	SALINE	0	0	2015.23	229.378	561.152	975.398	142.525	260.316	146.723	1733.73	570.823	777.189
DYL1_RAT	Dynein light chain 1, cytoplasmic OS=Rattus norvegicus OX=10116 GN=Dynll1 PE=1 SV=1	10359	1	1	27.32	0.200151	0.977951	0.235652		145.016	MORPHINE	SALINE	17.7069	0	1189.25	155.679	340.659	569.992	117.293	554.698	61.0028	196871	49400.9	98313.3
DYL2_RAT	Dynein light chain 2, cytoplasmic OS=Rattus norvegicus OX=10116 GN=Dynll2 PE=1 SV=1	10343	1	1	44.84	0.20971	0.977951	0.223133		2.40096	MORPHINE	SALINE	49683.8	24107.7	5290.14	276.345	19839.5	22385.2	85098.7	74358.4	17049.9	14028.5	47633.9	37338.6
DYN1_RAT	Dynamin-1 OS=Rattus norvegicus OX=10116 GN=Dnm1 PE=1 SV=2	97234	99	77	7274.13	0.165515	0.977951	0.290768		1.07042	MORPHINE	SALINE	5.40488e+08	6.62738e+08	5.3375e+08	5.61959e+08	5.74733e+08	5.98899e+07	597889278	6.34451e+08	5.66294e+08	6.62185e+08	615204793	4.19112e+07
DYN2_RAT	Dynamin-2 OS=Rattus norvegicus OX=10116 GN=Dnm2 PE=1 SV=1	98169	61	35	3619.11	0.0520908	0.99626	0.879223		1.01572	MORPHINE	SALINE	1.57303e+07	2.10039e+07	1.43588e+07	1.64125e+07	1.68764e+07	2.88113e+06	1.38219e+07	1.9525e+07	1.68491e+07	1.83703e+07	1.71416e+07	2.46955e+06
DYN3_RAT	Dynamin-3 OS=Rattus norvegicus OX=10116 GN=Dnm3 PE=1 SV=2	97853	66	41	4183.23	0.106855	0.989205	0.444611		1.0776	SALINE	MORPHINE	4.04283e+07	5.60635e+07	4.39465e+07	4.41385e+07	4.61442e+07	6.82927e+06	4.03767e+07	4.49889e+07	3.8209e+07	4.77107e+07	4.28213e+07	4.31485e+06
DYR_RAT	Dihydrofolate reductase OS=Rattus norvegicus OX=10116 GN=Dhfr PE=1 SV=3	21624	5	5	212.72	0.137201	0.977951	0.351893		1.11392	MORPHINE	SALINE	1.06353e+06	1.45067e+06	1.51677e+06	1.36957e+06	1.35013e+06	200326	1.67264e+06	1.21059e+06	1.63177e+06	1.50075e+06	1.50394e+06	208860
DYR1A_RAT	Dual specificity tyrosine-phosphorylation-regulated kinase 1A OS=Rattus norvegicus OX=10116 GN=Dyrk1a PE=1 SV=2	85487	6	6	200.45	0.0519024	0.99626	0.884736		1.016	MORPHINE	SALINE	146284	235103	166157	289647	209298	65710.8	250125	221544	235792	143126	212647	47793.4
DYRK3_RAT	Dual specificity tyrosine-phosphorylation-regulated kinase 3 OS=Rattus norvegicus OX=10116 GN=Dyrk3 PE=2 SV=1	65469	1	1	25.68	0.0864745	0.99626	0.535297		6.10497	SALINE	MORPHINE	1966.45	14118.6	127399	1701.09	36296.3	61010.8	13927.6	1199.4	3745.94	4908.58	5945.37	5542.33
DZI1L_RAT	Zinc finger protein DZIP1L OS=Rattus norvegicus OX=10116 GN=Dzip1l PE=1 SV=1	87971	1	1	58.76	0.093883	0.99626	0.498504		1.42457	SALINE	MORPHINE	9.35597e+06	1.57866e+06	4.75124e+06	6.91716e+06	5.65076e+06	3.3027e+06	2.08415e+06	1.04998e+06	6.40874e+06	6.32373e+06	3.96665e+06	2.803e+06
E2AK2_RAT	Interferon-induced, double-stranded RNA-activated protein kinase OS=Rattus norvegicus OX=10116 GN=Eif2ak2 PE=1 SV=1	58223	11	10	465.73	0.0748101	0.99626	0.606422		1.13593	SALINE	MORPHINE	560060	515509	1.04595e+06	749299	717705	241163	556734	564590	673770	732183	631819	85616
E41L1_RAT	Band 4.1-like protein 1 OS=Rattus norvegicus OX=10116 GN=Epb41l1 PE=1 SV=1	98182	64	64	4201.47	0.226442	0.977951	0.203389		1.08711	SALINE	MORPHINE	6.94485e+07	7.6509e+07	8.63979e+07	7.90913e+07	7.78617e+07	6.99976e+06	6.51313e+07	7.00941e+07	7.63594e+07	7.4906e+07	7.16227e+07	5.08891e+06
E41L5_RAT;E41LB_RAT	Band 4.1-like protein 5 OS=Rattus norvegicus OX=10116 GN=Epb41l5 PE=2 SV=2	81668	3	3	176.85	0.111508	0.986545	0.427807		1.21688	SALINE	MORPHINE	110622	118940	86989.8	186134	125671	42519.6	128479	140639	76889.1	67088.2	103274	36683.3
EAA1_RAT;EAA4_RAT	Excitatory amino acid transporter 1 OS=Rattus norvegicus OX=10116 GN=Slc1a3 PE=1 SV=2	59659	20	20	1579.15	0.121617	0.980464	0.394901		1.13575	SALINE	MORPHINE	1.23017e+08	1.05044e+08	1.63963e+08	1.22894e+08	1.2873e+08	2.49607e+07	1.21905e+08	8.3566e+07	1.39866e+08	1.08036e+08	1.13343e+08	2.37458e+07
EAA2_RAT	Excitatory amino acid transporter 2 OS=Rattus norvegicus OX=10116 GN=Slc1a2 PE=1 SV=2	62066	18	18	1467.15	0.0743063	0.99626	0.60998		1.07048	SALINE	MORPHINE	8.8115e+07	7.32568e+07	112083780	8.99235e+07	9.08448e+07	1.60076e+07	9.16118e+07	6.36406e+07	9.95096e+07	8.46926e+07	8.48636e+07	1.53893e+07
EAA3_RAT	Excitatory amino acid transporter 3 OS=Rattus norvegicus OX=10116 GN=Slc1a1 PE=1 SV=1	56735	1	1	31.27	0.0500003	0.999599	0.998589		1.08983	SALINE	MORPHINE	0	651.108	5001.4	3205.33	2214.46	2316.37	0	790.108	4403.49	2934.09	2031.92	2009.07
ECE1_RAT	Endothelin-converting enzyme 1 OS=Rattus norvegicus OX=10116 GN=Ece1 PE=1 SV=2	86071	8	7	447.69	0.0560063	0.99626	0.797321		1.03757	SALINE	MORPHINE	801673	577882	739704	536492	663938	126964	503921	578694	734959	742018	639898	117899
ECEL1_RAT	Endothelin-converting enzyme-like 1 OS=Rattus norvegicus OX=10116 GN=Ecel1 PE=2 SV=1	87889	5	5	259.43	0.0589381	0.99626	0.754563		1.07606	MORPHINE	SALINE	773660	710467	635833	480305	650066	126419	913793	769480	652585	462178	699509	190911
ECHA_RAT	Trifunctional enzyme subunit alpha, mitochondrial OS=Rattus norvegicus OX=10116 GN=Hadha PE=1 SV=2	82613	50	50	4043.4	0.0643395	0.99626	0.693232		1.06285	SALINE	MORPHINE	2.25968e+08	1.63558e+08	1.47561e+08	144135662	1.70306e+08	3.80616e+07	1.88451e+08	1.99617e+08	1.43408e+08	1.09463e+08	1.60235e+08	4.16656e+07
ECHB_RAT	Trifunctional enzyme subunit beta, mitochondrial OS=Rattus norvegicus OX=10116 GN=Hadhb PE=1 SV=1	51382	38	38	2437.28	0.122264	0.980464	0.392942		1.10795	SALINE	MORPHINE	7.02859e+07	7.15864e+07	5.82007e+07	5.80741e+07	6.45368e+07	7.40861e+06	5.59885e+07	7.94292e+07	4.78964e+07	4.96814e+07	5.82489e+07	1.45406e+07
ECHD1_RAT	Ethylmalonyl-CoA decarboxylase OS=Rattus norvegicus OX=10116 GN=Echdc1 PE=1 SV=1	32610	18	18	828.34	0.0575606	0.99626	0.77349		1.02795	SALINE	MORPHINE	7.35413e+06	8.95608e+06	9.44195e+06	9.90936e+06	8.91538e+06	1.11122e+06	9.03295e+06	9.48998e+06	8.81023e+06	7.35864e+06	8.67295e+06	920759
ECHM_RAT	Enoyl-CoA hydratase, mitochondrial OS=Rattus norvegicus OX=10116 GN=Echs1 PE=1 SV=1	31496	19	19	1263.21	0.0503604	0.99626	0.949629		1.02165	MORPHINE	SALINE	3.34651e+07	3.16724e+07	3.56299e+07	2.75575e+07	3.20812e+07	3.42244e+06	4.34187e+07	3.16513e+07	2.98191e+07	2.62141e+07	3.27758e+07	7.44613e+06
ECI1_RAT	Enoyl-CoA delta isomerase 1, mitochondrial OS=Rattus norvegicus OX=10116 GN=Eci1 PE=1 SV=1	32234	15	14	798.75	0.0501047	0.99626	0.972833		1.03508	MORPHINE	SALINE	1.8615e+07	1.48014e+07	1.57151e+07	1.06266e+07	1.49395e+07	3.30307e+06	2.32377e+07	1.7075e+07	1.2746e+07	8.79538e+06	1.54635e+07	6.18826e+06
ECI2_RAT	Enoyl-CoA delta isomerase 2, mitochondrial OS=Rattus norvegicus OX=10116 GN=Eci2 PE=1 SV=1	42994	9	9	664.45	0.156067	0.977951	0.309184		1.12761	SALINE	MORPHINE	5.94979e+06	7.22859e+06	6.46349e+06	6.18548e+06	6.45684e+06	555692	7.17425e+06	6.23489e+06	4.17656e+06	5.3188e+06	5.72613e+06	1.28101e+06
ECSIT_RAT	Evolutionarily conserved signaling intermediate in Toll pathway, mitochondrial OS=Rattus norvegicus OX=10116 GN=Ecsit PE=1 SV=1	49588	8	8	383.19	0.0967382	0.993321	0.485618		1.09037	SALINE	MORPHINE	791571	750425	719861	812325	768546	41414.1	712719	1.01247e+06	441141	653063	704849	235880
EDC4_RAT	Enhancer of mRNA-decapping protein 4 OS=Rattus norvegicus OX=10116 GN=Edc4 PE=1 SV=1	152501	10	10	462.02	0.0991459	0.992161	0.475235		1.09404	SALINE	MORPHINE	694544	681774	982685	834420	798356	141004	715529	644855	900332	658207	729731	117794
EDF1_RAT	Endothelial differentiation-related factor 1 OS=Rattus norvegicus OX=10116 GN=Edf1 PE=1 SV=1	16359	4	4	181.93	0.0541938	0.99626	0.829862		1.00375	SALINE	MORPHINE	1.0948e+06	1.10089e+06	994422	1.14598e+06	1.08402e+06	63946.9	1.24928e+06	794535	854087	1.42199e+06	1.07997e+06	304488
EF1A2_RAT	Elongation factor 1-alpha 2 OS=Rattus norvegicus OX=10116 GN=Eef1a2 PE=1 SV=1	50422	19	10	1429.27	0.235204	0.977951	0.194014		1.30494	SALINE	MORPHINE	5.38687e+07	6.37975e+07	4.40584e+07	8.2352e+07	6.10191e+07	1.63463e+07	4.09528e+07	3.51772e+07	6.11968e+07	4.97139e+07	4.67602e+07	1.13289e+07
EF1D_RAT	Elongation factor 1-delta OS=Rattus norvegicus OX=10116 GN=Eef1d PE=1 SV=2	31311	16	16	1129.67	0.0595898	0.99626	0.746185		1.03369	SALINE	MORPHINE	2.0091e+07	2.4587e+07	1.88285e+07	1.80775e+07	2.0396e+07	2.9149e+06	2.2043e+07	2.24046e+07	1.69981e+07	1.74797e+07	1.97313e+07	2.8885e+06
EF1G_RAT	Elongation factor 1-gamma OS=Rattus norvegicus OX=10116 GN=Eef1g PE=2 SV=3	50029	20	20	1310.63	0.0770473	0.99626	0.591187		1.07044	SALINE	MORPHINE	5.37808e+07	6.68196e+07	5.1305e+07	5.3839e+07	5.64361e+07	7.02235e+06	6.80123e+07	6.1878e+07	3.08771e+07	5.01212e+07	5.27222e+07	1.63461e+07
EF2_RAT	Elongation factor 2 OS=Rattus norvegicus OX=10116 GN=Eef2 PE=1 SV=4	95223	53	53	3500.9	0.199022	0.977951	0.237198		1.08544	MORPHINE	SALINE	1.59573e+08	1.94931e+08	1.49154e+08	1.48853e+08	1.63128e+08	2.17799e+07	1.85109e+08	1.80746e+08	1.73357e+08	1.69047e+08	1.77065e+08	7.21788e+06
EF2K_RAT	Eukaryotic elongation factor 2 kinase OS=Rattus norvegicus OX=10116 GN=Eef2k PE=1 SV=1	81438	1	0	31.19					1	---	---
EFGM_RAT	Elongation factor G, mitochondrial OS=Rattus norvegicus OX=10116 GN=Gfm1 PE=1 SV=2	83404	18	18	813.15	0.0588126	0.99626	0.756216		1.0437	SALINE	MORPHINE	8.41437e+06	8.81675e+06	6.18431e+06	6.34629e+06	7.44043e+06	1.36843e+06	7.90231e+06	8.41572e+06	6.56832e+06	5.62916e+06	7.12888e+06	1.26722e+06
EFHD2_RAT	EF-hand domain-containing protein D2 OS=Rattus norvegicus OX=10116 GN=Efhd2 PE=1 SV=1	26743	22	22	1548.73	0.0576472	0.99626	0.772246		1.02253	SALINE	MORPHINE	4.26687e+07	5.25511e+07	4.33468e+07	4.42985e+07	4.57163e+07	4.60531e+06	4.64529e+07	5.34335e+07	3.67628e+07	4.21872e+07	4.47091e+07	7.03941e+06
EFNB1_RAT	Ephrin-B1 OS=Rattus norvegicus OX=10116 GN=Efnb1 PE=1 SV=1	37927	2	2	127.31	0.106281	0.989205	0.446764		1.2189	MORPHINE	SALINE	198136	34787.7	108782	118074	114945	66817.4	116469	215487	122467	106001	140106	50712.5
EFTS_RAT	Elongation factor Ts, mitochondrial OS=Rattus norvegicus OX=10116 GN=Tsfm PE=2 SV=1	35156	7	6	370.8	0.0624205	0.99626	0.713154		1.04502	MORPHINE	SALINE	4.46493e+06	4.97252e+06	4.35879e+06	4.32007e+06	4.52908e+06	301903	4.53067e+06	5.96163e+06	4.38308e+06	4.0565e+06	4.73297e+06	842724
EFTU_RAT	Elongation factor Tu, mitochondrial OS=Rattus norvegicus OX=10116 GN=Tufm PE=1 SV=1	49491	26	26	2123.98	0.120558	0.981301	0.398141		1.11163	SALINE	MORPHINE	1.18995e+08	1.16784e+08	9.51555e+07	9.37386e+07	1.06168e+08	1.35771e+07	1.12984e+08	1.13741e+08	7.22076e+07	8.30945e+07	9.55066e+07	2.10938e+07
EGF_RAT	Pro-epidermal growth factor OS=Rattus norvegicus OX=10116 GN=Egf PE=1 SV=2	124046	1	1	30.27	0.0788541	0.99626	0.579505		15.5163	SALINE	MORPHINE	21.0331	322.288	19466.5	22.2879	4958.02	9673.35	76.7801	0	753.662	447.703	319.536	349.25
EHD1_RAT	EH domain-containing protein 1 OS=Rattus norvegicus OX=10116 GN=Ehd1 PE=1 SV=1	60565	48	23	3231.11	0.0527124	0.99626	0.862654		1.03404	SALINE	MORPHINE	9.71064e+06	1.14175e+07	1.58424e+07	1.44241e+07	1.28487e+07	2.78925e+06	1.16093e+07	1.0133e+07	1.45861e+07	1.33743e+07	1.24257e+07	1.95704e+06
EHD2_RAT	EH domain-containing protein 2 OS=Rattus norvegicus OX=10116 GN=Ehd2 PE=1 SV=1	61199	29	28	1538.69	0.231791	0.977951	0.197594		1.55393	SALINE	MORPHINE	7.1522e+06	2.9905e+06	7.99718e+06	5.3057e+06	5.86139e+06	2.2195e+06	3.93474e+06	2.69835e+06	6.14207e+06	2.31276e+06	3.77198e+06	1.7249e+06
EHD3_RAT	EH domain-containing protein 3 OS=Rattus norvegicus OX=10116 GN=Ehd3 PE=1 SV=2	60753	47	23	2810.35	0.0699999	0.99626	0.642607		1.04502	MORPHINE	SALINE	1.36934e+07	1.7308e+07	1.88833e+07	1.85631e+07	1.7112e+07	2.37825e+06	1.74489e+07	1.51147e+07	1.94783e+07	1.94876e+07	1.78823e+07	2.0794e+06
EI24_RAT	Etoposide-induced protein 2.4 homolog OS=Rattus norvegicus OX=10116 GN=Ei24 PE=1 SV=1	38868	1	1	27.52	0.0961189	0.993713	0.488358		1.89777	MORPHINE	SALINE	0	0	6569.34	1087.55	1914.22	3145.47	0	8063.63	2364.44	4102.95	3632.76	3398.98
EI2BA_RAT	Translation initiation factor eIF-2B subunit alpha OS=Rattus norvegicus OX=10116 GN=Eif2b1 PE=2 SV=1	33657	5	5	173.18	0.165256	0.977951	0.29125		1.11865	MORPHINE	SALINE	871543	1.0254e+06	732217	931295	890114	122848	1.11158e+06	1.09105e+06	835421	944848	995727	130124
EI2BB_RAT	Translation initiation factor eIF-2B subunit beta OS=Rattus norvegicus OX=10116 GN=Eif2b2 PE=2 SV=1	38851	8	8	355.68	0.199808	0.977951	0.23612		1.22095	MORPHINE	SALINE	388706	705665	344568	389665	457151	167006	589369	469295	658229	515739	558158	83034.6
EI2BD_RAT	Translation initiation factor eIF-2B subunit delta OS=Rattus norvegicus OX=10116 GN=Eif2b4 PE=2 SV=1	57773	7	7	491.97	0.0522131	0.99626	0.875779		1.00359	MORPHINE	SALINE	733500	1.12549e+06	1.72312e+06	1.34075e+06	1.23072e+06	413468	1.28548e+06	936281	1.17645e+06	1.54232e+06	1.23513e+06	251430
EI2BG_RAT	Translation initiation factor eIF-2B subunit gamma OS=Rattus norvegicus OX=10116 GN=Eif2b3 PE=2 SV=2	50403	2	2	121.96	0.295152	0.977951	0.143241		1.22444	SALINE	MORPHINE	63841	64295.8	65845.7	65704.8	64921.8	1004.41	52449.5	63598.3	35138.5	60901.1	53021.8	12833.4
EIF1A_RAT	Probable RNA-binding protein EIF1AD OS=Rattus norvegicus OX=10116 GN=Eif1ad PE=1 SV=1	19064	1	1	66.2	0.102877	0.990631	0.459943		1.10758	MORPHINE	SALINE	187206	236862	264663	204693	223356	34369.5	226896	217942	220534	324164	247384	51324.9
EIF2D_RAT	Eukaryotic translation initiation factor 2D OS=Rattus norvegicus OX=10116 GN=Eif2d PE=1 SV=1	62630	2	2	70.86	0.100018	0.990948	0.471577		1.20245	SALINE	MORPHINE	32351.3	10339.2	20193.1	19654.7	20634.6	9026.47	4151.1	8936.24	35268.1	20286.1	17160.4	13838.8
EIF3A_RAT	Eukaryotic translation initiation factor 3 subunit A OS=Rattus norvegicus OX=10116 GN=Eif3a PE=2 SV=2	163097	58	57	2749.38	0.128499	0.977951	0.374888		1.04856	MORPHINE	SALINE	1.65949e+07	1.54176e+07	1.91019e+07	1.74319e+07	1.71366e+07	1.54897e+06	1.80019e+07	1.71987e+07	1.92628e+07	1.74118e+07	1.79688e+07	927172
EIF3B_RAT	Eukaryotic translation initiation factor 3 subunit B OS=Rattus norvegicus OX=10116 GN=Eif3b PE=1 SV=1	90854	26	26	1601.97	0.0692304	0.99626	0.648907		1.06326	SALINE	MORPHINE	7.26508e+06	8.561e+06	1.10626e+07	9.00471e+06	8.97334e+06	1.57629e+06	6.0746e+06	7.58511e+06	9.54526e+06	1.0553e+07	8.4395e+06	2.00104e+06
EIF3C_RAT	Eukaryotic translation initiation factor 3 subunit C OS=Rattus norvegicus OX=10116 GN=Eif3c PE=1 SV=1	105369	27	27	1567.75	0.0620116	0.99626	0.717632		1.03028	MORPHINE	SALINE	7.62131e+06	9.03749e+06	8.14832e+06	7.53304e+06	8.08504e+06	690629	7.05185e+06	8.46475e+06	9.35977e+06	8.4431e+06	8.32987e+06	953072
EIF3D_RAT	Eukaryotic translation initiation factor 3 subunit D OS=Rattus norvegicus OX=10116 GN=Eif3d PE=1 SV=1	63948	16	16	1014.36	0.0522729	0.99626	0.874131		1.05142	SALINE	MORPHINE	3.89803e+06	4.75847e+06	7.69851e+06	6.01598e+06	5.59275e+06	1.65141e+06	4.9091e+06	4.35011e+06	6.36759e+06	5.65018e+06	5.31924e+06	878636
EIF3E_RAT	Eukaryotic translation initiation factor 3 subunit E OS=Rattus norvegicus OX=10116 GN=Eif3e PE=2 SV=1	52187	19	19	1043.96	0.0588143	0.99626	0.756194		1.01749	SALINE	MORPHINE	5.12431e+06	5.13411e+06	5.83276e+06	5.19758e+06	5.32219e+06	341925	5.85833e+06	7.0537e+06	3.32444e+06	4.68641e+06	5.23072e+06	1.59659e+06
EIF3G_RAT	Eukaryotic translation initiation factor 3 subunit G OS=Rattus norvegicus OX=10116 GN=Eif3g PE=1 SV=1	35629	7	6	385.91	0.0649749	0.99626	0.686993		1.05421	MORPHINE	SALINE	2.7298e+06	3.23515e+06	2.40006e+06	2.57808e+06	2.73577e+06	359159	2.79588e+06	3.68551e+06	2.48119e+06	2.57376e+06	2.88408e+06	550360
EIF3H_RAT	Eukaryotic translation initiation factor 3 subunit H OS=Rattus norvegicus OX=10116 GN=Eif3h PE=1 SV=1	39880	8	8	369.45	0.295294	0.977951	0.143144		1.27742	SALINE	MORPHINE	1.23518e+06	1.28502e+06	1.30079e+06	1.46342e+06	1.3211e+06	98912.6	1.08926e+06	1.17844e+06	621003	1.24807e+06	1.03419e+06	283024
EIF3I_RAT	Eukaryotic translation initiation factor 3 subunit I OS=Rattus norvegicus OX=10116 GN=Eif3i PE=2 SV=1	36438	11	11	642.5	0.0846466	0.99626	0.545238		1.05085	SALINE	MORPHINE	3.8954e+06	4.29135e+06	4.19418e+06	3.86802e+06	4.06224e+06	212489	4.47612e+06	4.10523e+06	3.93083e+06	2.95058e+06	3.86569e+06	651068
EIF3J_RAT	Eukaryotic translation initiation factor 3 subunit J OS=Rattus norvegicus OX=10116 GN=Eif3j PE=1 SV=1	29169	12	11	747.94	0.051728	0.99626	0.890099		1.00606	SALINE	MORPHINE	7.99274e+06	9.79924e+06	7.56117e+06	8.14917e+06	8.37558e+06	981138	9.17518e+06	1.02988e+07	6.72611e+06	7.10039e+06	8.32513e+06	1.70049e+06
EIPR1_RAT	EARP and GARP complex-interacting protein 1 OS=Rattus norvegicus OX=10116 GN=Eipr1 PE=1 SV=1	43130	3	3	151.68	0.0720172	0.99626	0.626801		1.05196	SALINE	MORPHINE	740593	632839	780560	800572	738641	74812	741285	885384	494585	687372	702156	161666
ELAV1_RAT	ELAV-like protein 1 OS=Rattus norvegicus OX=10116 GN=Elavl1 PE=1 SV=1	36146	13	12	739.24	0.0600177	0.99626	0.740859		1.02942	SALINE	MORPHINE	6.83819e+06	6.61217e+06	5.17406e+06	6.04914e+06	6.16839e+06	741279	6.47004e+06	6.35879e+06	5.56945e+06	5.57005e+06	5.99208e+06	489779
ELAV2_RAT	ELAV-like protein 2 OS=Rattus norvegicus OX=10116 GN=Elavl2 PE=1 SV=1	39481	17	5	946.03	0.0881125	0.99626	0.5267		1.16153	SALINE	MORPHINE	1.47464e+06	1.6129e+06	2.89899e+06	1.68094e+06	1.91687e+06	660349	2.31042e+06	1.66563e+06	1.03783e+06	1.5873e+06	1.65029e+06	521246
ELAV4_RAT	ELAV-like protein 4 OS=Rattus norvegicus OX=10116 GN=Elavl4 PE=1 SV=1	40938	17	5	907.34	0.083969	0.99626	0.549022		1.05537	SALINE	MORPHINE	1.45416e+06	1.34678e+06	1.41971e+06	1.48789e+06	1.42714e+06	60369.5	1.40458e+06	1.75269e+06	1.03781e+06	1.21398e+06	1.35226e+06	306097
ELOA1_RAT	Elongin-A OS=Rattus norvegicus OX=10116 GN=Eloa PE=1 SV=1	87150	1	1	30.32	0.11947	0.981427	0.401518		1.23549	SALINE	MORPHINE	272748	188571	248031	235787	236285	35329	227310	248697	270556	18424.5	191247	116560
ELOB_RAT	Elongin-B OS=Rattus norvegicus OX=10116 GN=Elob PE=1 SV=1	13162	6	5	245.59	0.0502969	0.99626	0.954279		1.03961	MORPHINE	SALINE	602448	538575	2.64065e+06	4.13897e+06	1.98016e+06	1.73906e+06	889546	397312	3.75637e+06	3.1912e+06	2.05861e+06	1.6625e+06
ELOV2_RAT	Elongation of very long chain fatty acids protein 2 OS=Rattus norvegicus OX=10116 GN=Elovl2 PE=1 SV=1	32396	1	1	25.26	0.232226	0.977951	0.197132		10.0382	SALINE	MORPHINE	2538.72	3084.76	77934.6	3192.43	21687.6	37499.1	4205.07	1048.55	2098.82	1289.58	2160.5	1435.15
ELP1_RAT	Elongator complex protein 1 OS=Rattus norvegicus OX=10116 GN=Elp1 PE=2 SV=1	149076	34	33	1826.45	0.199152	0.977951	0.237018		1.10078	SALINE	MORPHINE	1.17646e+07	1.03193e+07	1.35877e+07	1.09018e+07	1.16434e+07	1.42577e+06	9.70861e+06	1.01288e+07	1.10455e+07	1.14266e+07	1.05774e+07	795035
ELP2_RAT	Elongator complex protein 2 OS=Rattus norvegicus OX=10116 GN=Elp2 PE=2 SV=1	91687	3	3	179.08	0.0500028	0.999599	0.995596		1.00635	MORPHINE	SALINE	175300	97406.4	129697	104289	126673	35267.2	169872	114088	141104	84845.4	127477	36422.3
ELP5_RAT	Elongator complex protein 5 OS=Rattus norvegicus OX=10116 GN=Elp5 PE=2 SV=1	35468	5	5	242.21	0.0692571	0.99626	0.648686		1.02654	SALINE	MORPHINE	653153	732861	763382	713883	715820	46488.4	794647	698455	659894	636244	697310	69773
EMAL1_RAT	Echinoderm microtubule-associated protein-like 1 OS=Rattus norvegicus OX=10116 GN=Eml1 PE=1 SV=2	89746	12	11	611.32	0.0765896	0.99626	0.594232		1.12284	SALINE	MORPHINE	946415	1.43282e+06	1.92317e+06	1.54432e+06	1.46168e+06	402546	1.16757e+06	1.21092e+06	1.23413e+06	1.59446e+06	1.30177e+06	197066
EMAL2_RAT	Echinoderm microtubule-associated protein-like 2 OS=Rattus norvegicus OX=10116 GN=Eml2 PE=1 SV=1	70666	9	8	328.04	0.274934	0.977951	0.158147		1.17764	SALINE	MORPHINE	944282	744867	1.13426e+06	984562	951993	160461	729200	787132	870880	846347	808389	63426.4
EMAL5_RAT	Echinoderm microtubule-associated protein-like 5 OS=Rattus norvegicus OX=10116 GN=Eml5 PE=1 SV=2	219668	1	0	41.7					1	---	---
EMB_RAT	Embigin OS=Rattus norvegicus OX=10116 GN=Emb PE=1 SV=1	36982	8	8	407.49	0.0930436	0.99626	0.502419		1.09392	SALINE	MORPHINE	2.40217e+06	2.9157e+06	3.24029e+06	3.11993e+06	2.91952e+06	370010	2.03527e+06	2.04073e+06	4.3644e+06	2.23509e+06	2.66887e+06	1.13417e+06
EMC10_RAT	ER membrane protein complex subunit 10 OS=Rattus norvegicus OX=10116 GN=Emc10 PE=1 SV=1	26952	2	2	98.87	0.100195	0.990948	0.470842		1.20677	MORPHINE	SALINE	66458.4	72128.3	142029	141279	105474	41842.7	189476	82796.4	122864	113995	127283	44881.8
EMC2_RAT	ER membrane protein complex subunit 2 OS=Rattus norvegicus OX=10116 GN=Emc2 PE=2 SV=1	34847	8	8	394.02	0.0752232	0.99626	0.60354		1.04504	MORPHINE	SALINE	3.33487e+06	3.53364e+06	3.49182e+06	3.58802e+06	3.48709e+06	108851	3.92216e+06	4.17399e+06	3.35115e+06	3.12934e+06	3.64416e+06	486108
EMC3_RAT	ER membrane protein complex subunit 3 OS=Rattus norvegicus OX=10116 GN=Emc3 PE=2 SV=3	29960	4	4	221.45	0.122931	0.978103	0.390942		1.10463	SALINE	MORPHINE	305812	348802	443953	404341	375727	60790.8	319929	374740	374863	291016	340137	41731.2
EMC8_RAT	ER membrane protein complex subunit 8 OS=Rattus norvegicus OX=10116 GN=Emc8 PE=2 SV=1	23390	4	4	314.27	0.271169	0.977951	0.161145		1.2118	MORPHINE	SALINE	1.43375e+06	1.75046e+06	2.04505e+06	2.03832e+06	1.8169e+06	289999	2.00488e+06	1.83044e+06	2.25233e+06	2.71923e+06	2.20172e+06	385994
EMD_RAT	Emerin OS=Rattus norvegicus OX=10116 GN=Emd PE=1 SV=1	29657	8	8	467.6	0.193291	0.977951	0.24527		1.15907	MORPHINE	SALINE	1.87738e+06	1.9855e+06	1.43081e+06	1.66343e+06	1.73928e+06	245361	2.3121e+06	2.25217e+06	1.90214e+06	1.59738e+06	2.01595e+06	332497
ENOA_RAT	Alpha-enolase OS=Rattus norvegicus OX=10116 GN=Eno1 PE=1 SV=4	47098	47	41	5305.51	0.160743	0.977951	0.299851		1.06828	MORPHINE	SALINE	6.83683e+08	7.92516e+08	7.44533e+08	779870903	7.50151e+08	4.87427e+07	8.17219e+08	8.99011e+08	7.27029e+08	7.62224e+08	8.01371e+08	7.49312e+07
ENOB_RAT	Beta-enolase OS=Rattus norvegicus OX=10116 GN=Eno3 PE=1 SV=3	46984	14	5	1217.08	0.423166	0.977951	0.0804545		1.40817	SALINE	MORPHINE	897926	989077	1.20337e+06	1.22458e+06	1.07874e+06	160766	911350	515599	620379	1.01691e+06	766058	236633
ENOG_RAT	Gamma-enolase OS=Rattus norvegicus OX=10116 GN=Eno2 PE=1 SV=2	47111	34	30	3948.77	0.165241	0.977951	0.291276		1.15254	MORPHINE	SALINE	5.85151e+08	9.26303e+08	4.9386e+08	6.0182e+08	6.51784e+08	1.89065e+08	6.87018e+08	8.4283e+08	7.9087e+08	6.84101e+08	7.51205e+08	7.87217e+07
ENOPH_RAT	Enolase-phosphatase E1 OS=Rattus norvegicus OX=10116 GN=Enoph1 PE=2 SV=1	28857	6	6	368.13	0.181908	0.977951	0.262538		1.19246	MORPHINE	SALINE	4.22004e+06	5.42422e+06	2.52545e+06	5.01508e+06	4.2962e+06	1.282e+06	5.36705e+06	5.11215e+06	4.73577e+06	5.27716e+06	5.12303e+06	278923
ENPL_RAT	Endoplasmin OS=Rattus norvegicus OX=10116 GN=Hsp90b1 PE=1 SV=2	92713	63	61	4651.26	0.244407	0.977951	0.184797		1.06424	MORPHINE	SALINE	1.83817e+08	2.0279e+08	1.7605e+08	191860806	1.88629e+08	1.14361e+07	1.871e+08	1.96921e+08	214078405	2.04887e+08	2.00747e+08	1.14854e+07
ENPP2_RAT	Ectonucleotide pyrophosphatase/phosphodiesterase family member 2 OS=Rattus norvegicus OX=10116 GN=Enpp2 PE=1 SV=2	101511	5	5	267.52	0.0508877	0.99626	0.921057		1.00014	MORPHINE	SALINE	268036	499363	263343	435080	366455	119293	353754	407212	260161	444906	366508	80157
ENPP3_RAT	Ectonucleotide pyrophosphatase/phosphodiesterase family member 3 OS=Rattus norvegicus OX=10116 GN=Enpp3 PE=1 SV=2	99008	3	3	117.35	0.430079	0.977951	0.0781135		2.93416	SALINE	MORPHINE	107093	55594.3	62598.6	92582.2	79467	24424.4	50348.1	53606	2489.42	1889.89	27083.4	28776.6
ENPP5_RAT	Ectonucleotide pyrophosphatase/phosphodiesterase family member 5 OS=Rattus norvegicus OX=10116 GN=Enpp5 PE=1 SV=2	54255	10	10	467.06	0.0981551	0.993163	0.479456		1.04826	MORPHINE	SALINE	1.78179e+06	2.35491e+06	2.35066e+06	2.16327e+06	2.16266e+06	269173	2.26623e+06	2149802	2.24216e+06	2.40993e+06	2.26703e+06	107675
ENPP6_RAT	Ectonucleotide pyrophosphatase/phosphodiesterase family member 6 OS=Rattus norvegicus OX=10116 GN=Enpp6 PE=1 SV=1	50668	21	20	1673.95	0.232646	0.977951	0.196689		1.20219	MORPHINE	SALINE	3.3497e+07	5.10099e+07	3.34407e+07	4.20124e+07	3.999e+07	8.37818e+06	4.37177e+07	4.98277e+07	4.01974e+07	5.85594e+07	4.80756e+07	8.04234e+06
ENSA_RAT	Alpha-endosulfine OS=Rattus norvegicus OX=10116 GN=Ensa PE=1 SV=1	13327	8	6	340.15	0.077795	0.99626	0.586289		1.01698	MORPHINE	SALINE	3.87034e+06	5.47208e+06	6.29776e+06	3.80686e+06	4.86176e+06	1.22887e+06	2.5562e+06	4.05765e+06	1.45202e+06	1.17115e+07	4.94434e+06	4.63609e+06
ENTP1_RAT	Ectonucleoside triphosphate diphosphohydrolase 1 OS=Rattus norvegicus OX=10116 GN=Entpd1 PE=1 SV=1	57371	4	4	255.12	0.464972	0.977951	0.0673934		1.36182	SALINE	MORPHINE	780372	587536	628648	603889	650111	88469.7	537169	419654	614368	338347	477385	122478
ENTP2_RAT	Ectonucleoside triphosphate diphosphohydrolase 2 OS=Rattus norvegicus OX=10116 GN=Entpd2 PE=1 SV=1	54355	5	5	387.03	0.0604997	0.99626	0.735015		1.08878	SALINE	MORPHINE	1.10791e+06	1.25377e+06	2.31417e+06	1.72409e+06	1.59999e+06	543894	1.35503e+06	1.06835e+06	2.17338e+06	1.28133e+06	1.46952e+06	484727
ENTP5_RAT	Ectonucleoside triphosphate diphosphohydrolase 5 OS=Rattus norvegicus OX=10116 GN=Entpd5 PE=2 SV=1	47343	1	1	71.19	0.10844	0.989164	0.438755		1.10869	SALINE	MORPHINE	146246	124082	162961	101774	133766	26616.9	124939	123587	109262	124823	120652	7618.46
EOGT_RAT	EGF domain-specific O-linked N-acetylglucosamine transferase OS=Rattus norvegicus OX=10116 GN=Eogt PE=2 SV=1	61484	3	3	118.2	0.0561947	0.99626	0.794265		1.03691	SALINE	MORPHINE	45036.5	28407.2	141697	49543.9	66171.2	51164.6	48418.8	48940.1	101061	56842.5	63815.6	25127.5
EPDR1_RAT	Mammalian ependymin-related protein 1 OS=Rattus norvegicus OX=10116 GN=Epdr1 PE=2 SV=1	25623	7	7	380.22	0.0721762	0.99626	0.625597		1.04186	SALINE	MORPHINE	7.4939e+06	7.93131e+06	9.87165e+06	8.30136e+06	8.39955e+06	1.0354e+06	8.91034e+06	8.24615e+06	7.96811e+06	7.12369e+06	8.06207e+06	740012
EPHA3_RAT;EPHA5_RAT	Ephrin type-A receptor 3 OS=Rattus norvegicus OX=10116 GN=Epha3 PE=2 SV=1	110157	1	1	69.07	0.0764228	0.99626	0.59535		1.05018	SALINE	MORPHINE	316613	342995	385169	329776	343638	29708.1	261793	280331	384655	382097	327219	65293
EPHA7_RAT	Ephrin type-A receptor 7 OS=Rattus norvegicus OX=10116 GN=Epha7 PE=1 SV=1	111881	2	1	73.09	0.0617352	0.99626	0.72071		1.07681	MORPHINE	SALINE	56707.6	44004.9	45873.1	38622.6	46302.1	7587.48	34800.9	45141.9	64232.8	55258.2	49858.5	12711.6
EPHB1_RAT;EPHA6_RAT	Ephrin type-B receptor 1 OS=Rattus norvegicus OX=10116 GN=Ephb1 PE=1 SV=2	109812	3	3	95.33	0.260056	0.977951	0.170443		1.36978	SALINE	MORPHINE	113352	132075	199006	130651	143771	37794.1	88067.6	141311	126360	64096.3	104959	35282.6
EPHB6_RAT	Ephrin type-B receptor 6 OS=Rattus norvegicus OX=10116 GN=Ephb6 PE=3 SV=3	110243	3	2	79.28	0.441326	0.977951	0.0744661		1.60867	MORPHINE	SALINE	6897.41	8402.13	8010.29	21419.5	11182.3	6854.46	16988.9	18672	21397.9	14896	17988.7	2747.96
EPN1_RAT	Epsin-1 OS=Rattus norvegicus OX=10116 GN=Epn1 PE=1 SV=1	60121	29	26	1782.99	0.259366	0.977951	0.171043		1.20092	MORPHINE	SALINE	2.56011e+07	2.4988e+07	2.02656e+07	1.97129e+07	2.26419e+07	3.0815e+06	3.31055e+07	2.95183e+07	2.36463e+07	2.24941e+07	2.7191e+07	5.00078e+06
EPN2_RAT	Epsin-2 OS=Rattus norvegicus OX=10116 GN=Epn2 PE=1 SV=1	62310	15	13	1033.58	0.286638	0.977951	0.149285		1.17615	MORPHINE	SALINE	2.4958e+06	3.50252e+06	2.52639e+06	3.62886e+06	3.03839e+06	611178	3.76461e+06	3.25124e+06	3.67677e+06	3.60177e+06	3.5736e+06	224972
EPN3_RAT	Epsin-3 OS=Rattus norvegicus OX=10116 GN=Epn3 PE=1 SV=1	65008	5	1	244	0.0600684	0.99626	0.740236		1.18544	SALINE	MORPHINE	27951.6	58256	14381.6	25813	31600.6	18742.3	25563.7	43761.8	23821	13482.8	26657.3	12588
EPS8_RAT	Epidermal growth factor receptor kinase substrate 8 OS=Rattus norvegicus OX=10116 GN=Eps8 PE=1 SV=2	91871	21	21	1352.13	0.206588	0.977951	0.227115		1.32462	MORPHINE	SALINE	4.67569e+06	5.04802e+06	3.08928e+06	2.96663e+06	3.9449e+06	1.07083e+06	6.96426e+06	6.01401e+06	4.34984e+06	3.57386e+06	5.22549e+06	1.54269e+06
ERAP1_RAT	Endoplasmic reticulum aminopeptidase 1 OS=Rattus norvegicus OX=10116 GN=Erap1 PE=2 SV=2	106351	6	6	237.08	0.52501	0.977951	0.0524493		1.76397	SALINE	MORPHINE	306432	253697	553009	336346	362371	131605	200333	240853	255453	125077	205429	58422.6
ERBB3_RAT	Receptor tyrosine-protein kinase erbB-3 OS=Rattus norvegicus OX=10116 GN=Erbb3 PE=1 SV=3	147450	1	1	27.61	0.133524	0.977951	0.361318		1.1543	SALINE	MORPHINE	2.27601e+06	2.40737e+06	1.46423e+06	1.72319e+06	1.9677e+06	447820	1.45137e+06	1.80736e+06	1.73057e+06	1.82936e+06	1.70467e+06	174093
ERBB4_RAT;ERBB2_RAT;M3K10_RAT;M3K11_RAT	Receptor tyrosine-protein kinase erbB-4 OS=Rattus norvegicus OX=10116 GN=Erbb4 PE=1 SV=3	146863	13	13	647.39	0.0860013	0.99626	0.537835		1.03399	MORPHINE	SALINE	1.31034e+06	1.11952e+06	1.39504e+06	1.36002e+06	1.29623e+06	122824	1.42766e+06	1.30329e+06	1.35447e+06	1.27572e+06	1.34028e+06	66767
ERF1_RAT	Eukaryotic peptide chain release factor subunit 1 OS=Rattus norvegicus OX=10116 GN=Etf1 PE=2 SV=3	49000	13	12	692.4	0.0943157	0.99626	0.496509		1.0859	SALINE	MORPHINE	2.17734e+06	2.86454e+06	2.10578e+06	1.93475e+06	2.2706e+06	408827	2.22768e+06	2.37057e+06	1.76157e+06	2.00413e+06	2.09099e+06	266401
ERG7_RAT	Lanosterol synthase OS=Rattus norvegicus OX=10116 GN=Lss PE=1 SV=2	83247	11	11	718.26	0.0700192	0.99626	0.642451		1.11067	SALINE	MORPHINE	3.24847e+06	6.2117e+06	3.54115e+06	3.87686e+06	4.21955e+06	1.35269e+06	3.98927e+06	4.07199e+06	3.2174e+06	3.91777e+06	3.79911e+06	392892
ERLN2_RAT	Erlin-2 OS=Rattus norvegicus OX=10116 GN=Erlin2 PE=1 SV=1	37686	19	19	968.77	0.259526	0.977951	0.170904		1.1778	SALINE	MORPHINE	7.72755e+06	7.69138e+06	9.39258e+06	8.96167e+06	8.44329e+06	865546	8.3955e+06	7.55488e+06	5.30795e+06	7.41646e+06	7.1687e+06	1.31377e+06
ERMIN_RAT	Ermin OS=Rattus norvegicus OX=10116 GN=Ermn PE=1 SV=1	32208	24	24	1769.52	0.25623	0.977951	0.173809		1.26403	MORPHINE	SALINE	2.87592e+07	5.09764e+07	2.99968e+07	3.88811e+07	3.71534e+07	1.0259e+07	4.64447e+07	4.99535e+07	3.59739e+07	5.54793e+07	4.69629e+07	8.21583e+06
ERMP1_RAT	Endoplasmic reticulum metallopeptidase 1 OS=Rattus norvegicus OX=10116 GN=Ermp1 PE=1 SV=1	99833	7	7	310.37	0.0750884	0.99626	0.604477		1.09037	SALINE	MORPHINE	223933	164709	281816	207937	219599	48437.6	221138	142998	270286	171172	201399	56152.8
ERO1A_RAT	ERO1-like protein alpha OS=Rattus norvegicus OX=10116 GN=Ero1a PE=1 SV=1	53984	10	10	736.89	0.0915883	0.99626	0.509351		1.07717	MORPHINE	SALINE	3.6884e+06	4.36252e+06	5.85304e+06	5.62467e+06	4.88216e+06	1.03102e+06	5.19801e+06	4.4521e+06	5.79545e+06	5.59e+06	5.25889e+06	592213
ERP29_RAT	Endoplasmic reticulum resident protein 29 OS=Rattus norvegicus OX=10116 GN=Erp29 PE=1 SV=2	28557	16	16	706.36	0.143318	0.977951	0.337067		1.09025	MORPHINE	SALINE	2.71554e+07	2.8716e+07	3.30101e+07	2.95074e+07	2.95972e+07	2.47622e+06	3.71408e+07	3.23899e+07	3.27513e+07	2.67916e+07	3.22684e+07	4.24203e+06
ES1_RAT	ES1 protein homolog, mitochondrial OS=Rattus norvegicus OX=10116 PE=1 SV=2	28155	14	14	834.05	0.131887	0.977951	0.36565		1.1169	MORPHINE	SALINE	5.76765e+07	5.50777e+07	4.98963e+07	4.81959e+07	5.27116e+07	4.41839e+06	7.13922e+07	5.63517e+07	6.20262e+07	4.57236e+07	5.88734e+07	1.07383e+07
ESAM_RAT	Endothelial cell-selective adhesion molecule OS=Rattus norvegicus OX=10116 GN=Esam PE=1 SV=1	41910	3	3	226.67	0.112796	0.986545	0.423354		1.18668	SALINE	MORPHINE	319918	163942	179037	220462	220840	70241.1	226564	174748	192682	150399	186098	32063.1
ESF1_RAT	ESF1 homolog OS=Rattus norvegicus OX=10116 GN=Esf1 PE=1 SV=1	97474	1	1	29.37	0.0503964	0.99626	0.947181		4.59068	MORPHINE	SALINE	33580.7	0	17384.5	7006.3	14492.9	14592.2	0	165117	100278	733.655	66532.2	80857.5
ESTD_RAT	S-formylglutathione hydrolase OS=Rattus norvegicus OX=10116 GN=Esd PE=2 SV=1	31343	10	10	492.26	0.14941	0.977951	0.32327		1.11965	SALINE	MORPHINE	1.49752e+07	1.77293e+07	2.25607e+07	1.57646e+07	1.77574e+07	3.40515e+06	1.67769e+07	1.51368e+07	1.57363e+07	1.57894e+07	1.58598e+07	679218
ESYT1_RAT	Extended synaptotagmin-1 OS=Rattus norvegicus OX=10116 GN=Esyt1 PE=1 SV=1	121084	35	34	2066.31	0.102843	0.990631	0.460079		1.05789	SALINE	MORPHINE	1.41017e+07	1.6937e+07	1.43094e+07	1.59147e+07	1.53157e+07	1.3508e+06	1.30379e+07	1.71857e+07	1.37685e+07	1.39185e+07	1.44776e+07	1.8459e+06
ETFA_RAT	Electron transfer flavoprotein subunit alpha, mitochondrial OS=Rattus norvegicus OX=10116 GN=Etfa PE=1 SV=4	34929	15	15	1147.62	0.536375	0.977951	0.0500259		1.18461	SALINE	MORPHINE	4.47454e+07	4.13279e+07	4.98189e+07	4.12477e+07	4.4285e+07	4.03345e+06	3.86101e+07	3.95055e+07	3.96946e+07	3.17236e+07	3.73835e+07	3.80278e+06
ETFB_RAT	Electron transfer flavoprotein subunit beta OS=Rattus norvegicus OX=10116 GN=Etfb PE=1 SV=3	27670	14	14	929.75	0.256061	0.977951	0.173961		1.19165	SALINE	MORPHINE	42229088	3.75989e+07	4.45013e+07	3.12231e+07	3.88881e+07	5.86186e+06	3.66943e+07	3.56747e+07	3.26957e+07	2.54705e+07	3.26338e+07	5.06791e+06
ETFD_RAT	Electron transfer flavoprotein-ubiquinone oxidoreductase, mitochondrial OS=Rattus norvegicus OX=10116 GN=Etfdh PE=1 SV=1	68155	21	21	1024.52	0.100729	0.990948	0.468634		1.09591	SALINE	MORPHINE	1.11142e+07	9.27051e+06	1.27076e+07	1.33769e+07	1.16173e+07	1.82989e+06	8.81346e+06	9.7218e+06	1.34782e+07	1.03891e+07	1.06006e+07	2.02413e+06
EVL_RAT	Ena/VASP-like protein OS=Rattus norvegicus OX=10116 GN=Evl PE=1 SV=2	45125	18	18	1319.28	0.15045	0.977951	0.321003		1.12037	SALINE	MORPHINE	5.50108e+06	4.57284e+06	4.50851e+06	4.31857e+06	4.72525e+06	528363	4.4112e+06	5.01664e+06	3.11847e+06	4.32403e+06	4.21758e+06	794849
EXOC2_RAT	Exocyst complex component 2 OS=Rattus norvegicus OX=10116 GN=Exoc2 PE=1 SV=1	103966	25	25	1412.35	0.360166	0.977951	0.105953		1.19789	SALINE	MORPHINE	9.60343e+06	1.27682e+07	9.08232e+06	1.0567e+07	1.05052e+07	1.6292e+06	8.92483e+06	9.67794e+06	7.47316e+06	9.00318e+06	8.76978e+06	928172
EXOC3_RAT	Exocyst complex component 3 OS=Rattus norvegicus OX=10116 GN=Exoc3 PE=1 SV=1	86442	28	28	1739.54	0.0647953	0.99626	0.688739		1.12535	SALINE	MORPHINE	9.3773e+06	1.78858e+07	8.63976e+06	9.12169e+06	1.12561e+07	4.43032e+06	1.23619e+07	9.6422e+06	9.78581e+06	8.21944e+06	1.00023e+07	1.72461e+06
EXOC4_RAT	Exocyst complex component 4 OS=Rattus norvegicus OX=10116 GN=Exoc4 PE=1 SV=1	110483	30	30	1771.9	0.331958	0.977951	0.120434		1.12695	SALINE	MORPHINE	8.67206e+06	9.93527e+06	9.77987e+06	9.39934e+06	9.44663e+06	563326	7.60337e+06	7.40099e+06	9.37145e+06	9.15413e+06	8.38248e+06	1.02369e+06
EXOC5_RAT	Exocyst complex component 5 OS=Rattus norvegicus OX=10116 GN=Exoc5 PE=1 SV=1	81685	21	20	953.81	0.162806	0.977951	0.295871		1.13498	SALINE	MORPHINE	4.85641e+06	4.6251e+06	4.56469e+06	5.23305e+06	4.81981e+06	302821	3.01218e+06	3.91195e+06	5.41311e+06	4.64925e+06	4.24662e+06	1.0261e+06
EXOC6_RAT	Exocyst complex component 6 OS=Rattus norvegicus OX=10116 GN=Exoc6 PE=1 SV=2	93118	10	10	451.15	0.0575419	0.99626	0.77376		1.15698	SALINE	MORPHINE	959236	2.7129e+06	1.14408e+06	1.25938e+06	1.5189e+06	805544	1.48465e+06	1.33821e+06	1.51523e+06	913187	1.31282e+06	277397
EXOC7_RAT	Exocyst complex component 7 OS=Rattus norvegicus OX=10116 GN=Exoc7 PE=1 SV=1	74999	23	23	1405.63	0.153626	0.977951	0.314236		1.07975	MORPHINE	SALINE	8.42672e+06	9.10904e+06	7.60258e+06	9.20737e+06	8.58643e+06	742101	1.06076e+07	9.12774e+06	8.2159e+06	9.13358e+06	9.2712e+06	989803
EXOC8_RAT	Exocyst complex component 8 OS=Rattus norvegicus OX=10116 GN=Exoc8 PE=1 SV=1	80992	28	28	1557.78	0.0702767	0.99626	0.640379		1.05884	MORPHINE	SALINE	1.14649e+07	1.3054e+07	1.07878e+07	1.02458e+07	1.13881e+07	1.21741e+06	1.46306e+07	1.29144e+07	10665302	1.00222e+07	1.20581e+07	2.11628e+06
EZRI_RAT	Ezrin OS=Rattus norvegicus OX=10116 GN=Ezr PE=1 SV=3	69348	36	26	1766.68	0.251828	0.977951	0.177794		1.19077	SALINE	MORPHINE	9.57925e+06	1.03539e+07	8.27132e+06	8.43623e+06	9.16017e+06	985676	8.93626e+06	8.20748e+06	8.16859e+06	5.45814e+06	7.69262e+06	1.53092e+06
F10A1_RAT	Hsc70-interacting protein OS=Rattus norvegicus OX=10116 GN=St13 PE=1 SV=1	41253	16	16	1043.04	0.0555278	0.99626	0.805327		1.01247	SALINE	MORPHINE	3.67625e+07	4.42453e+07	3.5932e+07	3.72619e+07	3.85504e+07	3.83598e+06	4.03391e+07	4.8465e+07	2.37659e+07	3.97328e+07	3.80757e+07	1.03373e+07
F10C1_RAT	Protein FRA10AC1 homolog OS=Rattus norvegicus OX=10116 GN=Fra10ac1 PE=1 SV=1	37096	1	1	37.58	0.0775102	0.99626	0.588144		1.15039	SALINE	MORPHINE	401515	440132	552894	845709	560062	200969	469393	366434	538036	573523	486847	91172
F110B_RAT	Protein FAM110B OS=Rattus norvegicus OX=10116 GN=Fam110b PE=2 SV=1	40339	1	1	61.64	0.050329	0.99626	0.951873		1.29302	MORPHINE	SALINE	811.563	53953.2	33654.5	44073.5	33123.2	23080.4	52173.9	74731.6	557.789	43852.3	42828.9	31053.8
F131B_RAT	Protein FAM131B OS=Rattus norvegicus OX=10116 GN=Fam131b PE=1 SV=1	35905	8	8	454.14	0.0551041	0.99626	0.812735		1.01528	MORPHINE	SALINE	340394	738972	650305	1.02779e+06	689366	283020	766451	499945	633132	900061	699897	172176
F13A_RAT	Coagulation factor XIII A chain OS=Rattus norvegicus OX=10116 GN=F13a1 PE=2 SV=3	82606	1	1	35.42	0.0580843	0.99626	0.766082		4.91771	SALINE	MORPHINE	11475.6	1663.32	12791.4	0	6482.58	6582.32	1773.41	1166.14	2333.29	0	1318.21	999.733
F161A_RAT	Protein FAM161A OS=Rattus norvegicus OX=10116 GN=Fam161a PE=2 SV=1	48838	1	1	31.27	0.051691	0.99626	0.891271		1.41817	SALINE	MORPHINE	210528	772180	176703	102876	315572	307706	209144	256459	258930	165546	222520	44356.5
F162A_RAT	Protein FAM162A OS=Rattus norvegicus OX=10116 GN=Fam162a PE=2 SV=1	17816	6	6	307.35	0.0509156	0.99626	0.919832		1.12194	SALINE	MORPHINE	480378	501147	1.96394e+06	3.53606e+06	1.62038e+06	1.45375e+06	673227	405789	3.3038e+06	1.39425e+06	1.44427e+06	1.30809e+06
F198B_RAT	Protein FAM198B OS=Rattus norvegicus OX=10116 GN=Fam198b PE=2 SV=1	58169	1	0	26					1	---	---
F210A_RAT	Protein FAM210A OS=Rattus norvegicus OX=10116 GN=Fam210a PE=2 SV=1	31455	5	5	252.37	0.0523509	0.99626	0.872016		1.03666	SALINE	MORPHINE	1.64078e+06	1.75176e+06	2.85908e+06	2.05562e+06	2.07681e+06	550206	1.99368e+06	1.48543e+06	2.12198e+06	2.41235e+06	2.00336e+06	387164
F216A_RAT	Protein FAM216A OS=Rattus norvegicus OX=10116 GN=Fam216a PE=2 SV=1	29464	1	0	31.42					1	---	---
F234A_RAT	Protein FAM234A OS=Rattus norvegicus OX=10116 GN=Fam234a PE=1 SV=1	60599	6	6	388.26	0.051148	0.99626	0.910289		1.00189	SALINE	MORPHINE	2.28106e+06	2.4141e+06	1.48936e+06	1.5868e+06	1.94283e+06	472191	2.52521e+06	2.42236e+06	1.63483e+06	1.17426e+06	1.93916e+06	646690
F262_RAT	6-phosphofructo-2-kinase/fructose-2,6-bisphosphatase 2 OS=Rattus norvegicus OX=10116 GN=Pfkfb2 PE=1 SV=1	64116	9	8	384.95	0.0766409	0.99626	0.593889		1.05543	SALINE	MORPHINE	526910	612213	686266	598172	605890	65314.1	422992	612367	646857	614066	574070	101962
F263_RAT	6-phosphofructo-2-kinase/fructose-2,6-bisphosphatase 3 OS=Rattus norvegicus OX=10116 GN=Pfkfb3 PE=2 SV=1	63635	2	1	71.31	0.284789	0.977951	0.150642		1.93156	MORPHINE	SALINE	1094.41	597.831	1138.67	5156.42	1996.83	2120.62	5084.65	1415.98	4128.9	4798.49	3857	1675.91
F264_RAT	6-phosphofructo-2-kinase/fructose-2,6-bisphosphatase 4 OS=Rattus norvegicus OX=10116 GN=Pfkfb4 PE=1 SV=3	54120	1	1	46.48	0.0771341	0.99626	0.590614		1.164	MORPHINE	SALINE	3574.31	0	0	7998.79	2893.28	3797.9	1979.45	0	2165.39	9326.26	3367.78	4091.4
FA98A_RAT	Protein FAM98A OS=Rattus norvegicus OX=10116 GN=Fam98a PE=2 SV=1	55036	8	8	460.98	0.0713338	0.99626	0.632046		1.07637	SALINE	MORPHINE	676325	855461	883303	1.0869e+06	875496	168148	814309	982460	469552	987201	813381	242913
FAAA_RAT	Fumarylacetoacetase OS=Rattus norvegicus OX=10116 GN=Fah PE=1 SV=1	45946	20	20	1089.12	0.050707	0.99626	0.929517		1.01637	SALINE	MORPHINE	1.41181e+07	2.02805e+07	1.37044e+07	1.5312e+07	1.58537e+07	3.02887e+06	1.64831e+07	1.52073e+07	1.29728e+07	1.77304e+07	1.55984e+07	2.03102e+06
FAAH1_RAT	Fatty-acid amide hydrolase 1 OS=Rattus norvegicus OX=10116 GN=Faah PE=1 SV=1	63316	10	10	536.77	0.158147	0.977951	0.304977		1.14178	MORPHINE	SALINE	568181	607367	745245	892253	703262	147108	821775	656826	800254	933030	802971	113482
FABP5_RAT	Fatty acid-binding protein 5 OS=Rattus norvegicus OX=10116 GN=Fabp5 PE=1 SV=3	15050	1	1	46.46	0.0945612	0.99626	0.495384		1.17854	SALINE	MORPHINE	41816.8	13887.2	40261.3	138880	58711.3	54960.6	540.451	26543.8	129982	42200.9	49816.8	56137.5
FABP7_RAT	Fatty acid-binding protein, brain OS=Rattus norvegicus OX=10116 GN=Fabp7 PE=1 SV=2	14854	2	2	69.14	0.0552661	0.99626	0.809865		1.02734	SALINE	MORPHINE	75416.5	78056.1	103642	121063	94544.6	21785.1	58532.3	72911.7	116847	119823	92028.7	30962.2
FAF1_RAT	FAS-associated factor 1 OS=Rattus norvegicus OX=10116 GN=Faf1 PE=1 SV=1	73698	14	14	571.4	0.0700859	0.99626	0.641912		1.05628	MORPHINE	SALINE	3.37991e+06	4.37519e+06	3.52981e+06	3.35572e+06	3.66016e+06	482866	4.50305e+06	4.21129e+06	3.64963e+06	3.1006e+06	3.86614e+06	621209
FAF2_RAT	FAS-associated factor 2 OS=Rattus norvegicus OX=10116 GN=Faf2 PE=2 SV=1	41054	9	9	535.12	0.0502218	0.99626	0.960469		1.02476	SALINE	MORPHINE	2.49445e+06	2.78242e+06	4.37373e+06	3.54395e+06	3.29864e+06	842459	2.96017e+06	2.75534e+06	3.47568e+06	3.68459e+06	3.21894e+06	433833
FAHD1_RAT	Acylpyruvase FAHD1, mitochondrial OS=Rattus norvegicus OX=10116 GN=Fahd1 PE=1 SV=1	24465	5	5	354.39	0.133749	0.977951	0.36073		1.31835	MORPHINE	SALINE	3.64902e+06	3.55096e+06	1.19762e+06	1.62278e+06	2.50509e+06	1.27676e+06	4.91246e+06	3.63644e+06	2.56843e+06	2.09304e+06	3.30259e+06	1.25235e+06
FAHD2_RAT	Fumarylacetoacetate hydrolase domain-containing protein 2 OS=Rattus norvegicus OX=10116 GN=Fahd2 PE=1 SV=1	34559	13	13	705.69	0.0516812	0.99626	0.891582		1.0037	SALINE	MORPHINE	2.24058e+07	2.05183e+07	2.1016e+07	2.01235e+07	2.10159e+07	995934	2.13477e+07	2.50484e+07	1.94901e+07	1.78676e+07	2.09385e+07	3.08693e+06
FAK1_RAT	Focal adhesion kinase 1 OS=Rattus norvegicus OX=10116 GN=Ptk2 PE=1 SV=1	119640	18	17	874.04	0.0754979	0.99626	0.601642		1.12609	SALINE	MORPHINE	5.13969e+06	6.13769e+06	1.04264e+07	6.96521e+06	7.16724e+06	2.29737e+06	5.70016e+06	6.08901e+06	7.06051e+06	6.60925e+06	6.36473e+06	594862
FAK2_RAT	Protein-tyrosine kinase 2-beta OS=Rattus norvegicus OX=10116 GN=Ptk2b PE=1 SV=1	115710	12	11	478.42	0.118391	0.983052	0.404915		1.10653	SALINE	MORPHINE	710444	947306	912323	933640	875928	111258	787555	845002	945740	588093	791598	150601
FAKD4_RAT	FAST kinase domain-containing protein 4 OS=Rattus norvegicus OX=10116 GN=Tbrg4 PE=2 SV=1	71136	12	11	480.19	0.177772	0.977951	0.269261		1.24614	SALINE	MORPHINE	747345	619406	1.19861e+06	1.01276e+06	894532	260642	699587	667717	669027	835043	717843	79508.1
FAM3C_RAT	Protein FAM3C OS=Rattus norvegicus OX=10116 GN=Fam3c PE=2 SV=1	24698	5	5	254.61	0.0500022	0.999599	0.996063		1.00136	SALINE	MORPHINE	448336	437853	647230	555590	522252	98855.9	467050	431973	554360	632794	521544	90270.1
FARP1_RAT	FERM, ARHGEF and pleckstrin domain-containing protein 1 OS=Rattus norvegicus OX=10116 GN=Farp1 PE=1 SV=2	118768	17	17	963.3	0.0899418	0.99626	0.517424		1.05737	SALINE	MORPHINE	3.90117e+06	4.45482e+06	5.20885e+06	4.52306e+06	4.52198e+06	535944	3.87178e+06	4.92246e+06	3.98434e+06	4.32797e+06	4.27664e+06	472252
FAS_RAT	Fatty acid synthase OS=Rattus norvegicus OX=10116 GN=Fasn PE=1 SV=3	272478	57	56	3044.78	0.249522	0.977951	0.179932		1.11878	SALINE	MORPHINE	1.27531e+07	1.20642e+07	1.57706e+07	1.20745e+07	1.31656e+07	1.76635e+06	1.20723e+07	1.13031e+07	1.26514e+07	1.10443e+07	1.17678e+07	733222
FAXC_RAT	Failed axon connections homolog OS=Rattus norvegicus OX=10116 GN=Faxc PE=3 SV=1	46808	1	1	51.13	0.145128	0.977951	0.332872		1.70825	MORPHINE	SALINE	29001.4	35436.4	14128.8	16529.2	23774	10146.5	30722.2	38096.1	78983.7	14645.1	40611.8	27391
FBP1L_RAT	Formin-binding protein 1-like OS=Rattus norvegicus OX=10116 GN=Fnbp1l PE=1 SV=2	69930	7	7	332.73	0.0623544	0.99626	0.713871		1.049	MORPHINE	SALINE	756216	929091	1.38559e+06	1.21574e+06	1.07166e+06	282339	1.07065e+06	892105	1.38059e+06	1.15335e+06	1.12417e+06	202748
FBRL_RAT	rRNA 2'-O-methyltransferase fibrillarin OS=Rattus norvegicus OX=10116 GN=Fbl PE=1 SV=2	34201	9	8	501.02	0.320615	0.977951	0.126941		1.12233	MORPHINE	SALINE	1.41676e+06	1.14293e+06	1.11784e+06	1.33136e+06	1.25222e+06	145303	1.494e+06	1.4654e+06	1.37626e+06	1.28595e+06	1.4054e+06	94107.9
FBSP1_RAT	F-box/SPRY domain-containing protein 1 (Fragment) OS=Rattus norvegicus OX=10116 GN=Fbxo45 PE=3 SV=1	25743	1	1	34.72	0.0973131	0.993321	0.483099		1.10757	MORPHINE	SALINE	63288.2	76419	35331.1	91791.9	66707.5	23942.4	82409.4	74568.5	67841.5	70713.7	73883.3	6317
FBX3_RAT	F-box only protein 3 OS=Rattus norvegicus OX=10116 GN=Fbxo3 PE=3 SV=1	55320	5	5	411.52	0.0797318	0.99626	0.574014		1.22118	SALINE	MORPHINE	395098	173812	499775	507012	393924	155396	164390	537120	252140	336655	322576	159386
FBX30_RAT	F-box only protein 30 OS=Rattus norvegicus OX=10116 GN=Fbxo30 PE=1 SV=1	81958	2	2	236.94	0.25054	0.977951	0.178984		1.41033	SALINE	MORPHINE	279162	518154	418212	571918	446861	128667	444780	335344	202276	284992	316848	101407
FBX6_RAT	F-box only protein 6 OS=Rattus norvegicus OX=10116 GN=Fbxo6 PE=1 SV=1	32766	4	4	259.13	0.266895	0.977951	0.164639		1.10626	SALINE	MORPHINE	1.8541e+06	2.12296e+06	2.2876e+06	2.11591e+06	2.09514e+06	179211	2.1297e+06	1.90365e+06	1.69717e+06	1.84505e+06	1.89389e+06	179617
FBX7_RAT	F-box only protein 7 OS=Rattus norvegicus OX=10116 GN=Fbxo7 PE=2 SV=1	57525	6	6	234.97	0.0505615	0.99626	0.937162		1.01319	MORPHINE	SALINE	504724	654316	637097	620368	604126	67701.7	686419	539108	707562	515279	612092	98891.5
FBXW5_RAT	F-box/WD repeat-containing protein 5 OS=Rattus norvegicus OX=10116 GN=Fbxw5 PE=2 SV=1	63994	1	1	58.14	0.0817651	0.99626	0.561722		1.11768	SALINE	MORPHINE	37750	52335.2	59769.7	68640.8	54623.9	13075.7	33877.3	43123.2	62207.3	56283.2	48872.7	12788.6
FCHO2_RAT	F-BAR domain only protein 2 OS=Rattus norvegicus OX=10116 GN=Fcho2 PE=1 SV=1	88657	6	6	212.61	0.0531908	0.99626	0.851216		1.28467	SALINE	MORPHINE	349982	973752	273009	203939	450171	354115	383299	390163	362308	265904	350418	57575.8
FDFT_RAT	Squalene synthase OS=Rattus norvegicus OX=10116 GN=Fdft1 PE=2 SV=1	48075	9	9	390.9	0.0506466	0.99626	0.932586		1.00854	SALINE	MORPHINE	1.03005e+06	1.26964e+06	1.0224e+06	1.20014e+06	1.13056e+06	123811	1.21087e+06	1.0918e+06	1.14042e+06	1.04083e+06	1.12098e+06	72420
FEN1_RAT	Flap endonuclease 1 OS=Rattus norvegicus OX=10116 GN=Fen1 PE=2 SV=1	42582	4	4	166.91	0.154403	0.977951	0.312614		1.28689	SALINE	MORPHINE	239692	157659	324384	266556	247073	69296.5	334122	136249	116611	180987	191992	98508.3
FER_RAT	Tyrosine-protein kinase Fer OS=Rattus norvegicus OX=10116 GN=Fer PE=1 SV=2	94255	14	14	604.82	0.197751	0.977951	0.238954		1.19827	SALINE	MORPHINE	1.03191e+06	1.26329e+06	856086	1.04512e+06	1.0491e+06	166776	978775	1.11808e+06	633282	771911	875511	215182
FEZ1_RAT	Fasciculation and elongation protein zeta-1 OS=Rattus norvegicus OX=10116 GN=Fez1 PE=1 SV=1	45216	5	5	249.36	0.0681845	0.99626	0.657734		1.05163	MORPHINE	SALINE	316211	491002	755487	660417	555779	193582	513393	517694	644762	662045	584473	79924.9
FGD4_RAT	FYVE, RhoGEF and PH domain-containing protein 4 OS=Rattus norvegicus OX=10116 GN=Fgd4 PE=1 SV=1	86399	9	9	394.48	0.213549	0.977951	0.218372		1.12064	SALINE	MORPHINE	1.01538e+06	1.12716e+06	922630	1.00879e+06	1.01849e+06	83870.6	794676	1.12257e+06	822403	895745	908848	148724
FGF1_RAT	Fibroblast growth factor 1 OS=Rattus norvegicus OX=10116 GN=Fgf1 PE=1 SV=1	17407	2	2	71.77	0.0501034	0.99626	0.973001		1.00648	MORPHINE	SALINE	241172	314224	840665	1.07286e+06	617230	404455	349123	191996	966869	976940	621232	409992
FGF12_RAT;FGF14_RAT	Fibroblast growth factor 12 OS=Rattus norvegicus OX=10116 GN=Fgf12 PE=1 SV=1	27382	5	5	191.52	0.121343	0.980464	0.395735		1.15594	MORPHINE	SALINE	2.5044e+06	4.07854e+06	4.87e+06	3.5741e+06	3.75676e+06	990724	4.71101e+06	4.26625e+06	3.23228e+06	5.16085e+06	4.3426e+06	825413
FGF13_RAT	Fibroblast growth factor 13 OS=Rattus norvegicus OX=10116 GN=Fgf13 PE=1 SV=2	27570	1	1	46.9	0.0519023	0.99626	0.884738		1.04798	MORPHINE	SALINE	155444	110794	199311	167455	158251	36654.5	200423	200526	163043	99381	165843	47692.6
FGF2_RAT	Fibroblast growth factor 2 OS=Rattus norvegicus OX=10116 GN=Fgf2 PE=1 SV=1	17128	2	2	94.4	0.130181	0.977951	0.370255		1.57209	SALINE	MORPHINE	90926.3	59574.2	240071	173099	140917	81614.6	118154	15594.3	98476.4	126324	89637.2	50726.8
FGFR1_RAT	Fibroblast growth factor receptor 1 OS=Rattus norvegicus OX=10116 GN=Fgfr1 PE=1 SV=1	91766	2	2	70.77	0.341381	0.977951	0.115341		1.28801	MORPHINE	SALINE	147831	126833	130326	104664	127414	17731.6	166540	152191	212818	124891	164110	36781.2
FGOP2_RAT	FGFR1 oncogene partner 2 homolog OS=Rattus norvegicus OX=10116 GN=Fgfr1op2 PE=2 SV=2	29356	2	2	117.25	0.056771	0.99626	0.785218		1.02926	SALINE	MORPHINE	263737	243667	124815	154196	196604	67512.8	183716	330065	166625	83651.1	191014	102486
FHIT_RAT	Bis(5'-adenosyl)-triphosphatase OS=Rattus norvegicus OX=10116 GN=Fhit PE=1 SV=1	17337	13	13	629.86	0.0524825	0.99626	0.868526		1.02416	MORPHINE	SALINE	6.77361e+06	8.72734e+06	1.15488e+07	9.76085e+06	9.20266e+06	1.99518e+06	7.70146e+06	7.83396e+06	1.07548e+07	1.14096e+07	9.42498e+06	1.93298e+06
FHL1_RAT	Four and a half LIM domains protein 1 OS=Rattus norvegicus OX=10116 GN=Fhl1 PE=2 SV=1	31882	2	2	115.55	0.275181	0.977951	0.157954		1.13285	SALINE	MORPHINE	2.67222e+06	2.66224e+06	3.50284e+06	2.78708e+06	2.90609e+06	401842	2.83622e+06	2.54964e+06	2.43332e+06	2.44196e+06	2.56528e+06	188216
FHL2_RAT	Four and a half LIM domains protein 2 OS=Rattus norvegicus OX=10116 GN=Fhl2 PE=1 SV=1	32065	1	1	30.5	0.241138	0.977951	0.188001		139.544	MORPHINE	SALINE	1970.17	687.275	1993.39	1193.04	1460.97	635.909	341.53	2764.45	498283	314091	203870	245421
FIBA_RAT	Fibrinogen alpha chain OS=Rattus norvegicus OX=10116 GN=Fga PE=1 SV=3	86632	3	3	98.68	0.0731517	0.99626	0.618326		3.56299	SALINE	MORPHINE	97934.6	775.765	12915.6	67010	44659	45721	1099.13	11159.5	16820.4	21057.4	12534.1	8634.56
FIBB_RAT	Fibrinogen beta chain OS=Rattus norvegicus OX=10116 GN=Fgb PE=1 SV=4	54201	1	1	36.03	0.483492	0.977951	0.0623598		4.70829	SALINE	MORPHINE	43137.9	5356.5	35206.8	25472	27293.3	16311.7	4520.99	5920.36	915.3	11830.8	5796.86	4541.7
FINC_RAT	Fibronectin OS=Rattus norvegicus OX=10116 GN=Fn1 PE=1 SV=2	272341	5	5	188.07	0.404959	0.977951	0.0870088		1.68918	SALINE	MORPHINE	308490	135875	202268	193871	210126	71913.7	96412.8	101213	217328	82628.5	124395	62453.7
FIP1_RAT	Pre-mRNA 3'-end-processing factor FIP1 OS=Rattus norvegicus OX=10116 GN=Fip1l1 PE=1 SV=1	60152	4	4	183.08	0.229461	0.977951	0.20009		1.23334	SALINE	MORPHINE	533515	542800	412245	414093	475663	72265.5	462191	444107	384128	252263	385672	94991.1
FIS1_RAT	Mitochondrial fission 1 protein OS=Rattus norvegicus OX=10116 GN=Fis1 PE=1 SV=1	16984	4	4	168.71	0.0514171	0.99626	0.900395		1.23948	SALINE	MORPHINE	263213	180299	1.12151e+06	2.81111e+06	1.09403e+06	1.22124e+06	346130	149697	2.19618e+06	838622	882658	922385
FKB1A_RAT	Peptidyl-prolyl cis-trans isomerase FKBP1A OS=Rattus norvegicus OX=10116 GN=Fkbp1a PE=1 SV=3	11915	1	1	53.83	0.0785779	0.99626	0.581258		1.09405	MORPHINE	SALINE	0	0	27190.5	14401.2	10397.9	13092.6	0	0	0	45503.4	11375.8	22751.7
FKBP4_RAT	Peptidyl-prolyl cis-trans isomerase FKBP4 OS=Rattus norvegicus OX=10116 GN=Fkbp4 PE=1 SV=3	51418	39	39	2043.63	0.0719977	0.99626	0.62695		1.05703	MORPHINE	SALINE	1.49951e+07	1.59754e+07	2.32907e+07	1.97475e+07	1.85022e+07	3.79319e+06	1.81132e+07	1.65248e+07	2.27811e+07	2.08102e+07	1.95573e+07	2.78351e+06
FKBP8_RAT	Peptidyl-prolyl cis-trans isomerase FKBP8 OS=Rattus norvegicus OX=10116 GN=Fkbp8 PE=2 SV=1	43528	10	10	576.9	0.050373	0.99626	0.948762		1.00956	MORPHINE	SALINE	4.22097e+06	5.37623e+06	4.23517e+06	4.3161e+06	4.53712e+06	560975	5.2273e+06	5.54616e+06	3.08092e+06	4.46767e+06	4.58051e+06	1.09732e+06
FKBP9_RAT	Peptidyl-prolyl cis-trans isomerase FKBP9 OS=Rattus norvegicus OX=10116 GN=Fkbp9 PE=2 SV=1	63086	4	4	128.86	0.0643841	0.99626	0.692789		1.28959	SALINE	MORPHINE	223911	98376.1	498043	462252	320646	191732	184083	101181	421012	288287	248641	138077
FLIP1_RAT	Filamin-A-interacting protein 1 OS=Rattus norvegicus OX=10116 GN=Filip1 PE=1 SV=1	137667	3	1	78.1	0.0791313	0.99626	0.577758		1.14955	MORPHINE	SALINE	3.06006e+06	3.07109e+06	1.42689e+06	1.80234e+06	2.3401e+06	851631	3.69706e+06	3.00755e+06	2.38558e+06	1.67001e+06	2.69005e+06	865654
FLNC_RAT	Filamin-C OS=Rattus norvegicus OX=10116 GN=Flnc PE=1 SV=1	290804	60	59	3420.44	0.205706	0.977951	0.228259		1.31223	SALINE	MORPHINE	2.61387e+07	1.41382e+07	1.6937e+07	1.59376e+07	1.82879e+07	5.36044e+06	1.62765e+07	13954228	1.6955e+07	8.56021e+06	1.39365e+07	3.80754e+06
FLOT1_RAT	Flotillin-1 OS=Rattus norvegicus OX=10116 GN=Flot1 PE=2 SV=2	47470	29	29	2170.08	0.173008	0.977951	0.277325		1.1746	SALINE	MORPHINE	1.43531e+07	2.01995e+07	1.37915e+07	1.29247e+07	1.53172e+07	3.30748e+06	1.24229e+07	1.6505e+07	1.19606e+07	1.12732e+07	1.30404e+07	2.3575e+06
FLOWR_RAT	Calcium channel flower homolog OS=Rattus norvegicus OX=10116 GN=Cacfd1 PE=3 SV=1	18401	1	1	28.41	0.0565194	0.99626	0.789114		1.46853	SALINE	MORPHINE	16972.8	9442.31	0	0	6603.79	8221.81	0.877834	17928	0	58.6282	4496.88	8954.14
FLRT2_RAT	Leucine-rich repeat transmembrane protein FLRT2 OS=Rattus norvegicus OX=10116 GN=Flrt2 PE=1 SV=1	73827	6	6	251.7	0.0504507	0.99626	0.943684		1.03569	SALINE	MORPHINE	309129	478405	70050.3	219353	269234	170789	194236	395218	352437	97933.6	259956	138346
FLRT3_RAT	Leucine-rich repeat transmembrane protein FLRT3 OS=Rattus norvegicus OX=10116 GN=Flrt3 PE=1 SV=1	72865	12	12	490.37	0.288796	0.977951	0.147722		1.38393	SALINE	MORPHINE	2.18106e+06	3.29223e+06	1.66357e+06	1.92695e+06	2.26595e+06	716062	1.92834e+06	1.74501e+06	1.72765e+06	1.14834e+06	1.63733e+06	338404
FMO1_RAT	Dimethylaniline monooxygenase [N-oxide-forming] 1 OS=Rattus norvegicus OX=10116 GN=Fmo1 PE=1 SV=2	59787	2	1	62.36	0.455582	0.977951	0.0701103		3.23999	SALINE	MORPHINE	20557.8	6154.57	11766.5	10850.8	12332.4	6009.4	1127.28	4479.65	9320.69	297.667	3806.32	4096.73
FMOD_RAT	Fibromodulin OS=Rattus norvegicus OX=10116 GN=Fmod PE=2 SV=1	43192	6	6	319.82	0.333007	0.977951	0.119854		2.24207	SALINE	MORPHINE	811526	388968	1.61563e+06	597389	853378	536653	191816	199707	1.07113e+06	59828.2	380621	464791
FMR1_RAT	Synaptic functional regulator FMR1 OS=Rattus norvegicus OX=10116 GN=Fmr1 PE=1 SV=2	66740	9	7	555	0.111811	0.986545	0.42675		1.10042	MORPHINE	SALINE	562886	931722	611028	760812	716612	166339	839916	664439	876335	773609	788575	93043.7
FMT_RAT	Methionyl-tRNA formyltransferase, mitochondrial OS=Rattus norvegicus OX=10116 GN=Mtfmt PE=2 SV=1	42970	1	1	48.86	0.0846569	0.99626	0.545181		1.14976	SALINE	MORPHINE	25643.4	0	17959.1	18657.6	15565	10941.3	1147.53	26014.1	9290.71	17698.2	13537.6	10716.4
FNBP1_RAT	Formin-binding protein 1 OS=Rattus norvegicus OX=10116 GN=Fnbp1 PE=1 SV=2	71248	28	27	1484.2	0.183041	0.977951	0.26074		1.13523	MORPHINE	SALINE	1.49958e+07	1.71056e+07	1.40608e+07	1.45437e+07	1.51765e+07	1.34157e+06	2.04474e+07	1.88911e+07	1.41999e+07	1.53765e+07	1.72287e+07	2.92847e+06
FND10_RAT	Fibronectin type III domain-containing protein 10 OS=Rattus norvegicus OX=10116 GN=Fndc10 PE=3 SV=1	24478	1	1	34.83	0.071606	0.99626	0.629944		1.5252	MORPHINE	SALINE	1476.71	5804.6	563.365	847.129	2172.95	2451	2524.53	353.67	3473.17	6905.4	3314.19	2727.04
FNDC1_RAT	Fibronectin type III domain-containing protein 1 OS=Rattus norvegicus OX=10116 GN=Fndc1 PE=1 SV=2	193931	1	0	27.19					1	---	---
FNDC5_RAT	Fibronectin type III domain-containing protein 5 OS=Rattus norvegicus OX=10116 GN=Fndc5 PE=2 SV=2	23306	1	1	30.95	0.0502904	0.99626	0.954779		1.01609	MORPHINE	SALINE	51428.3	49429.4	71595.6	54162.4	56653.9	10148.3	59779.3	75414.6	47737.9	47330.2	57565.5	13226.7
FNTA_RAT	Protein farnesyltransferase/geranylgeranyltransferase type-1 subunit alpha OS=Rattus norvegicus OX=10116 GN=Fnta PE=1 SV=1	44022	10	10	505.13	0.181072	0.977951	0.263878		1.15899	MORPHINE	SALINE	1.71486e+06	2.32052e+06	1.62243e+06	2.26255e+06	1.98009e+06	362373	2.06176e+06	2.87001e+06	2.04602e+06	2.20181e+06	2.2949e+06	389748
FNTB_RAT	Protein farnesyltransferase subunit beta OS=Rattus norvegicus OX=10116 GN=Fntb PE=1 SV=1	48642	4	4	211.66	0.255645	0.977951	0.174332		1.53739	SALINE	MORPHINE	899967	1.40415e+06	1.0072e+06	1.18091e+06	1.12306e+06	220268	1.11614e+06	286433	279727	1.2397e+06	730499	519099
FOXA3_RAT	Hepatocyte nuclear factor 3-gamma OS=Rattus norvegicus OX=10116 GN=Foxa3 PE=1 SV=1	37628	1	0	25.71					1	---	---
FPPS_RAT	Farnesyl pyrophosphate synthase OS=Rattus norvegicus OX=10116 GN=Fdps PE=2 SV=2	40804	14	14	1077.46	0.0743506	0.99626	0.609666		1.12094	MORPHINE	SALINE	9.72274e+06	1.34398e+07	8.75891e+06	9.11956e+06	1.02602e+07	2.15665e+06	1.2386e+07	1.50832e+07	7.36837e+06	1.11669e+07	1.15011e+07	3.20446e+06
FR1OP_RAT	FGFR1 oncogene partner OS=Rattus norvegicus OX=10116 GN=Fgfr1op PE=1 SV=1	42986	2	2	109.07	0.062488	0.99626	0.712424		1.75894	MORPHINE	SALINE	28092.6	25586	8848.27	27650.3	22544.3	9195.8	40276.3	78838.3	135.762	39365.6	39654	32132.9
FRIH_RAT	Ferritin heavy chain OS=Rattus norvegicus OX=10116 GN=Fth1 PE=1 SV=3	21113	14	14	801.12	0.127553	0.977951	0.377538		1.06348	SALINE	MORPHINE	3.12024e+07	3.2774e+07	3.47347e+07	2.77003e+07	3.16028e+07	2.97602e+06	2.94935e+07	3.23303e+07	2.64995e+07	3.05423e+07	2.97164e+07	2.44356e+06
FRIL1_RAT;RIPR2_RAT	Ferritin light chain 1 OS=Rattus norvegicus OX=10116 GN=Ftl1 PE=1 SV=3	20736	10	10	697.25	0.149622	0.977951	0.322806		1.12172	SALINE	MORPHINE	2.52266e+07	2.3431e+07	2.29874e+07	1.71206e+07	2.21914e+07	3.51643e+06	2.23397e+07	2.0796e+07	1.79416e+07	1.80559e+07	1.97833e+07	2.15533e+06
FRK_RAT	Tyrosine-protein kinase FRK OS=Rattus norvegicus OX=10116 GN=Frk PE=1 SV=3	58129	2	0	81.99					1	---	---
FRMD8_RAT	FERM domain-containing protein 8 OS=Rattus norvegicus OX=10116 GN=Frmd8 PE=1 SV=1	51749	4	4	172.54	0.125736	0.977951	0.382714		1.15028	SALINE	MORPHINE	2.85606e+06	2.77411e+06	2.0051e+06	3.06416e+06	2.67486e+06	462894	2.88011e+06	2.62383e+06	1.58976e+06	2.20785e+06	2.32539e+06	563248
FRS1L_RAT	DOMON domain-containing protein FRRS1L OS=Rattus norvegicus OX=10116 GN=Frrs1l PE=1 SV=1	32436	5	5	251.44	0.0932917	0.99626	0.501255		1.10183	MORPHINE	SALINE	782110	838916	950700	892489	866054	72219	1.11597e+06	768258	1.14242e+06	790318	954240	202506
FRS3_RAT	Fibroblast growth factor receptor substrate 3 OS=Rattus norvegicus OX=10116 GN=Frs3 PE=2 SV=3	54314	2	2	122.01	0.0777365	0.99626	0.586669		1.07356	MORPHINE	SALINE	112826	119642	204046	146924	145859	41494.6	160824	131855	190323	143354	156589	25448.5
FSBP_RAT	Fibrinogen silencer-binding protein OS=Rattus norvegicus OX=10116 GN=Fsbp PE=1 SV=1	34199	1	1	26.18	0.1002	0.990948	0.470819		1.14509	MORPHINE	SALINE	510409	324520	270730	426932	383148	106751	543306	475400	429947	306305	438740	99823.6
FSCN1_RAT	Fascin OS=Rattus norvegicus OX=10116 GN=Fscn1 PE=1 SV=2	54457	21	21	1274.17	0.058018	0.99626	0.767006		1.02933	SALINE	MORPHINE	3.12201e+07	3.81705e+07	41314446	4.11667e+07	3.79679e+07	4.72601e+06	3.77469e+07	3.66676e+07	2.86564e+07	4.44728e+07	3.68859e+07	6.48263e+06
FTO_RAT	Alpha-ketoglutarate-dependent dioxygenase FTO OS=Rattus norvegicus OX=10116 GN=Fto PE=2 SV=1	57935	4	4	168.14	0.0686624	0.99626	0.653662		1.12581	SALINE	MORPHINE	172169	126114	282432	212586	198325	66272.2	149531	152956	242866	159299	176163	44652.4
FUBP1_RAT	Far upstream element-binding protein 1 OS=Rattus norvegicus OX=10116 GN=Fubp1 PE=1 SV=1	67155	23	21	1320.14	0.050637	0.99626	0.933085		1.01351	SALINE	MORPHINE	4.94505e+06	4.83961e+06	5.6592e+06	7.77863e+06	5.80562e+06	1.36479e+06	5.36525e+06	4.49511e+06	7.63452e+06	5.41811e+06	5.72825e+06	1.33946e+06
FUBP2_RAT	Far upstream element-binding protein 2 OS=Rattus norvegicus OX=10116 GN=Khsrp PE=1 SV=1	74180	31	29	1733.15	0.0827101	0.99626	0.5562		1.12591	MORPHINE	SALINE	2.78385e+07	2.49157e+07	1.78766e+07	2.19623e+07	2.31483e+07	4.25514e+06	3.40433e+07	2.98719e+07	2.1209e+07	1.91271e+07	2.60628e+07	7.06781e+06
FUC3_RAT	Fuctinin-3 (Fragment) OS=Rattus norvegicus OX=10116 PE=1 SV=1	4477	3	2	163.45	0.106876	0.989205	0.444531		1.87086	MORPHINE	SALINE	875.841	22861.4	114956	3371.55	35516.2	53864.3	13387.4	27659.5	217837	6900.69	66446	101299
FUCO_RAT	Tissue alpha-L-fucosidase OS=Rattus norvegicus OX=10116 GN=Fuca1 PE=1 SV=1	53452	6	6	243.05	0.0770532	0.99626	0.591148		1.05909	SALINE	MORPHINE	1.22182e+06	1.04862e+06	1.06278e+06	1.17318e+06	1.1266e+06	84440.5	1.24314e+06	1.3844e+06	706174	921261	1.06374e+06	307223
FUCO2_RAT	Plasma alpha-L-fucosidase OS=Rattus norvegicus OX=10116 GN=Fuca2 PE=2 SV=1	53224	1	0	40.54					1	---	---
FUMH_RAT	Fumarate hydratase, mitochondrial OS=Rattus norvegicus OX=10116 GN=Fh PE=1 SV=1	54429	34	34	3126.85	0.0786175	0.99626	0.581005		1.06325	MORPHINE	SALINE	1.12966e+08	1.32472e+08	9.6643e+07	93377520	1.08865e+08	1.79199e+07	112498834	1.34395e+08	1.21125e+08	9.49825e+07	1.1575e+08	1.65163e+07
FUT8_RAT	Alpha-(1,6)-fucosyltransferase OS=Rattus norvegicus OX=10116 GN=Fut8 PE=2 SV=1	66443	1	1	53.62	0.0553279	0.99626	0.808782		1.01512	SALINE	MORPHINE	54503.8	68659.8	75931.3	75421.8	68629.2	9983.1	44120.9	55164.3	87488.8	83654.2	67607	21285.5
FXL15_RAT	F-box/LRR-repeat protein 15 OS=Rattus norvegicus OX=10116 GN=Fbxl15 PE=3 SV=1	33159	1	1	52.18	0.105493	0.990631	0.449755		1.07359	MORPHINE	SALINE	152328	163963	162311	171065	162417	7724.07	189684	203030	149529	155232	174369	26072
FXL16_RAT	F-box/LRR-repeat protein 16 OS=Rattus norvegicus OX=10116 GN=Fbxl16 PE=2 SV=1	51818	6	6	397.34	0.0809229	0.99626	0.566743		1.08546	MORPHINE	SALINE	240792	159374	395111	327881	280790	102678	247851	358456	317817	295022	304787	46141.9
FXL20_RAT	F-box/LRR-repeat protein 20 OS=Rattus norvegicus OX=10116 GN=Fbxl20 PE=1 SV=1	30440	3	3	110.77	0.0543408	0.99626	0.826969		1.23994	MORPHINE	SALINE	219794	122144	173370	161793	169275	40192.5	21232.4	327580	223327	267425	209891	132833
FXR1_RAT	Fragile X mental retardation syndrome-related protein 1 OS=Rattus norvegicus OX=10116 GN=Fxr1 PE=1 SV=1	63908	23	21	1332.58	0.0557331	0.99626	0.801847		1.03904	MORPHINE	SALINE	4.37974e+06	5.51052e+06	6.18503e+06	6.20461e+06	5.56998e+06	856593	5.04101e+06	4.66942e+06	7.12936e+06	6.30986e+06	5.78741e+06	1.13737e+06
FXYD6_RAT	FXYD domain-containing ion transport regulator 6 OS=Rattus norvegicus OX=10116 GN=Fxyd6 PE=1 SV=1	10381	5	5	361.9	0.0531026	0.99626	0.853253		1.0123	SALINE	MORPHINE	3.73048e+07	5.52431e+07	5.68098e+07	6.10063e+07	5.2591e+07	1.04773e+07	7.09372e+07	4.95044e+07	5.71876e+07	3.01794e+07	5.19522e+07	1.70087e+07
FXYD7_RAT	FXYD domain-containing ion transport regulator 7 OS=Rattus norvegicus OX=10116 GN=Fxyd7 PE=1 SV=1	8481	1	1	36.08	0.167394	0.977951	0.287304		1.33521	MORPHINE	SALINE	4.09135e+06	6.73023e+06	5.19574e+06	6.03757e+06	5.51372e+06	1.13704e+06	6.03655e+06	5.86158e+06	5.48951e+06	12060256	7.36198e+06	3.14048e+06
FYN_RAT;FGR_RAT	Tyrosine-protein kinase Fyn OS=Rattus norvegicus OX=10116 GN=Fyn PE=1 SV=1	60663	17	10	898.67	0.0917372	0.99626	0.508633		1.07457	MORPHINE	SALINE	2.48119e+06	2.79648e+06	3.79807e+06	3.17759e+06	3.06333e+06	566569	2.85145e+06	3.16006e+06	3.88021e+06	3.27537e+06	3.29177e+06	431185
G3P_RAT	Glyceraldehyde-3-phosphate dehydrogenase OS=Rattus norvegicus OX=10116 GN=Gapdh PE=1 SV=3	35805	50	45	4163.49	0.0639155	0.99626	0.697489		1.02936	MORPHINE	SALINE	2339742509	2705306271	2952251886	2131155574	2532114060	3.67099e+08	2732426954	2849551903	2418956118	2424913845	2606462205	2.18387e+08
G3PT_RAT	Glyceraldehyde-3-phosphate dehydrogenase, testis-specific OS=Rattus norvegicus OX=10116 GN=Gapdhs PE=1 SV=1	46678	6	1	372.25	0.130156	0.977951	0.370322		1.2456	MORPHINE	SALINE	31954.2	30211	0	23051.5	21304.2	14715.9	33272.3	31329.7	19944.5	21599.1	26536.4	6737.4
G6PD_RAT	Glucose-6-phosphate 1-dehydrogenase OS=Rattus norvegicus OX=10116 GN=G6pdx PE=1 SV=3	59338	35	35	2105.93	0.0548485	0.99626	0.817366		1.02437	MORPHINE	SALINE	2.20566e+07	3.03042e+07	3.64868e+07	3.16701e+07	3.01294e+07	5.99975e+06	2.68779e+07	2.74697e+07	3.18297e+07	3.72776e+07	3.08637e+07	4.81239e+06
G6PI_RAT	Glucose-6-phosphate isomerase OS=Rattus norvegicus OX=10116 GN=Gpi PE=1 SV=1	62787	46	46	3336.56	0.0554454	0.99626	0.806743		1.02529	MORPHINE	SALINE	3.39212e+08	3.99969e+08	5.44774e+08	4.28066e+08	4.28005e+08	8.62266e+07	4.09068e+08	3.67915e+08	5.18615e+08	459726903	4.38831e+08	6.51075e+07
GAB2_RAT	GRB2-associated-binding protein 2 OS=Rattus norvegicus OX=10116 GN=Gab2 PE=1 SV=2	73283	12	12	534.3	0.381245	0.977951	0.0964898		1.26509	MORPHINE	SALINE	837571	1.0066e+06	763601	850391	864540	102139	1.32375e+06	1.19288e+06	839811	1.01843e+06	1.09372e+06	210465
GABR1_RAT	Gamma-aminobutyric acid type B receptor subunit 1 OS=Rattus norvegicus OX=10116 GN=Gabbr1 PE=1 SV=1	111463	6	6	283.54	0.196975	0.977951	0.240036		1.20112	SALINE	MORPHINE	1.01294e+06	614973	770609	671429	767487	175825	657468	642105	741413	514915	638975	93516.8
GABR2_RAT	Gamma-aminobutyric acid type B receptor subunit 2 OS=Rattus norvegicus OX=10116 GN=Gabbr2 PE=1 SV=2	105684	9	9	369.96	0.291818	0.977951	0.14557		1.49063	SALINE	MORPHINE	1.88809e+06	811581	1.60151e+06	1.26047e+06	1.39041e+06	463383	887116	864299	1.2988e+06	680843	932765	260908
GABT_RAT	4-aminobutyrate aminotransferase, mitochondrial OS=Rattus norvegicus OX=10116 GN=Abat PE=1 SV=3	56419	39	39	3384.58	0.0524099	0.99626	0.87044		1.02801	MORPHINE	SALINE	4.1032e+08	488526046	3.2861e+08	3.07403e+08	3.83715e+08	8.27712e+07	3.94088e+08	4.52983e+08	451481161	2.79292e+08	3.94461e+08	8.15273e+07
GAK_RAT	Cyclin-G-associated kinase OS=Rattus norvegicus OX=10116 GN=Gak PE=1 SV=1	143613	3	3	92.38	0.444434	0.977951	0.0734916		2.47551	SALINE	MORPHINE	89486.8	120837	172857	187966	142787	45709.5	87238.9	112662	19542.8	11275.3	57679.8	50015.4
GALE_RAT	UDP-glucose 4-epimerase OS=Rattus norvegicus OX=10116 GN=Gale PE=2 SV=1	38200	7	7	370.1	0.0885982	0.99626	0.524205		1.06418	SALINE	MORPHINE	757786	872792	681177	848771	790132	87918.1	761357	872467	589362	746722	742477	116499
GALK2_RAT	N-acetylgalactosamine kinase OS=Rattus norvegicus OX=10116 GN=Galk2 PE=2 SV=1	50165	2	2	103.11	0.112153	0.986545	0.425566		1.20778	SALINE	MORPHINE	348196	208182	167503	262402	246571	78110.5	150626	336959	144893	184127	204151	90213.6
GALM_RAT	Aldose 1-epimerase OS=Rattus norvegicus OX=10116 GN=Galm PE=1 SV=1	37869	7	7	362.5	0.269861	0.977951	0.162204		1.13634	SALINE	MORPHINE	3.86789e+06	3.55188e+06	3.91878e+06	3.64215e+06	3.74518e+06	176235	3.4095e+06	3.3887e+06	3.80382e+06	2.58131e+06	3.29583e+06	513206
GALNS_RAT	N-acetylgalactosamine-6-sulfatase OS=Rattus norvegicus OX=10116 GN=Galns PE=1 SV=1	58265	5	5	243.57	0.0556107	0.99626	0.803914		1.02967	SALINE	MORPHINE	353466	474456	487661	562937	469630	86696.5	325506	381754	521837	595297	456099	124203
GALT_RAT	Galactose-1-phosphate uridylyltransferase OS=Rattus norvegicus OX=10116 GN=Galt PE=2 SV=1	43286	2	2	95.99	0.0570986	0.99626	0.780266		1.05423	MORPHINE	SALINE	139157	157458	135789	153101	146376	10523.6	197533	113189	147036	159499	154314	34828.3
GAMT_RAT	Guanidinoacetate N-methyltransferase OS=Rattus norvegicus OX=10116 GN=Gamt PE=1 SV=2	26390	10	10	507.09	0.0588455	0.99626	0.755782		1.03592	MORPHINE	SALINE	6.78329e+06	7.30942e+06	2.51313e+06	5.24124e+06	5.46177e+06	2.15277e+06	5.6734e+06	7.47789e+06	5.42925e+06	4.05138e+06	5.65798e+06	1.40781e+06
GAR1_RAT	H/ACA ribonucleoprotein complex subunit 1 OS=Rattus norvegicus OX=10116 GN=Gar1 PE=2 SV=1	22996	2	2	60.65	0.0523486	0.99626	0.872076		1.17316	SALINE	MORPHINE	29505.2	125524	319987	242212	179307	127908	36360.5	81022.8	268803	225180	152842	111663
GARS_RAT	Glycine--tRNA ligase (Fragment) OS=Rattus norvegicus OX=10116 GN=Gars PE=1 SV=1	71984	31	31	2053.55	0.0733682	0.99626	0.616741		1.07427	MORPHINE	SALINE	4.87116e+07	5.66233e+07	4.00204e+07	4.29572e+07	4.70781e+07	7.31599e+06	6.04264e+07	5.72678e+07	3.99054e+07	4.46987e+07	5.05746e+07	9.83557e+06
GAS7_RAT	Growth arrest-specific protein 7 OS=Rattus norvegicus OX=10116 GN=Gas7 PE=2 SV=2	48244	5	5	170.27	0.410965	0.977951	0.0847819		1.25536	MORPHINE	SALINE	1.21149e+06	1.24084e+06	867114	1.3015e+06	1.15524e+06	195705	1.55677e+06	1.56259e+06	1.18944e+06	1.49213e+06	1.45024e+06	176769
GASP1_RAT	G-protein coupled receptor-associated sorting protein 1 OS=Rattus norvegicus OX=10116 GN=Gprasp1 PE=1 SV=1	151254	16	15	718.99	0.123146	0.978103	0.390302		1.07877	MORPHINE	SALINE	1.91334e+06	1.62647e+06	1.65782e+06	1.54445e+06	1.68552e+06	159224	2.10947e+06	1.78367e+06	1.83637e+06	1.54363e+06	1.81828e+06	232199
GATA_RAT	Glutamyl-tRNA(Gln) amidotransferase subunit A, mitochondrial OS=Rattus norvegicus OX=10116 GN=Qrsl1 PE=2 SV=1	56802	5	5	298.05	0.0512316	0.99626	0.907097		1.01773	SALINE	MORPHINE	121939	110395	193971	154665	145243	37508.1	122810	99066.4	188175	160800	142713	39560.5
GATC_RAT	Glutamyl-tRNA(Gln) amidotransferase subunit C, mitochondrial OS=Rattus norvegicus OX=10116 GN=Gatc PE=3 SV=1	16823	2	2	64.43	0.103998	0.990631	0.455525		1.91342	MORPHINE	SALINE	19334.6	10889.8	37939.1	49446.9	29402.6	17499.9	21316.3	17787.2	47738.7	138196	56259.5	56235.5
GATM_RAT	Glycine amidinotransferase, mitochondrial OS=Rattus norvegicus OX=10116 GN=Gatm PE=1 SV=1	48211	9	9	388.53	0.05	0.999743	0.999586		1.02262	MORPHINE	SALINE	1.18028e+06	1.49818e+06	1.55496e+06	1.50377e+06	1.4343e+06	171264	1.63398e+06	1.82972e+06	955769	1.44747e+06	1.46674e+06	374695
GBA2_RAT	Non-lysosomal glucosylceramidase OS=Rattus norvegicus OX=10116 GN=Gba2 PE=2 SV=2	102681	3	3	148.52	0.282516	0.977951	0.152331		1.47486	SALINE	MORPHINE	92309.9	117899	163394	140971	128643	30523.8	65384.8	89615.7	149360	44536.8	87224.4	45334.9
GBB1_RAT	Guanine nucleotide-binding protein G(I)/G(S)/G(T) subunit beta-1 OS=Rattus norvegicus OX=10116 GN=Gnb1 PE=1 SV=4	37353	17	12	994.04	0.0743136	0.99626	0.609928		1.10778	SALINE	MORPHINE	4.58861e+06	5.06248e+06	8.08205e+06	4.72688e+06	5.615e+06	1.65669e+06	5.35354e+06	5.6562e+06	3.99473e+06	5.27029e+06	5.06869e+06	734922
GBB2_RAT	Guanine nucleotide-binding protein G(I)/G(S)/G(T) subunit beta-2 OS=Rattus norvegicus OX=10116 GN=Gnb2 PE=1 SV=4	37307	17	9	992.3	0.0501618	0.99626	0.96623		1.02464	MORPHINE	SALINE	2.00793e+06	2.50861e+06	2.62194e+06	2.22396e+06	2.34061e+06	277882	2.63926e+06	3.13222e+06	1.4567e+06	2.36492e+06	2.39827e+06	703429
GBB3_RAT	Guanine nucleotide-binding protein G(I)/G(S)/G(T) subunit beta-3 OS=Rattus norvegicus OX=10116 GN=Gnb3 PE=1 SV=1	37156	5	0	228.67					1	---	---
GBB4_RAT	Guanine nucleotide-binding protein subunit beta-4 OS=Rattus norvegicus OX=10116 GN=Gnb4 PE=2 SV=4	37339	8	4	447.11	0.129282	0.977951	0.37272		1.11959	MORPHINE	SALINE	652283	921080	1.24476e+06	968157	946569	242649	1.08135e+06	1.01525e+06	956086	1.18639e+06	1.05977e+06	98709.9
GBG7_RAT	Guanine nucleotide-binding protein G(I)/G(S)/G(O) subunit gamma-7 OS=Rattus norvegicus OX=10116 GN=Gng7 PE=2 SV=2	7519	1	1	40.94	0.32849	0.977951	0.122378		1.55414	MORPHINE	SALINE	186125	105669	156778	101886	137615	40896.4	226659	178784	316730	133316	213872	78451.1
GBP2_RAT	Guanylate-binding protein 1 OS=Rattus norvegicus OX=10116 GN=Gbp2 PE=1 SV=2	67067	1	1	44.1	0.295377	0.977951	0.143086		46.3483	MORPHINE	SALINE	421.147	0	0	0	105.287	210.573	1209.53	800.577	17509.3	0	4879.86	8434.61
GBRA1_RAT;GBRA2_RAT	Gamma-aminobutyric acid receptor subunit alpha-1 OS=Rattus norvegicus OX=10116 GN=Gabra1 PE=1 SV=1	51721	2	2	62.57	0.0510929	0.99626	0.912453		1.00509	SALINE	MORPHINE	133330	101798	184057	147668	141713	34117.4	176122	93765.9	183300	110798	140996	45336
GBRB1_RAT	Gamma-aminobutyric acid receptor subunit beta-1 OS=Rattus norvegicus OX=10116 GN=Gabrb1 PE=1 SV=1	54038	1	1	37.77	0.0504593	0.99626	0.943156		2.58639	SALINE	MORPHINE	0	912.879	24616.3	4301.48	7457.66	11587.8	0	1480.83	5701.47	4351.41	2883.43	2606.26
GBRG2_RAT	Gamma-aminobutyric acid receptor subunit gamma-2 OS=Rattus norvegicus OX=10116 GN=Gabrg2 PE=1 SV=1	54042	2	2	85.71	0.0504411	0.99626	0.944288		1.00203	MORPHINE	SALINE	58643.6	49647.6	82813.1	69409	65128.3	14292	77152.6	40691	80816.8	62382.8	65260.8	18215
GBRL1_RAT;GBRAP_RAT	Gamma-aminobutyric acid receptor-associated protein-like 1 OS=Rattus norvegicus OX=10116 GN=Gabarapl1 PE=1 SV=1	14035	6	5	308.74	0.246986	0.977951	0.182322		1.61891	SALINE	MORPHINE	555989	1.37148e+06	1.13018e+06	999641	1.01432e+06	342185	805445	922424	547558	230764	626548	306828
GBRL2_RAT	Gamma-aminobutyric acid receptor-associated protein-like 2 OS=Rattus norvegicus OX=10116 GN=Gabarapl2 PE=3 SV=1	13658	5	4	236.14	0.0558481	0.99626	0.799927		1.23969	SALINE	MORPHINE	80171.3	98869.1	461519	1.18234e+06	455726	515233	151429	37673.1	1.00022e+06	281131	367612	433305
GCC2_RAT	GRIP and coiled-coil domain-containing protein 2 OS=Rattus norvegicus OX=10116 GN=Gcc2 PE=1 SV=1	194963	17	16	709.69	0.464318	0.977951	0.0675787		1.16556	MORPHINE	SALINE	583542	667927	683286	653494	647062	44059.4	808343	844380	702885	661157	754191	86321.2
GCH1_RAT	GTP cyclohydrolase 1 OS=Rattus norvegicus OX=10116 GN=Gch1 PE=1 SV=1	27040	5	5	208.81	0.368001	0.977951	0.102311		1.17193	MORPHINE	SALINE	292805	389842	309586	334759	331748	42393.5	366012	424035	340504	424590	388785	42324.9
GCNT3_RAT	Beta-1,3-galactosyl-O-glycosyl-glycoprotein beta-1,6-N-acetylglucosaminyltransferase 3 OS=Rattus norvegicus OX=10116 GN=Gcnt3 PE=1 SV=1	50609	1	0	29.32					1	---	---
GCP60_RAT	Golgi resident protein GCP60 OS=Rattus norvegicus OX=10116 GN=Acbd3 PE=1 SV=3	60442	14	14	1086.31	0.0530032	0.99626	0.855586		1.01189	MORPHINE	SALINE	5.03852e+06	6.54599e+06	4.64655e+06	4.76758e+06	5.24966e+06	879621	5.97609e+06	5.49389e+06	5.01451e+06	4.76381e+06	5.31207e+06	536379
GCR_RAT	Glucocorticoid receptor OS=Rattus norvegicus OX=10116 GN=Nr3c1 PE=1 SV=2	87500	8	8	319.79	0.0564409	0.99626	0.790346		1.03352	MORPHINE	SALINE	428768	817332	413451	279228	484695	231709	696228	522837	453560	331142	500942	152417
GCSH_RAT	Glycine cleavage system H protein, mitochondrial OS=Rattus norvegicus OX=10116 GN=Gcsh PE=2 SV=1	18473	7	6	251.32	0.0534345	0.99626	0.845734		1.29817	SALINE	MORPHINE	801917	887502	3.63873e+06	4.02905e+06	2.3393e+06	1.7335e+06	1.42299e+06	795090	2.91225e+06	2.07769e+06	1.80201e+06	906675
GCYA2_RAT	Guanylate cyclase soluble subunit alpha-2 OS=Rattus norvegicus OX=10116 GN=Gucy1a2 PE=1 SV=2	81735	18	18	1021.19	0.0565571	0.99626	0.788524		1.04937	SALINE	MORPHINE	3.29598e+06	4.35022e+06	2.50233e+06	2.86304e+06	3.25289e+06	800272	3.75157e+06	3.59944e+06	2.76986e+06	2.27854e+06	3.09985e+06	697083
GCYB1_RAT	Guanylate cyclase soluble subunit beta-1 OS=Rattus norvegicus OX=10116 GN=Gucy1b1 PE=1 SV=2	70412	27	27	1437.74	0.26447	0.977951	0.166666		1.18318	SALINE	MORPHINE	6.60787e+06	5.67719e+06	7.85442e+06	6.89037e+06	6.75746e+06	896353	5.04759e+06	5.86104e+06	7.11125e+06	4.82528e+06	5.71129e+06	1.03406e+06
GDAP2_RAT	Ganglioside-induced differentiation-associated-protein 2 OS=Rattus norvegicus OX=10116 GN=Gdap2 PE=2 SV=1	56095	1	1	80.96	0.182341	0.977951	0.261849		1.39241	MORPHINE	SALINE	78546	19744	17200.1	37021.3	38127.9	28347.8	38289.9	43645.3	81836.8	48586.2	53089.5	19620.6
GDE1_RAT	Glycerophosphodiester phosphodiesterase 1 OS=Rattus norvegicus OX=10116 GN=Gde1 PE=1 SV=2	37610	3	3	174.05	0.399035	0.977951	0.0892718		1.38789	SALINE	MORPHINE	562782	623518	1.01421e+06	694116	723656	200998	494613	655884	498632	436503	521408	94037.8
GDF15_RAT	Growth/differentiation factor 15 OS=Rattus norvegicus OX=10116 GN=Gdf15 PE=1 SV=1	33418	1	1	40.76	0.260868	0.977951	0.16974		1.40379	SALINE	MORPHINE	3588.17	8443.56	1698.61	3099.13	4207.37	2935.46	3396.36	8592.23	0	0	2997.15	4059.15
GDIA_RAT	Rab GDP dissociation inhibitor alpha OS=Rattus norvegicus OX=10116 GN=Gdi1 PE=1 SV=1	50504	60	50	4855.16	0.0543766	0.99626	0.826275		1.04013	SALINE	MORPHINE	2.99174e+08	3.43556e+08	490094657	3.54554e+08	3.71845e+08	8.23879e+07	332397829	3.12822e+08	4.00841e+08	3.83937e+08	3.57499e+08	4.16478e+07
GDIB_RAT	Rab GDP dissociation inhibitor beta OS=Rattus norvegicus OX=10116 GN=Gdi2 PE=1 SV=2	50505	52	43	4022.14	0.0516674	0.99626	0.892026		1.01693	MORPHINE	SALINE	7.72905e+07	9.71083e+07	7.40379e+07	7.15774e+07	8.00035e+07	1.16407e+07	7.71624e+07	1.01282e+08	7.53392e+07	7.16471e+07	8.13576e+07	1.34795e+07
GDIR1_RAT	Rho GDP-dissociation inhibitor 1 OS=Rattus norvegicus OX=10116 GN=Arhgdia PE=1 SV=1	23393	15	14	1221.75	0.368713	0.977951	0.101988		1.20398	MORPHINE	SALINE	1.43086e+08	1.80971e+08	162524953	1.64868e+08	1.62863e+08	1.55256e+07	2.43669e+08	169138015	1.90128e+08	181398227	1.96083e+08	3.28712e+07
GDN_RAT	Glia-derived nexin OS=Rattus norvegicus OX=10116 GN=Serpine2 PE=1 SV=1	44035	9	9	414.6	0.0506835	0.99626	0.930692		1.00091	MORPHINE	SALINE	406639	629718	353264	275269	416223	152210	481760	484495	432866	267288	416602	102330
GDPD1_RAT	Lysophospholipase D GDPD1 OS=Rattus norvegicus OX=10116 GN=Gdpd1 PE=2 SV=1	35788	8	8	372.99	0.0519959	0.99626	0.881965		1.01325	SALINE	MORPHINE	3.46677e+06	4.10541e+06	4.63669e+06	3.78845e+06	3.99933e+06	498522	4.1389e+06	4.53382e+06	3.29189e+06	3.82356e+06	3.94704e+06	524592
GELS_RAT	Gelsolin OS=Rattus norvegicus OX=10116 GN=Gsn PE=1 SV=1	86014	43	43	3324.67	0.0734746	0.99626	0.615965		1.06299	MORPHINE	SALINE	1.37143e+08	2.32315e+08	1.07067e+08	1.2621e+08	1.50684e+08	5.58224e+07	1.79702e+08	1.79448e+08	1.3056e+08	1.50992e+08	1.60176e+08	2.39036e+07
GEMI2_RAT	Gem-associated protein 2 OS=Rattus norvegicus OX=10116 GN=Gemin2 PE=2 SV=1	30421	1	1	25.37	0.123666	0.977951	0.388756		1.13509	MORPHINE	SALINE	7754.36	6904.65	0	10460.1	6279.78	4452.55	5121.3	9088.94	7856.92	6445.24	7128.1	1719.46
GEPH_RAT	Gephyrin OS=Rattus norvegicus OX=10116 GN=Gphn PE=1 SV=3	83213	35	35	2206.96	0.0515127	0.99626	0.897115		1.04352	MORPHINE	SALINE	2.94257e+07	2.79179e+07	2.19852e+07	2.16453e+07	2.52435e+07	4.00859e+06	3.43725e+07	2.99281e+07	2.30791e+07	1.7989e+07	2.63422e+07	7.25188e+06
GFAP_RAT	Glial fibrillary acidic protein OS=Rattus norvegicus OX=10116 GN=Gfap PE=1 SV=2	49927	60	55	5077.48	0.5188	0.977951	0.0538227		1.44484	SALINE	MORPHINE	1962510794	1640571289	1897272587	1763814466	1816042284	1.43259e+08	1058930961	1450448923	1704181209	8.14086e+08	1.25691e+09	3.96988e+08
GFPT1_RAT	Glutamine--fructose-6-phosphate aminotransferase [isomerizing] 1 OS=Rattus norvegicus OX=10116 GN=Gfpt1 PE=1 SV=3	76778	16	10	776.14	0.0501729	0.99626	0.965095		1.01673	MORPHINE	SALINE	1.84058e+06	2.1559e+06	1.55185e+06	1.64701e+06	1.79883e+06	266641	2.3419e+06	1.976e+06	1.53842e+06	1.45937e+06	1.82892e+06	410583
GFPT2_RAT	Glutamine--fructose-6-phosphate aminotransferase [isomerizing] 2 OS=Rattus norvegicus OX=10116 GN=Gfpt2 PE=1 SV=3	76961	6	0	216.1					1	---	---
GFRA1_RAT	GDNF family receptor alpha-1 OS=Rattus norvegicus OX=10116 GN=Gfra1 PE=1 SV=1	51616	4	4	233.1	0.182631	0.977951	0.261389		1.30991	SALINE	MORPHINE	1.79551e+06	1.30813e+06	2.63417e+06	1.65177e+06	1.84739e+06	562960	935979	1.35499e+06	2.21043e+06	1.13986e+06	1.41032e+06	560174
GGA3_RAT	ADP-ribosylation factor-binding protein GGA3 OS=Rattus norvegicus OX=10116 GN=Gga3 PE=1 SV=1	78710	12	12	599.78	0.143298	0.977951	0.337114		1.20039	MORPHINE	SALINE	5.83202e+06	8.01064e+06	5.20619e+06	5.54304e+06	6.14797e+06	1.26784e+06	9.64168e+06	8.26983e+06	6.24815e+06	5.36009e+06	7.37994e+06	1.93805e+06
GGH_RAT	Gamma-glutamyl hydrolase OS=Rattus norvegicus OX=10116 GN=Ggh PE=1 SV=1	35807	1	1	42.1	0.232882	0.977951	0.19644		2.05998	SALINE	MORPHINE	3417.87	3859.49	15525.3	18589.7	10348.1	7849.78	1511.41	2341.63	15953	287.54	5023.39	7335.08
GGLO_RAT	L-gulonolactone oxidase OS=Rattus norvegicus OX=10116 GN=Gulo PE=1 SV=3	50582	1	0	26.56					1	---	---
GGPPS_RAT	Geranylgeranyl pyrophosphate synthase OS=Rattus norvegicus OX=10116 GN=Ggps1 PE=2 SV=1	34756	3	3	153.58	0.288282	0.977951	0.148093		1.20079	SALINE	MORPHINE	634234	807913	882372	611770	734072	132125	568292	703178	625630	548206	611326	69468.1
GGT1_RAT	Glutathione hydrolase 1 proenzyme OS=Rattus norvegicus OX=10116 GN=Ggt1 PE=1 SV=4	61571	3	3	99.85	0.148928	0.977951	0.324329		1.33105	MORPHINE	SALINE	166153	174346	97902.7	134619	143255	34748.7	239582	259740	112608	150791	190680	70349.3
GGT7_RAT	Glutathione hydrolase 7 OS=Rattus norvegicus OX=10116 GN=Ggt7 PE=1 SV=2	70339	15	15	1018.89	0.0511234	0.99626	0.91125		1.00446	MORPHINE	SALINE	8.5592e+06	8.53364e+06	7.59251e+06	7.77749e+06	8.11571e+06	503152	8.08328e+06	8.1679e+06	8.71814e+06	7.63834e+06	8.15192e+06	443221
GHC2_RAT	Mitochondrial glutamate carrier 2 OS=Rattus norvegicus OX=10116 GN=Slc25a18 PE=2 SV=2	34148	7	7	297.73	0.246342	0.977951	0.182936		1.10065	SALINE	MORPHINE	8.86388e+06	8.24292e+06	9.94824e+06	8.63312e+06	8.92204e+06	730560	7.89263e+06	9.01521e+06	8.41613e+06	7.10066e+06	8.10616e+06	812213
GIMA8_RAT	GTPase IMAP family member 8 OS=Rattus norvegicus OX=10116 GN=Gimap8 PE=2 SV=1	77023	1	1	31.76	0.0714389	0.99626	0.631232		1.89392	MORPHINE	SALINE	5533.6	3474.67	5286.25	423.66	3679.54	2356.68	16134.8	4753.12	6987.13	0	6968.76	6769.76
GIPC1_RAT;GIPC2_RAT	PDZ domain-containing protein GIPC1 OS=Rattus norvegicus OX=10116 GN=Gipc1 PE=1 SV=2	36111	16	16	1135.54	0.0543629	0.99626	0.82654		1.08801	MORPHINE	SALINE	4.17306e+06	6.47341e+06	4.2847e+06	4.01249e+06	4.73592e+06	1.16371e+06	5.99605e+06	7.46912e+06	3.29813e+06	3.84755e+06	5.15271e+06	1.9339e+06
GIT1_RAT	ARF GTPase-activating protein GIT1 OS=Rattus norvegicus OX=10116 GN=Git1 PE=1 SV=1	85178	43	42	2374.39	0.0641211	0.99626	0.695415		1.07036	MORPHINE	SALINE	2.47295e+07	2.99982e+07	1.83473e+07	1.9885e+07	2.324e+07	5.26262e+06	3.13908e+07	2.75442e+07	2.20755e+07	1.84898e+07	2.48751e+07	5.72095e+06
GKAP1_RAT	G kinase-anchoring protein 1 OS=Rattus norvegicus OX=10116 GN=Gkap1 PE=1 SV=1	41906	1	1	75.23	0.230634	0.977951	0.198828		1.66232	MORPHINE	SALINE	34862.9	31106.3	8552.09	32310	26707.8	12204.7	51196.9	64118.6	23708.3	38563.7	44396.9	17293.8
GL8D1_RAT	Glycosyltransferase 8 domain-containing protein 1 OS=Rattus norvegicus OX=10116 GN=Glt8d1 PE=2 SV=1	42109	1	1	52.04	0.0540301	0.99626	0.833146		15.9762	SALINE	MORPHINE	13220.5	0	0	0	3305.13	6610.26	827.516	0	0	0	206.879	413.758
GLE1_RAT	Nucleoporin GLE1 OS=Rattus norvegicus OX=10116 GN=Gle1 PE=2 SV=1	79442	1	1	27.04	0.131206	0.977951	0.367476		1.21437	MORPHINE	SALINE	144011	123678	70975.9	193944	133152	50889.4	113801	155748	191671	185562	161695	35578.3
GLNA_RAT	Glutamine synthetase OS=Rattus norvegicus OX=10116 GN=Glul PE=1 SV=3	42240	20	20	1352.29	0.100874	0.990948	0.468035		1.1027	SALINE	MORPHINE	9.56724e+07	7.49325e+07	9.41241e+07	8.82068e+07	8.82339e+07	9.43319e+06	7.62148e+07	104776061	5.09267e+07	88146997	8.00161e+07	2.26555e+07
GLO2_RAT	Hydroxyacylglutathione hydrolase, mitochondrial OS=Rattus norvegicus OX=10116 GN=Hagh PE=1 SV=2	34088	12	12	660.54	0.0511796	0.99626	0.909067		1.02809	SALINE	MORPHINE	1.3898e+07	1.72773e+07	2.3035e+07	1.78808e+07	1.80228e+07	3.77323e+06	1.76473e+07	1.6262e+07	1.74629e+07	1.87493e+07	1.75304e+07	1.01863e+06
GLOD4_RAT	Glyoxalase domain-containing protein 4 OS=Rattus norvegicus OX=10116 GN=Glod4 PE=1 SV=1	33246	21	21	1242.2	0.0811403	0.99626	0.565438		1.04885	MORPHINE	SALINE	2.61827e+07	3.07501e+07	3.04635e+07	2.63738e+07	2.84425e+07	2.50302e+06	3.21817e+07	3.33882e+07	2.58744e+07	2.78835e+07	2.9832e+07	3.54152e+06
GLP3L_RAT	Golgi phosphoprotein 3-like OS=Rattus norvegicus OX=10116 GN=Golph3l PE=2 SV=1	32901	3	3	102.15	0.0500816	0.997062	0.976022		1.00276	MORPHINE	SALINE	178828	171349	150480	190031	172672	16668.1	178512	196519	161666	155898	173149	18297.3
GLPK_RAT	Glycerol kinase OS=Rattus norvegicus OX=10116 GN=Gk PE=2 SV=1	57440	14	14	898.75	0.0515155	0.99626	0.897022		1.0468	SALINE	MORPHINE	3.0097e+06	2.73529e+06	5.24869e+06	3.75357e+06	3.68681e+06	1.12662e+06	3.23163e+06	2.92001e+06	4.09999e+06	3.83627e+06	3.52198e+06	541462
GLRX3_RAT	Glutaredoxin-3 OS=Rattus norvegicus OX=10116 GN=Glrx3 PE=1 SV=2	37825	16	16	801.92	0.0972038	0.993321	0.483576		1.10225	MORPHINE	SALINE	9.00264e+06	1.28905e+07	9.85603e+06	1.00238e+07	1.04432e+07	1.69167e+06	1.34994e+07	1.2885e+07	8.77515e+06	1.08846e+07	1.1511e+07	2.13843e+06
GLSK_RAT	Glutaminase kidney isoform, mitochondrial OS=Rattus norvegicus OX=10116 GN=Gls PE=1 SV=2	73976	45	44	3127.47	0.0565507	0.99626	0.788625		1.04341	SALINE	MORPHINE	7.37451e+07	7.39976e+07	1.10236e+08	9.7151e+07	8.87824e+07	1.80277e+07	7.99323e+07	7.52531e+07	1.00833e+08	8.43352e+07	8.50884e+07	1.11323e+07
GLSL_RAT	Glutaminase liver isoform, mitochondrial OS=Rattus norvegicus OX=10116 GN=Gls2 PE=2 SV=3	66205	4	3	369.45	0.0598033	0.99626	0.743511		1.06427	MORPHINE	SALINE	130454	133006	125622	179048	142032	24866.2	141699	106838	166828	189277	151160	35366.5
GLTP_RAT	Glycolipid transfer protein OS=Rattus norvegicus OX=10116 GN=GLTP PE=2 SV=1	23688	11	11	482.64	0.267984	0.977951	0.163739		1.2981	MORPHINE	SALINE	1.40634e+07	2.55793e+07	2.00349e+07	1.88051e+07	1.96207e+07	4.73374e+06	2.51004e+07	2.3657e+07	1.95401e+07	3.35813e+07	2.54697e+07	5.8986e+06
GLYG_RAT	Glycogenin-1 OS=Rattus norvegicus OX=10116 GN=Gyg1 PE=2 SV=4	37354	8	8	406.35	0.333124	0.977951	0.119789		1.31795	SALINE	MORPHINE	3.12473e+06	3.15123e+06	2.25981e+06	3.22816e+06	2.94098e+06	456229	1.78809e+06	2.60439e+06	2.89099e+06	1.64244e+06	2.23148e+06	610348
GLYR1_RAT	Putative oxidoreductase GLYR1 OS=Rattus norvegicus OX=10116 GN=Glyr1 PE=1 SV=1	60383	3	3	182.43	0.0632998	0.99626	0.703812		1.05705	MORPHINE	SALINE	107798	108562	204131	159448	144985	46248.9	149201	119322	199733	144771	153257	33665.3
GMFB_RAT	Glia maturation factor beta OS=Rattus norvegicus OX=10116 GN=Gmfb PE=1 SV=2	16726	6	6	314.72	0.115019	0.986545	0.415855		1.33662	SALINE	MORPHINE	1.00385e+07	1.01127e+07	2.45704e+07	2.33596e+07	1.70203e+07	8.03432e+06	1.16454e+07	6.96466e+06	2.45801e+07	7.74528e+06	1.27339e+07	8.15861e+06
GMPPA_RAT	Mannose-1-phosphate guanyltransferase alpha OS=Rattus norvegicus OX=10116 GN=Gmppa PE=2 SV=1	46162	10	10	455.65	0.0500401	0.997702	0.983176		1.02334	MORPHINE	SALINE	1.57709e+06	1.9203e+06	1.31583e+06	1.48689e+06	1.57503e+06	254407	1.60895e+06	2.19322e+06	1.01269e+06	1.63231e+06	1.61179e+06	482155
GMPR1_RAT	GMP reductase 1 OS=Rattus norvegicus OX=10116 GN=Gmpr PE=2 SV=1	37464	11	11	415.65	0.34301	0.977951	0.114488		1.1708	MORPHINE	SALINE	2.09887e+06	2.03619e+06	1.55663e+06	1.66423e+06	1.83898e+06	268759	2.13772e+06	2.4525e+06	1.96346e+06	2.05863e+06	2.15308e+06	211949
GNA11_RAT	Guanine nucleotide-binding protein subunit alpha-11 OS=Rattus norvegicus OX=10116 GN=Gna11 PE=2 SV=1	42000	19	11	1189.17	0.0597353	0.99626	0.744359		1.02317	SALINE	MORPHINE	1.09139e+07	1.14383e+07	1.00256e+07	9.9032e+06	1.05703e+07	733310	1.1114e+07	1.29414e+07	8.18422e+06	9.08409e+06	1.03309e+07	2.12843e+06
GNA12_RAT	Guanine nucleotide-binding protein subunit alpha-12 OS=Rattus norvegicus OX=10116 GN=Gna12 PE=1 SV=3	44037	8	5	338.85	0.116937	0.984233	0.409569		1.13215	MORPHINE	SALINE	237904	336908	318930	329498	305810	45867.5	336559	437979	262937	347413	346222	71764.7
GNA13_RAT	Guanine nucleotide-binding protein subunit alpha-13 OS=Rattus norvegicus OX=10116 GN=Gna13 PE=1 SV=1	43984	24	20	1472.6	0.216027	0.977951	0.215374		1.17357	SALINE	MORPHINE	1.39581e+07	1.54317e+07	1.07775e+07	1.11651e+07	1.28331e+07	2.23802e+06	1.2846e+07	1.13033e+07	9.08119e+06	1.05098e+07	1.09351e+07	1.57109e+06
GNAI1_RAT	Guanine nucleotide-binding protein G(i) subunit alpha-1 OS=Rattus norvegicus OX=10116 GN=Gnai1 PE=1 SV=3	40319	21	8	1553.57	0.0501203	0.99626	0.97088		1.02453	MORPHINE	SALINE	2.08805e+07	2.6578e+07	1.65606e+07	1.93148e+07	2.08335e+07	4.22554e+06	2.77201e+07	2.36467e+07	1.37119e+07	2.02994e+07	2.13445e+07	5.92445e+06
GNAI2_RAT	Guanine nucleotide-binding protein G(i) subunit alpha-2 OS=Rattus norvegicus OX=10116 GN=Gnai2 PE=1 SV=3	40473	23	11	1840.72	0.0619421	0.99626	0.718402		1.03753	MORPHINE	SALINE	3.87399e+07	4.57914e+07	3.93618e+07	3.80167e+07	4.04775e+07	3.58499e+06	46752992	4.77074e+07	3.68903e+07	3.6635e+07	4.19964e+07	6.05688e+06
GNAI3_RAT	Guanine nucleotide-binding protein G(k) subunit alpha OS=Rattus norvegicus OX=10116 GN=Gnai3 PE=1 SV=3	40496	18	6	1165.57	0.137449	0.977951	0.351271		1.09088	SALINE	MORPHINE	1.58401e+06	1.70338e+06	1.71842e+06	1.65318e+06	1.66475e+06	60622.5	1.82191e+06	1.54774e+06	1.14727e+06	1.58735e+06	1.52606e+06	280022
GNAL_RAT	Guanine nucleotide-binding protein G(olf) subunit alpha OS=Rattus norvegicus OX=10116 GN=Gnal PE=2 SV=2	44220	7	4	500.19	0.050892	0.99626	0.92087		1.00274	MORPHINE	SALINE	568797	587073	637933	663656	614365	43993.4	533439	567362	813989	549394	616046	132687
GNAO_RAT	Guanine nucleotide-binding protein G(o) subunit alpha OS=Rattus norvegicus OX=10116 GN=Gnao1 PE=1 SV=2	40043	28	25	2680.6	0.0529448	0.99626	0.856976		1.00568	SALINE	MORPHINE	4.92906e+08	4.94568e+08	5.13131e+08	4.74762e+08	4.93842e+08	1.56791e+07	5.03198e+08	6.05408e+08	4.12193e+08	4.4342e+08	4.91054e+08	8.50733e+07
GNAQ_RAT	Guanine nucleotide-binding protein G(q) subunit alpha OS=Rattus norvegicus OX=10116 GN=Gnaq PE=2 SV=2	42117	22	14	1495.6	0.19874	0.977951	0.237585		1.16597	MORPHINE	SALINE	3.97516e+07	4.62253e+07	3.67029e+07	3.90145e+07	4.04236e+07	4.08002e+06	4.70174e+07	6.01947e+07	3.78939e+07	4.34252e+07	4.71328e+07	9.4821e+06
GNAS1_RAT	Guanine nucleotide-binding protein G(s) subunit alpha isoforms XLas OS=Rattus norvegicus OX=10116 GN=Gnas PE=1 SV=3	122810	17	3	1006.1	0.05272	0.99626	0.862463		1.03979	SALINE	MORPHINE	101922	174324	211013	156836	161024	45410.6	144104	99992.1	168940	206412	154862	44654.1
GNAS2_RAT	Guanine nucleotide-binding protein G(s) subunit alpha isoforms short OS=Rattus norvegicus OX=10116 GN=Gnas PE=1 SV=1	45635	15	1	962.55	0.0525	0.99626	0.86807		1.00594	MORPHINE	SALINE	2.49214e+06	3.32922e+06	2.0051e+06	2.28813e+06	2.52865e+06	569853	3.46846e+06	3.22006e+06	1.34474e+06	2.14145e+06	2.54368e+06	985216
GNAT3_RAT	Guanine nucleotide-binding protein G(t) subunit alpha-3 OS=Rattus norvegicus OX=10116 GN=Gnat3 PE=1 SV=3	40268	4	0	318.12					1	---	---
GNAZ_RAT	Guanine nucleotide-binding protein G(z) subunit alpha OS=Rattus norvegicus OX=10116 GN=Gnaz PE=2 SV=3	40854	20	18	1184.62	0.269399	0.977951	0.16258		1.12606	MORPHINE	SALINE	1.36138e+07	1.60799e+07	1.19184e+07	1.21276e+07	1.34349e+07	1.91807e+06	1.39518e+07	1.44969e+07	1.63452e+07	1.57206e+07	1.51286e+07	1.09765e+06
GNB5_RAT	Guanine nucleotide-binding protein subunit beta-5 OS=Rattus norvegicus OX=10116 GN=Gnb5 PE=2 SV=1	38707	10	9	682.61	0.243051	0.977951	0.186117		1.28603	SALINE	MORPHINE	8.39992e+06	6.59104e+06	7.30012e+06	5.82252e+06	7.0284e+06	1.0955e+06	4.83574e+06	8.85792e+06	4.0256e+06	4.14159e+06	5.46521e+06	2.28992e+06
GNDS_RAT	Ral guanine nucleotide dissociation stimulator OS=Rattus norvegicus OX=10116 GN=Ralgds PE=1 SV=1	98807	2	2	59.42	0.193465	0.977951	0.245019		14.7529	SALINE	MORPHINE	116828	6019.78	1.42553e+06	65459.4	403459	682883	1051.57	22071.9	52205.1	34062.2	27347.7	21465.5
GNL1_RAT	Guanine nucleotide-binding protein-like 1 OS=Rattus norvegicus OX=10116 GN=Gnl1 PE=1 SV=1	68664	18	18	1315.93	0.0507403	0.99626	0.927884		1.01093	SALINE	MORPHINE	1.03719e+07	1.39953e+07	9.12352e+06	1.02393e+07	1.09325e+07	2.11721e+06	1.29664e+07	1.22627e+07	9.49169e+06	8.5365e+06	1.08143e+07	2.13441e+06
GNL3_RAT	Guanine nucleotide-binding protein-like 3 OS=Rattus norvegicus OX=10116 GN=Gnl3 PE=1 SV=1	60623	2	2	69.78	0.184583	0.977951	0.258324		4.32896	MORPHINE	SALINE	1976.25	8033.24	0	6041.58	4012.77	3675.6	7714.17	16415.8	43897	1457.43	17371.1	18717.5
GNPAT_RAT	Dihydroxyacetone phosphate acyltransferase OS=Rattus norvegicus OX=10116 GN=Gnpat PE=1 SV=1	77026	4	4	137.23	0.0522122	0.99626	0.875803		1.02233	MORPHINE	SALINE	39247.8	63407.7	193619	162559	114708	74927.9	77052.4	47429.9	179956	164642	117270	64983.7
GNRHR_RAT	Gonadotropin-releasing hormone receptor OS=Rattus norvegicus OX=10116 GN=Gnrhr PE=2 SV=2	37723	1	1	26.13	0.0783587	0.99626	0.582656		2.15361	MORPHINE	SALINE	17362.8	821.113	16992.7	9115.46	11073	7821.72	1218.27	46913.5	31889.9	15366.3	23847	19838.8
GNTK_RAT	Probable gluconokinase OS=Rattus norvegicus OX=10116 GN=Idnk PE=2 SV=1	20197	1	1	51.45	0.0950841	0.995973	0.493004		1.17387	MORPHINE	SALINE	2023.3	6920.02	51023	64009	30993.8	31144.9	33679.8	9460.25	29625	72766.1	36382.8	26467.2
GOGA2_RAT	Golgin subfamily A member 2 OS=Rattus norvegicus OX=10116 GN=Golga2 PE=1 SV=4	112803	21	20	1136.54	0.315798	0.977951	0.129837		1.13053	MORPHINE	SALINE	2.94324e+06	2.79952e+06	3.24953e+06	2.8662e+06	2.96462e+06	198808	3.48165e+06	3.33275e+06	3.75695e+06	2.83505e+06	3.3516e+06	386608
GOGA4_RAT	Golgin subfamily A member 4 OS=Rattus norvegicus OX=10116 GN=Golga4 PE=1 SV=2	260032	26	26	1174.2	0.0508585	0.99626	0.922362		1.02538	MORPHINE	SALINE	830900	895506	1.07334e+06	1.01141e+06	952790	109709	1.18828e+06	1.05322e+06	956925	709474	976974	202009
GOGA5_RAT	Golgin subfamily A member 5 OS=Rattus norvegicus OX=10116 GN=Golga5 PE=1 SV=1	82284	23	23	1111.43	0.0791313	0.99626	0.577758		1.11588	MORPHINE	SALINE	1.62334e+06	2.25935e+06	1.66367e+06	1.3651e+06	1.72787e+06	378208	2.49276e+06	2.07601e+06	1.82798e+06	1.31559e+06	1.92808e+06	491908
GOLI4_RAT	Golgi integral membrane protein 4 OS=Rattus norvegicus OX=10116 GN=Golim4 PE=1 SV=2	76551	6	6	292.6	0.069009	0.99626	0.650749		1.06765	SALINE	MORPHINE	202337	259588	308798	302882	268401	49203.5	199653	284832	336685	184409	251395	72011
GOLP3_RAT	Golgi phosphoprotein 3 OS=Rattus norvegicus OX=10116 GN=Golph3 PE=1 SV=1	33758	3	3	174.07	0.108861	0.989164	0.437224		1.06701	SALINE	MORPHINE	343485	379052	416746	368118	376850	30474.4	395972	400451	299081	317226	353182	52551.9
GORAB_RAT	RAB6-interacting golgin OS=Rattus norvegicus OX=10116 GN=Gorab PE=2 SV=2	41606	3	3	103.69	0.161217	0.977951	0.298931		1.18478	MORPHINE	SALINE	74650.5	73767.9	65138.6	97692	77812.2	13930.5	105550	64516	95915.6	102779	92190.2	18888.7
GORS1_RAT	Golgi reassembly-stacking protein 1 OS=Rattus norvegicus OX=10116 GN=Gorasp1 PE=1 SV=4	47643	2	2	74.84	0.0501153	0.99626	0.971491		1.0181	SALINE	MORPHINE	231571	233985	351531	330406	286873	63064.2	253180	255750	320648	297519	281774	32933.9
GORS2_RAT	Golgi reassembly-stacking protein 2 OS=Rattus norvegicus OX=10116 GN=Gorasp2 PE=1 SV=3	47191	7	7	549.58	0.0798596	0.99626	0.573225		1.08586	MORPHINE	SALINE	1.08565e+06	1.1897e+06	2.28013e+06	1.63955e+06	1.54876e+06	543611	1.97736e+06	1.30897e+06	1.84302e+06	1.59762e+06	1.68174e+06	294072
GOSR1_RAT	Golgi SNAP receptor complex member 1 OS=Rattus norvegicus OX=10116 GN=Gosr1 PE=1 SV=1	28516	2	2	56.33	0.068332	0.99626	0.65647		8.62524	SALINE	MORPHINE	1.05615	1.49598	122603	12521.3	33781.8	59507.8	777.186	1344.83	13460.7	83.7438	3916.62	6383.61
GOSR2_RAT	Golgi SNAP receptor complex member 2 OS=Rattus norvegicus OX=10116 GN=Gosr2 PE=1 SV=2	24592	4	4	216.92	0.23986	0.977951	0.189274		1.31218	MORPHINE	SALINE	1.05382e+06	1.13336e+06	633262	705706	881538	248766	1.33035e+06	1.10723e+06	1.38342e+06	805931	1.15673e+06	262705
GP151_RAT	Probable G-protein coupled receptor 151 OS=Rattus norvegicus OX=10116 GN=Gpr151 PE=2 SV=1	46693	4	4	151.1	0.319684	0.977951	0.127494		1.44058	SALINE	MORPHINE	991922	710544	1.12591e+06	904384	933189	174156	586631	605030	1.04195e+06	357534	647786	285878
GP158_RAT	Probable G-protein coupled receptor 158 OS=Rattus norvegicus OX=10116 GN=Gpr158 PE=1 SV=1	134374	8	8	341.95	0.144452	0.977951	0.334429		1.1375	SALINE	MORPHINE	1.12276e+06	1.2532e+06	1.67763e+06	1.2677e+06	1.33032e+06	240537	1.34599e+06	1.22562e+06	1.20728e+06	899181	1.16952e+06	190436
GPAT1_RAT	Glycerol-3-phosphate acyltransferase 1, mitochondrial OS=Rattus norvegicus OX=10116 GN=Gpam PE=1 SV=3	93655	2	2	80.14	0.16036	0.977951	0.3006		1.28891	SALINE	MORPHINE	38185.6	27066.4	28938.4	26962.4	30288.2	5342.66	20058.4	34832.2	30599.2	8506.84	23499.2	11768
GPC1_RAT	Glypican-1 OS=Rattus norvegicus OX=10116 GN=Gpc1 PE=1 SV=1	61695	9	9	717.16	0.0687153	0.99626	0.653216		1.20551	SALINE	MORPHINE	4.12181e+06	9.01009e+06	3.51619e+06	3.6545e+06	5.07565e+06	2.63573e+06	4.39115e+06	4.1367e+06	4.30492e+06	4.00872e+06	4.21038e+06	170990
GPCP1_RAT	Glycerophosphocholine phosphodiesterase GPCPD1 OS=Rattus norvegicus OX=10116 GN=Gpcpd1 PE=1 SV=1	76220	7	7	322.14	0.0556035	0.99626	0.804036		1.02035	MORPHINE	SALINE	477062	597666	475315	468379	504606	62153.3	465562	598529	510098	485303	514873	58671.5
GPDA_RAT	Glycerol-3-phosphate dehydrogenase [NAD(+)], cytoplasmic OS=Rattus norvegicus OX=10116 GN=Gpd1 PE=1 SV=4	37428	23	23	1426.58	0.0574362	0.99626	0.775291		1.02442	SALINE	MORPHINE	6.28852e+07	8.08989e+07	6.67448e+07	6.78406e+07	6.95924e+07	7.83156e+06	7.82676e+07	7.69119e+07	5.11831e+07	65372253	6.79337e+07	1.2577e+07
GPDM_RAT	Glycerol-3-phosphate dehydrogenase, mitochondrial OS=Rattus norvegicus OX=10116 GN=Gpd2 PE=1 SV=1	80921	42	42	2415	0.0745179	0.99626	0.60848		1.10948	SALINE	MORPHINE	2.18427e+07	2.3165e+07	3.71431e+07	3.46209e+07	2.91929e+07	7.81091e+06	2.21019e+07	2.09429e+07	3.14377e+07	3.07663e+07	2.63122e+07	5.55773e+06
GPM6A_RAT	Neuronal membrane glycoprotein M6-a OS=Rattus norvegicus OX=10116 GN=Gpm6a PE=1 SV=1	31174	10	10	751.39	0.0715977	0.99626	0.630007		1.07208	SALINE	MORPHINE	5.9457e+07	6.51525e+07	9.53055e+07	7.17549e+07	7.29175e+07	1.57486e+07	7.06346e+07	6.01734e+07	7.16794e+07	6.95724e+07	6.80149e+07	5.298e+06
GPM6B_RAT	Neuronal membrane glycoprotein M6-b OS=Rattus norvegicus OX=10116 GN=Gpm6b PE=1 SV=1	28953	5	5	161.37	0.10693	0.989205	0.44433		1.0966	SALINE	MORPHINE	345731	244599	346470	315920	313180	47884.2	294663	231922	331918	283866	285592	41278.7
GPN3_RAT	GPN-loop GTPase 3 OS=Rattus norvegicus OX=10116 GN=Gpn3 PE=2 SV=1	32781	1	1	57.15	0.114796	0.986545	0.416595		1.20635	MORPHINE	SALINE	46122.2	43936.9	9758.27	40370	35046.8	17024.9	52967.9	38560.6	42228.9	35357	42278.6	7659.29
GPR37_RAT	Prosaposin receptor GPR37 OS=Rattus norvegicus OX=10116 GN=Gpr37 PE=2 SV=1	66918	1	1	68.09	0.153974	0.977951	0.313507		1.11167	SALINE	MORPHINE	274425	309886	327871	371416	320899	40338.9	289135	295808	233290	336429	288666	42422.8
GPR85_RAT	Probable G-protein coupled receptor 85 OS=Rattus norvegicus OX=10116 GN=Gpr85 PE=2 SV=1	41967	1	1	25.82	0.068727	0.99626	0.653116		1.03768	MORPHINE	SALINE	28568.6	56688.9	14895.2	18749.3	29725.5	18874.9	32199.4	40872	22842.7	27468.5	30845.7	7698.78
GPSM1_RAT	G-protein-signaling modulator 1 OS=Rattus norvegicus OX=10116 GN=Gpsm1 PE=1 SV=2	74394	30	30	2160.08	0.0719862	0.99626	0.627037		1.06601	MORPHINE	SALINE	1.6263e+07	2.33794e+07	1.41566e+07	1.7191e+07	1.77475e+07	3.96344e+06	2.27858e+07	2.04532e+07	1.67599e+07	1.56771e+07	1.8919e+07	3.29029e+06
GPX1_RAT	Glutathione peroxidase 1 OS=Rattus norvegicus OX=10116 GN=Gpx1 PE=1 SV=4	22292	10	10	357.87	0.058975	0.99626	0.75408		1.03593	SALINE	MORPHINE	3.88091e+06	4.79954e+06	5.59749e+06	5.23119e+06	4.87729e+06	739988	4.24089e+06	3.37756e+06	5.48738e+06	5.72668e+06	4.70812e+06	1.10052e+06
GPX3_RAT	Glutathione peroxidase 3 OS=Rattus norvegicus OX=10116 GN=Gpx3 PE=2 SV=2	25409	2	2	80.1	0.131541	0.977951	0.366576		1.10617	MORPHINE	SALINE	266056	286819	338664	351200	310685	40765.9	344083	290087	417115	323391	343669	53779.6
GPX4_RAT	Phospholipid hydroperoxide glutathione peroxidase OS=Rattus norvegicus OX=10116 GN=Gpx4 PE=1 SV=3	22211	7	7	411.91	0.136393	0.977951	0.35393		1.19243	MORPHINE	SALINE	9.18684e+06	1.36858e+07	1.43668e+07	1.29095e+07	1.25372e+07	2.31156e+06	1.28237e+07	1.23391e+07	1.33199e+07	2.1316e+07	1.49497e+07	4.26307e+06
GRAP1_RAT	GRIP1-associated protein 1 OS=Rattus norvegicus OX=10116 GN=Gripap1 PE=1 SV=1	96015	59	58	3515.29	0.0503243	0.99626	0.952219		1.00221	MORPHINE	SALINE	2.45113e+07	2.76643e+07	2.34648e+07	2.43193e+07	2.49899e+07	1.84004e+06	2.49622e+07	2.7036e+07	2.34815e+07	2.47011e+07	2.50452e+07	1.47579e+06
GRB10_RAT	Growth factor receptor-bound protein 10 OS=Rattus norvegicus OX=10116 GN=Grb10 PE=3 SV=1	67839	7	7	320.39	0.112539	0.986545	0.424234		1.1274	MORPHINE	SALINE	457766	730655	734511	936068	714750	196355	836801	640441	853496	892512	805812	112692
GRB14_RAT	Growth factor receptor-bound protein 14 OS=Rattus norvegicus OX=10116 GN=Grb14 PE=1 SV=1	60554	1	1	41.86	0.149458	0.977951	0.323165		1.30634	MORPHINE	SALINE	27601.1	31123.6	29115.5	64077.3	37979.4	17458.3	47753.8	28426.6	61669.2	60606.8	49614.1	15476.2
GRB2_RAT	Growth factor receptor-bound protein 2 OS=Rattus norvegicus OX=10116 GN=Grb2 PE=1 SV=1	25190	11	11	695.05	0.263871	0.977951	0.167172		1.18652	MORPHINE	SALINE	1.15213e+07	1.15381e+07	1.26192e+07	1.28807e+07	1.21399e+07	712585	1.64666e+07	1.11042e+07	1.33631e+07	1.66829e+07	1.44042e+07	2.67208e+06
GRIA1_RAT	Glutamate receptor 1 OS=Rattus norvegicus OX=10116 GN=Gria1 PE=1 SV=2	101514	6	3	237.68	0.231803	0.977951	0.197581		1.22726	SALINE	MORPHINE	250593	184488	299597	275363	252510	49565.4	263730	181227	178506	199544	205752	39765.4
GRIA3_RAT	Glutamate receptor 3 OS=Rattus norvegicus OX=10116 GN=Gria3 PE=1 SV=1	100309	6	3	325.03	0.223862	0.977951	0.20627		1.26482	SALINE	MORPHINE	274151	165437	261830	217326	229686	49298.8	146115	159613	256612	164043	181596	50588.9
GRIA4_RAT	Glutamate receptor 4 OS=Rattus norvegicus OX=10116 GN=Gria4 PE=1 SV=1	100693	9	5	400.46	0.17472	0.977951	0.274386		1.28882	SALINE	MORPHINE	136578	100395	83622.4	81292.8	100472	25530.4	80649.3	128533	59109.9	43535	77956.9	36992.4
GRID2_RAT	Glutamate receptor ionotropic, delta-2 OS=Rattus norvegicus OX=10116 GN=Grid2 PE=1 SV=2	113187	1	1	37.62	0.119339	0.981756	0.401925		1.23742	SALINE	MORPHINE	21758.1	27582.6	47080.6	37214.9	33409	11121.8	28274.9	22616.8	18488.1	38615.7	26998.9	8721.87
GRIK2_RAT;GRIK1_RAT	Glutamate receptor ionotropic, kainate 2 OS=Rattus norvegicus OX=10116 GN=Grik2 PE=1 SV=2	102404	9	7	473.72	0.0623577	0.99626	0.713836		1.01734	SALINE	MORPHINE	777122	787040	888849	841408	823605	51869.6	807491	874056	745979	810736	809565	52306.4
GRIK3_RAT	Glutamate receptor ionotropic, kainate 3 OS=Rattus norvegicus OX=10116 GN=Grik3 PE=1 SV=1	104004	5	3	200.17	0.24278	0.977951	0.186382		1.26183	SALINE	MORPHINE	176797	207518	204021	181234	192392	15618	142036	183672	88725.5	195452	152471	48281.5
GRIK4_RAT	Glutamate receptor ionotropic, kainate 4 OS=Rattus norvegicus OX=10116 GN=Grik4 PE=1 SV=1	107154	2	2	55.05	0.0500678	0.997062	0.97813		1.00479	SALINE	MORPHINE	234062	207505	251752	315666	252246	46024.2	218307	249864	313141	222866	251045	43677.3
GRIP1_RAT	Glutamate receptor-interacting protein 1 OS=Rattus norvegicus OX=10116 GN=Grip1 PE=1 SV=1	120223	12	10	474.5	0.0562932	0.99626	0.792686		1.10022	MORPHINE	SALINE	672391	415898	519869	471942	520025	110106	473128	685859	790346	339229	572141	203795
GRIP2_RAT	Glutamate receptor-interacting protein 2 OS=Rattus norvegicus OX=10116 GN=Grip2 PE=1 SV=1	112419	13	12	553.5	0.0502008	0.99626	0.962391		1.02907	MORPHINE	SALINE	1.43997e+06	1.13783e+06	1.25929e+06	1.09035e+06	1.23186e+06	155914	1.04143e+06	1.69472e+06	1.39148e+06	943052	1.26767e+06	343636
GRK5_RAT	G protein-coupled receptor kinase 5 OS=Rattus norvegicus OX=10116 GN=Grk5 PE=2 SV=1	67739	2	1	106.23	0.0500087	0.999599	0.992184		1.00933	SALINE	MORPHINE	34925.9	42487.5	22728	37144.5	34321.5	8355.18	31327.4	26641.8	42428.2	35619.8	34004.3	6706.81
GRK6_RAT;GRK4_RAT	G protein-coupled receptor kinase 6 OS=Rattus norvegicus OX=10116 GN=Grk6 PE=2 SV=1	65920	7	6	325.14	0.0752329	0.99626	0.603473		1.09456	SALINE	MORPHINE	242537	273922	412840	385422	328680	83109.7	201093	192559	324495	482994	300285	135908
GRM2_RAT	Metabotropic glutamate receptor 2 OS=Rattus norvegicus OX=10116 GN=Grm2 PE=1 SV=1	95712	4	3	122.63	0.0823594	0.99626	0.558236		1.47723	SALINE	MORPHINE	10250.8	21435.9	58348.4	30534.4	30142.4	20552.5	20357	10889.5	25785.2	24586.8	20404.7	6757.24
GRM3_RAT	Metabotropic glutamate receptor 3 OS=Rattus norvegicus OX=10116 GN=Grm3 PE=1 SV=1	98896	3	1	104.35	0.0617112	0.99626	0.720979		1.08427	MORPHINE	SALINE	18050.1	15436.4	33719.1	26650.5	23464	8348.11	24122.9	15535.6	29285.6	32821.5	25441.4	7507.93
GRM4_RAT	Metabotropic glutamate receptor 4 OS=Rattus norvegicus OX=10116 GN=Grm4 PE=1 SV=1	101753	1	1	49.88	0.178956	0.977951	0.267309		1.54458	MORPHINE	SALINE	13304.2	6941.79	11226.7	11942.7	10853.8	2746.69	18085.8	8301.14	28126.9	12544.7	16764.6	8569.04
GRM8_RAT	Metabotropic glutamate receptor 8 OS=Rattus norvegicus OX=10116 GN=Grm8 PE=1 SV=1	101801	1	1	27.32	0.09038	0.99626	0.515251		1.17118	SALINE	MORPHINE	8708.63	9749.62	17273	13948.1	12419.8	3949.34	13286.5	6544.94	11848.9	10737.7	10604.5	2900.54
[truncated: 2,235 more rows]
