# Supplementary material for: The Effects of Repeated Morphine Treatment on the Endogenous Cannabinoid System in the Ventral Tegmental Area
Source: Front Pharmacol. 2021 Apr 16;12:632757. doi: 10.3389/fphar.2021.632757 (PMC8090348; doi:10.3389/fphar.2021.632757)
Supplement: Supplementary file 2 [file table2.xlsx]

## Sheet: GO_MF
Category	Term	Count	%	P-Value	Genes	Fold Enrichment	Bonferroni	Benjamini	FDR
GOTERM_MF_DIRECT	GO:0005515~protein binding	48	29.2683	3.07771e-14	A1AT_RAT, RASA1_RAT, CO3_RAT, ZWINT_RAT, PARP1_RAT, APBA1_RAT, APOB_RAT, KHDR3_RAT, ERC2_RAT, CRP_RAT, MYRIP_RAT, NOLC1_RAT, LDLR_RAT, STX5_RAT, CA2D1_RAT, MAP6_RAT, ADDG_RAT, LIS1_RAT, ACHB2_RAT, PLD1_RAT, RS5_RAT, ASAP1_RAT, MVP_RAT, RAB31_RAT, KIFC1_RAT, AT1A1_RAT, SRSF5_RAT, RPGF4_RAT, RL18A_RAT, ANPRA_RAT, RAB4A_RAT, ITB1_RAT, EI2BE_RAT, PPIB_RAT, HBA_RAT, 7B2_RAT, FPRP_RAT, CPNS1_RAT, FLOT2…	3.39836	1.13479e-11	1.13479e-11	4.23883e-11
GOTERM_MF_DIRECT	GO:0004867~serine-type endopeptidase inhibitor activity	10	6.09756	3.72803e-07	A1AT_RAT, MUG1_RAT, TFPI1_RAT, A1I3_RAT, SPA3L_RAT, SPA3K_RAT, IC1_RAT, HRG_RAT, SPI21_RAT, A1M_RAT, SERPH_RAT	10.7143	0.000137555	6.87799e-05	0.00051388
GOTERM_MF_DIRECT	GO:0004866~endopeptidase inhibitor activity	6	3.65854	5.97643e-06	A1AT_RAT, MUG1_RAT, CO4_RAT, CO3_RAT, A1I3_RAT, FETUA_RAT	22.5	0.00220288	0.000734833	0.00823773
GOTERM_MF_DIRECT	GO:0001948~glycoprotein binding	7	4.26829	6.05294e-05	ITB1_RAT, A1AT_RAT, RASA1_RAT, KC1G2_RAT, KC1G3_RAT, CNTN2_RAT, LDLR_RAT	10.2273	0.0220884	0.00556844	0.0834029
GOTERM_MF_DIRECT	GO:0032403~protein complex binding	11	6.70732	0.00163664	ITB1_RAT, KCMA1_RAT, RASA1_RAT, PPIB_RAT, ATPO_RAT, ERC2_RAT, APBA1_RAT, RPGF4_RAT, A1M_RAT, LIS1_RAT, AL1L1_RAT	3.35366	0.453606	0.113862	2.23253
GOTERM_MF_DIRECT	GO:0001540~beta-amyloid binding	4	2.43902	0.00277226	HBA_RAT, APOA1_RAT, APBA1_RAT, NOE1_RAT	14.0625	0.640982	0.156951	3.75436
GOTERM_MF_DIRECT	GO:0098641~cadherin binding involved in cell-cell adhesion	8	4.87805	0.00341841	ITB1_RAT, RB6I2_RAT, ASAP1_RAT, ARFP1_RAT, VINC_RAT, STX5_RAT, MYO1B_RAT, TAGL2_RAT	4.09091	0.717352	0.165154	4.61043
GOTERM_MF_DIRECT	GO:0005102~receptor binding	10	6.09756	0.00480373	ITB1_RAT, HD_RAT, RASA1_RAT, JAK2_RAT, MYO1C_RAT, PLMN_RAT, HRG_RAT, ECH1_RAT, ECHP_RAT, FIBG_RAT	3.11634	0.83083	0.19917	6.42204
GOTERM_MF_DIRECT	GO:0019003~GDP binding	4	2.43902	0.0159898	RAB31_RAT, RAB28_RAT, RAB12_RAT, RAB4A_RAT	7.5	0.997389	0.483604	19.9236
GOTERM_MF_DIRECT	GO:0005546~phosphatidylinositol-4,5-bisphosphate binding	4	2.43902	0.0174488	ASAP1_RAT, APBA1_RAT, ADAP2_RAT, MYO1B_RAT	7.25806	0.99849	0.477716	21.5447
GOTERM_MF_DIRECT	GO:0008144~drug binding	5	3.04878	0.0178972	ACHB2_RAT, ATPO_RAT, ALBU_RAT, PYRD_RAT, EF1A1_RAT	4.97788	0.998724	0.454366	22.0368
GOTERM_MF_DIRECT	GO:0031720~haptoglobin binding	2	1.21951	0.0262549	HBA_RAT, HBB1_RAT	75	0.999946	0.558742	30.701
GOTERM_MF_DIRECT	GO:0019825~oxygen binding	3	1.82927	0.0286555	HBA_RAT, ALBU_RAT, HBB1_RAT	11.25	0.999978	0.561877	33.0192
GOTERM_MF_DIRECT	GO:0042277~peptide binding	4	2.43902	0.0327628	ITB1_RAT, PPIB_RAT, KC1G2_RAT, KC1G3_RAT	5.6962	0.999995	0.584385	36.8194
GOTERM_MF_DIRECT	GO:0046872~metal ion binding	20	12.1951	0.0342201	ITB1_RAT, PDE11_RAT, ACOC_RAT, PAHX_RAT, ARFP1_RAT, HEMO_RAT, CRP_RAT, MYRIP_RAT, HRG_RAT, CA2D1_RAT, NAGA_RAT, FIBG_RAT, KCMA1_RAT, JAK2_RAT, ASAP1_RAT, ENPP1_RAT, ADAP2_RAT, FOLH1_RAT, NT5D2_RAT, TPM4_RAT	1.63399	0.999997	0.575378	38.1191
GOTERM_MF_DIRECT	GO:0019901~protein kinase binding	9	5.4878	0.0406537	ITB1_RAT, JAK2_RAT, PARP1_RAT, AP180_RAT, GRIA2_RAT, MVP_RAT, AT1A1_RAT, EF1A1_RAT, ANPRA_RAT	2.31164	1	0.616021	43.5655
GOTERM_MF_DIRECT	GO:0030492~hemoglobin binding	2	1.21951	0.0433766	HPT_RAT, HBB1_RAT	45	1	0.618086	45.7338
GOTERM_MF_DIRECT	GO:0005547~phosphatidylinositol-3,4,5-trisphosphate binding	3	1.82927	0.0442475	ASAP1_RAT, ADAP2_RAT, MYO1B_RAT	8.88158	1	0.604559	46.4108
GOTERM_MF_DIRECT	GO:0005525~GTP binding	8	4.87805	0.0517779	RAB31_RAT, NOLC1_RAT, RAB28_RAT, EF1A1_RAT, RAB12_RAT, ANPRA_RAT, RAB4A_RAT, TBA1C_RAT	2.36842	1	0.643902	51.9467
GOTERM_MF_DIRECT	GO:0004869~cysteine-type endopeptidase inhibitor activity	3	1.82927	0.0552478	FETUB_RAT, HRG_RAT, FETUA_RAT	7.84884	1	0.649558	54.3147
GOTERM_MF_DIRECT	GO:0019843~rRNA binding	3	1.82927	0.0646607	RL9_RAT, RS5_RAT, RL11_RAT	7.18085	1	0.691051	60.2047
GOTERM_MF_DIRECT	GO:0003857~3-hydroxyacyl-CoA dehydrogenase activity	2	1.21951	0.0685002	HCDH_RAT, ECHP_RAT	28.125	1	0.695834	62.3982
GOTERM_MF_DIRECT	GO:0004559~alpha-mannosidase activity	2	1.21951	0.0685002	MA2C1_RAT, MA2A1_RAT	28.125	1	0.695834	62.3982
GOTERM_MF_DIRECT	GO:0003779~actin binding	6	3.65854	0.0699904	ITB1_RAT, KCMA1_RAT, VINC_RAT, MYRIP_RAT, MYO1B_RAT, ADDG_RAT	2.71084	1	0.687803	63.219
GOTERM_MF_DIRECT	GO:0044822~poly(A) RNA binding	16	9.7561	0.0758494	PPIB_RAT, PARP1_RAT, KHDR3_RAT, NOLC1_RAT, RL11_RAT, EF1A1_RAT, PURA_RAT, UBP10_RAT, RL10_RAT, RS5_RAT, RL24_RAT, CSTF1_RAT, SRSF5_RAT, HEAT6_RAT, RL18A_RAT, SERPH_RAT	1.5873	1	0.702632	66.2876
GOTERM_MF_DIRECT	GO:0045505~dynein intermediate chain binding	2	1.21951	0.0767282	HD_RAT, LIS1_RAT	25	1	0.692203	66.7268
GOTERM_MF_DIRECT	GO:0051219~phosphoprotein binding	3	1.82927	0.0822913	KC1G2_RAT, KC1G3_RAT, LIS1_RAT	6.25	1	0.704406	69.3864
GOTERM_MF_DIRECT	GO:0030165~PDZ domain binding	4	2.43902	0.0849951	RB6I2_RAT, ERC2_RAT, APBA1_RAT, GRIA2_RAT	3.84615	1	0.702979	70.6065
GOTERM_MF_DIRECT	GO:0002020~protease binding	4	2.43902	0.0935301	ITB1_RAT, A1AT_RAT, FLOT2_RAT, LDLR_RAT	3.68852	1	0.725856	74.1685
GOTERM_MF_DIRECT	GO:0008289~lipid binding	4	2.43902	0.0970399	CO3_RAT, APOA1_RAT, INP4B_RAT, APOB_RAT	3.62903	1	0.727152	75.5136

## Sheet: GO_CC
Category	Term	Count	%	P-Value	Genes	Fold Enrichment	Bonferroni	Benjamini	FDR
GOTERM_CC_DIRECT	GO:0070062~extracellular exosome	62	37.8049	3.35484e-14	ACOC_RAT, PECA1_RAT, ALBU_RAT, CO3_RAT, EF1A1_RAT, MYO1B_RAT, HBB1_RAT, LIS1_RAT, KAPCB_RAT, DCXR_RAT, AT1A1_RAT, FETUA_RAT, TPM4_RAT, PPIB_RAT, APOA1_RAT, IC1_RAT, PSB1_RAT, CPNS1_RAT, TAGL2_RAT, AFAM_RAT, PLCG2_RAT, FIBG_RAT, MA2A1_RAT, FETUB_RAT, LRC57_RAT, TTHY_RAT, FOLH1_RAT, OCRL_RAT, A1AT_RAT, APOB_RAT, CRP_RAT, PLMN_RAT, RL11_RAT, ECH1_RAT, CA2D1_RAT, AL1L1_RAT, MUG1_RAT, RS5_RAT, SPN1_RA…	2.72927	9.52216e-12	9.52216e-12	4.44311e-11
GOTERM_CC_DIRECT	GO:0072562~blood microparticle	15	9.14634	1.46806e-12	HBA_RAT, ALBU_RAT, APOA1_RAT, CO3_RAT, HEMO_RAT, IC1_RAT, HPT_RAT, PLMN_RAT, HRG_RAT, FIBG_RAT, AFAM_RAT, HBB1_RAT, MUG1_RAT, IGG2A_RAT, FETUA_RAT	14.8065	4.16926e-10	2.08463e-10	1.94535e-09
GOTERM_CC_DIRECT	GO:0005615~extracellular space	34	20.7317	1.63809e-08	A1AT_RAT, PECA1_RAT, ALBU_RAT, CO3_RAT, APOB_RAT, SPA3L_RAT, CRP_RAT, NLGN3_RAT, PLMN_RAT, NOE3_RAT, EF1A1_RAT, SIL1_RAT, MUG1_RAT, CO4_RAT, SPA3K_RAT, EST1C_RAT, FETUA_RAT, SERPH_RAT, TFPI1_RAT, APOA1_RAT, HEMO_RAT, A1I3_RAT, IC1_RAT, HPT_RAT, AFAM_RAT, PODXL_RAT, FIBG_RAT, ADA_RAT, MA2A1_RAT, FETUB_RAT, TTHY_RAT, ENPP1_RAT, NOE1_RAT, SPI21_RAT, A1M_RAT	3.00931	4.65216e-06	1.55072e-06	2.17068e-05
GOTERM_CC_DIRECT	GO:0016020~membrane	42	25.6098	8.60968e-07	RASA1_RAT, PECA1_RAT, PPM1B_RAT, NEUA_RAT, PARP1_RAT, APBA1_RAT, ERC2_RAT, RL11_RAT, ECH1_RAT, LDLR_RAT, EF1A1_RAT, ADDG_RAT, ACHB2_RAT, PLD1_RAT, RS5_RAT, KC1G2_RAT, ASAP1_RAT, MVP_RAT, KIFC1_RAT, DCXR_RAT, AT1A1_RAT, RL18A_RAT, TPM4_RAT, RAB4A_RAT, ITB1_RAT, NIBAN_RAT, PPIB_RAT, HBA_RAT, COX2_RAT, MYO1C_RAT, CPNS1_RAT, FLOT2_RAT, PLCG2_RAT, RL10_RAT, PSMD1_RAT, JAK2_RAT, AP1M1_RAT, RL24_RAT, AD…	2.22266	0.000244485	6.11269e-05	0.00114089
GOTERM_CC_DIRECT	GO:0005794~Golgi apparatus	22	13.4146	7.77643e-06	A1AT_RAT, ACOC_RAT, ALBU_RAT, FPRP_RAT, APBA1_RAT, PA24A_RAT, AP3M2_RAT, APOB_RAT, HPT_RAT, LDLR_RAT, NOE3_RAT, STX5_RAT, MAP6_RAT, HD_RAT, AP1M1_RAT, PLD1_RAT, INP4B_RAT, MA2A1_RAT, PSB3_RAT, COQ6_RAT, AT1A1_RAT, SH3R1_RAT	3.09483	0.00220608	0.000441606	0.0103043
GOTERM_CC_DIRECT	GO:0031982~vesicle	9	5.4878	7.31461e-05	STX8_RAT, PLD1_RAT, HRG_RAT, FLOT2_RAT, STX5_RAT, TAGL2_RAT, LIS1_RAT, RAB4A_RAT, TBA1C_RAT	6.51119	0.0205599	0.00345639	0.0968846
GOTERM_CC_DIRECT	GO:0005783~endoplasmic reticulum	20	12.1951	7.51089e-05	A1AT_RAT, PPIB_RAT, ACOC_RAT, ALBU_RAT, MA2C1_RAT, ERC2_RAT, APOB_RAT, PA24A_RAT, HPT_RAT, STX5_RAT, SIL1_RAT, HD_RAT, KCMA1_RAT, RL10_RAT, GRIA2_RAT, BRNP3_RAT, NOE1_RAT, AT1A1_RAT, CXB1_RAT, SERPH_RAT	2.83747	0.0211058	0.00304275	0.0994832
GOTERM_CC_DIRECT	GO:0045121~membrane raft	11	6.70732	9.78316e-05	ITB1_RAT, PECA1_RAT, LFG2_RAT, JAK2_RAT, MYO1C_RAT, VINC_RAT, TENR_RAT, FLOT2_RAT, AT1A1_RAT, PODXL_RAT, SERPH_RAT	4.81676	0.0274031	0.00346717	0.129562
GOTERM_CC_DIRECT	GO:0045202~synapse	11	6.70732	0.000220868	ITB1_RAT, HBA_RAT, CO4_RAT, RB6I2_RAT, ERC2_RAT, GRIA2_RAT, NLGN3_RAT, MYRIP_RAT, NOE1_RAT, NOE3_RAT, CNTN2_RAT	4.35802	0.0608061	0.00694613	0.292282
GOTERM_CC_DIRECT	GO:0043025~neuronal cell body	15	9.14634	0.000222807	APOB_RAT, ERC2_RAT, NLGN3_RAT, PYRD_RAT, CNTN2_RAT, EF1A1_RAT, LIS1_RAT, PURA_RAT, HD_RAT, KCMA1_RAT, GRIA2_RAT, ADA_RAT, BRNP3_RAT, NOE1_RAT, RPGF4_RAT	3.2355	0.0613234	0.00630845	0.294846
GOTERM_CC_DIRECT	GO:0048471~perinuclear region of cytoplasm	16	9.7561	0.000402807	ITB1_RAT, PPIB_RAT, PA24A_RAT, APBA1_RAT, MYRIP_RAT, FLOT2_RAT, MYO1B_RAT, MAP6_RAT, LIS1_RAT, KCMA1_RAT, KAPCB_RAT, PLD1_RAT, STX8_RAT, MVP_RAT, SH3R1_RAT, RAB4A_RAT	2.90288	0.108117	0.0103479	0.532456
GOTERM_CC_DIRECT	GO:0005829~cytosol	28	17.0732	0.000419253	PDE11_RAT, RASA1_RAT, ACOC_RAT, PPM1B_RAT, NEUA_RAT, PA24A_RAT, STX5_RAT, EF1A1_RAT, ECHP_RAT, LIS1_RAT, AL1L1_RAT, KAPCB_RAT, STX8_RAT, ASAP1_RAT, ADAP2_RAT, RPGF4_RAT, RAB4A_RAT, ARFP1_RAT, DPYD_RAT, CPNS1_RAT, PLCG2_RAT, HD_RAT, F16A2_RAT, RB6I2_RAT, JAK2_RAT, ADA_RAT, SYT6_RAT, SH3R1_RAT	2.05118	0.112274	0.00987531	0.554139
GOTERM_CC_DIRECT	GO:0005903~brush border	6	3.65854	0.000425284	MYO1C_RAT, VINC_RAT, DCXR_RAT, RPGF4_RAT, MYO1B_RAT, ADDG_RAT	9.44416	0.113794	0.00924975	0.56209
GOTERM_CC_DIRECT	GO:0031838~haptoglobin-hemoglobin complex	3	1.82927	0.000429101	HBA_RAT, HPT_RAT, HBB1_RAT	87.3585	0.114755	0.00866869	0.567122
GOTERM_CC_DIRECT	GO:0043234~protein complex	15	9.14634	0.00076213	ALBU_RAT, PARP1_RAT, ERC2_RAT, APBA1_RAT, VINC_RAT, AL1L1_RAT, HD_RAT, KCMA1_RAT, UBP10_RAT, GRIA2_RAT, TTHY_RAT, AT1A1_RAT, RPGF4_RAT, FETUA_RAT, RASF2_RAT	2.85953	0.194689	0.0143315	1.00522
GOTERM_CC_DIRECT	GO:0009986~cell surface	15	9.14634	0.000774288	ITB1_RAT, PECA1_RAT, TFPI1_RAT, APOA1_RAT, FPRP_RAT, NLGN3_RAT, PLMN_RAT, CNTN2_RAT, LDLR_RAT, FIBG_RAT, ADA_RAT, GRIA2_RAT, TENR_RAT, ENPP1_RAT, FOLH1_RAT	2.85485	0.197468	0.0136548	1.02118
GOTERM_CC_DIRECT	GO:0005913~cell-cell adherens junction	9	5.4878	0.00174327	ITB1_RAT, RB6I2_RAT, ASAP1_RAT, ARFP1_RAT, VINC_RAT, FLOT2_RAT, STX5_RAT, MYO1B_RAT, TAGL2_RAT	4.0475	0.390747	0.0287276	2.28555
GOTERM_CC_DIRECT	GO:0032281~AMPA glutamate receptor complex	4	2.43902	0.0020887	ABHD6_RAT, GRIA2_RAT, NOE1_RAT, NOE3_RAT	15.5304	0.447782	0.0324513	2.73266
GOTERM_CC_DIRECT	GO:0005788~endoplasmic reticulum lumen	5	3.04878	0.00230484	SIL1_RAT, PPIB_RAT, KDEL2_RAT, EST1C_RAT, SERPH_RAT	8.95985	0.480729	0.033903	3.01146
GOTERM_CC_DIRECT	GO:0097060~synaptic membrane	4	2.43902	0.00275492	ITB1_RAT, HD_RAT, GRIA2_RAT, NOE1_RAT	14.1185	0.543185	0.0384165	3.58965
GOTERM_CC_DIRECT	GO:0030054~cell junction	11	6.70732	0.00277648	PECA1_RAT, CO4_RAT, ACHB2_RAT, LFG2_RAT, ERC2_RAT, ADA_RAT, GRIA2_RAT, NLGN3_RAT, NOE1_RAT, NOE3_RAT, SYT6_RAT	3.12502	0.545981	0.0369027	3.61727
GOTERM_CC_DIRECT	GO:0005737~cytoplasm	62	37.8049	0.00296662	ACOC_RAT, ALBU_RAT, ZWINT_RAT, KC1G3_RAT, PARP1_RAT, PA24A_RAT, EF1A1_RAT, MYO1B_RAT, ADDG_RAT, LIS1_RAT, FAIM1_RAT, KAPCB_RAT, KC1G2_RAT, RPGF4_RAT, TPM4_RAT, DPYD_RAT, PSB1_RAT, CPNS1_RAT, PHIPL_RAT, FIBG_RAT, RL10_RAT, RB6I2_RAT, HCDH_RAT, INP4B_RAT, ADA_RAT, OCRL_RAT, TRIPC_RAT, APOB_RAT, NOLC1_RAT, RL11_RAT, TAF6_RAT, PURA_RAT, AL1L1_RAT, UBP10_RAT, BCAT2_RAT, SPN1_RAT, ASAP1_RAT, DNPH1_RAT,…	1.3816	0.569915	0.0376271	3.86051
GOTERM_CC_DIRECT	GO:0043209~myelin sheath	7	4.26829	0.0060435	HBA_RAT, ATPO_RAT, ALBU_RAT, CNTN2_RAT, AT1A1_RAT, EF1A1_RAT, HBB1_RAT	4.26883	0.821213	0.0721178	7.71856
GOTERM_CC_DIRECT	GO:0005901~caveola	5	3.04878	0.00604571	KCMA1_RAT, JAK2_RAT, FLOT2_RAT, LDLR_RAT, AT1A1_RAT	6.85165	0.821326	0.0692439	7.72127
GOTERM_CC_DIRECT	GO:0005905~clathrin-coated pit	4	2.43902	0.00665045	AAK1_RAT, AP180_RAT, LDLR_RAT, OCRL_RAT	10.3536	0.849687	0.0729998	8.4625
GOTERM_CC_DIRECT	GO:0009897~external side of plasma membrane	8	4.87805	0.008084	ITB1_RAT, KCMA1_RAT, PECA1_RAT, ACHB2_RAT, IGG2A_RAT, ADA_RAT, LDLR_RAT, FIBG_RAT	3.48998	0.90026	0.0848443	10.1976
GOTERM_CC_DIRECT	GO:0005769~early endosome	7	4.26829	0.00990713	UBP10_RAT, STX8_RAT, RAB31_RAT, KIFC1_RAT, LDLR_RAT, OCRL_RAT, MYO1B_RAT	3.82792	0.940849	0.0994305	12.3604
GOTERM_CC_DIRECT	GO:0030139~endocytic vesicle	4	2.43902	0.0109957	PLD1_RAT, APOA1_RAT, NLGN3_RAT, FLOT2_RAT	8.628	0.95672	0.106086	13.6286
GOTERM_CC_DIRECT	GO:0032588~trans-Golgi network membrane	3	1.82927	0.0149384	ARFP1_RAT, RAB31_RAT, MYO1B_RAT	15.8834	0.986081	0.137049	18.0816
GOTERM_CC_DIRECT	GO:0005576~extracellular region	13	7.92683	0.0194701	TFPI1_RAT, ALBU_RAT, APOA1_RAT, 7B2_RAT, A1I3_RAT, CRP_RAT, HPT_RAT, PLMN_RAT, HRG_RAT, CO4_RAT, FETUB_RAT, BRNP3_RAT, ENPP1_RAT	2.12075	0.996243	0.169839	22.9372
GOTERM_CC_DIRECT	GO:0043195~terminal bouton	5	3.04878	0.019532	AAK1_RAT, KCMA1_RAT, ERC2_RAT, AP180_RAT, GRIA2_RAT	4.85325	0.996309	0.165321	23.0015
GOTERM_CC_DIRECT	GO:0030175~filopodium	4	2.43902	0.0211789	ITB1_RAT, CRP_RAT, MYO1B_RAT, PODXL_RAT	6.75235	0.997711	0.173026	24.6979
GOTERM_CC_DIRECT	GO:0002102~podosome	3	1.82927	0.0286082	ASAP1_RAT, VINC_RAT, TPM4_RAT	11.2721	0.999737	0.221039	31.9293
GOTERM_CC_DIRECT	GO:0030426~growth cone	5	3.04878	0.0381015	ERC2_RAT, GRIA2_RAT, CRP_RAT, RPGF4_RAT, LIS1_RAT	3.93507	0.999984	0.277097	40.2358
GOTERM_CC_DIRECT	GO:0043197~dendritic spine	5	3.04878	0.0381015	ITB1_RAT, ASAP1_RAT, APBA1_RAT, GRIA2_RAT, RPGF4_RAT	3.93507	0.999984	0.277097	40.2358
GOTERM_CC_DIRECT	GO:0030027~lamellipodium	5	3.04878	0.0439045	ITB1_RAT, PLD1_RAT, FLOT2_RAT, SH3R1_RAT, PODXL_RAT	3.75735	0.999997	0.305325	44.8409
GOTERM_CC_DIRECT	GO:0016324~apical plasma membrane	7	4.26829	0.0520476	KCMA1_RAT, PLD1_RAT, MYRIP_RAT, FLOT2_RAT, AT1A1_RAT, RPGF4_RAT, PODXL_RAT	2.60494	1	0.344049	50.7517
GOTERM_CC_DIRECT	GO:0014069~postsynaptic density	6	3.65854	0.053655	HD_RAT, ERC2_RAT, AP180_RAT, GRIA2_RAT, AT1A1_RAT, ADDG_RAT	2.93642	1	0.345117	51.8469
GOTERM_CC_DIRECT	GO:0030864~cortical actin cytoskeleton	3	1.82927	0.0541865	MYRIP_RAT, FLOT2_RAT, EF1A1_RAT	7.94168	1	0.340556	52.204
GOTERM_CC_DIRECT	GO:0030425~dendrite	9	5.4878	0.054317	HD_RAT, KCMA1_RAT, CO4_RAT, ZWINT_RAT, GRIA2_RAT, NLGN3_RAT, BRNP3_RAT, RPGF4_RAT, PURA_RAT	2.17942	1	0.334148	52.2913
GOTERM_CC_DIRECT	GO:0005739~mitochondrion	21	12.8049	0.0543948	ACOC_RAT, PAHX_RAT, COX2_RAT, ATPO_RAT, ABHD6_RAT, PARP1_RAT, NLRX1_RAT, PYRD_RAT, ECH1_RAT, PHIPL_RAT, ECHP_RAT, AL1L1_RAT, S2546_RAT, RAI14_RAT, KCMA1_RAT, HCDH_RAT, IVD_RAT, BCAT2_RAT, BRNP3_RAT, PSB3_RAT, COQ6_RAT	1.52687	1	0.327736	52.3433
GOTERM_CC_DIRECT	GO:0022625~cytosolic large ribosomal subunit	5	3.04878	0.0598923	RL10_RAT, RL9_RAT, RL24_RAT, RL11_RAT, RL18A_RAT	3.38599	1	0.348063	55.8868
GOTERM_CC_DIRECT	GO:0005768~endosome	6	3.65854	0.063333	STX8_RAT, PLD1_RAT, FLOT2_RAT, LDLR_RAT, AT1A1_RAT, RAB4A_RAT	2.79547	1	0.357516	57.9789
GOTERM_CC_DIRECT	GO:1903561~extracellular vesicle	3	1.82927	0.0679061	APOA1_RAT, VINC_RAT, AT1A1_RAT	6.98868	1	0.37152	60.6177
GOTERM_CC_DIRECT	GO:0014704~intercalated disc	3	1.82927	0.070294	ITB1_RAT, VINC_RAT, AT1A1_RAT	6.85165	1	0.37528	61.9338
GOTERM_CC_DIRECT	GO:0030136~clathrin-coated vesicle	3	1.82927	0.070294	HD_RAT, AP180_RAT, OCRL_RAT	6.85165	1	0.37528	61.9338
GOTERM_CC_DIRECT	GO:0015629~actin cytoskeleton	5	3.04878	0.0798966	RAI14_RAT, APOB_RAT, VINC_RAT, MYRIP_RAT, PSB3_RAT	3.06521	1	0.408753	66.8267
GOTERM_CC_DIRECT	GO:0005623~cell	4	2.43902	0.0817359	AP3M2_RAT, HEMO_RAT, VINC_RAT, NOE1_RAT	3.91523	1	0.409302	67.6948
GOTERM_CC_DIRECT	GO:0034362~low-density lipoprotein particle	2	1.21951	0.0821305	APOB_RAT, LDLR_RAT	23.2956	1	0.404198	67.8782
GOTERM_CC_DIRECT	GO:0045211~postsynaptic membrane	5	3.04878	0.0884941	KCMA1_RAT, ACHB2_RAT, LFG2_RAT, AP180_RAT, GRIA2_RAT	2.95629	1	0.422023	70.7072
GOTERM_CC_DIRECT	GO:0030424~axon	7	4.26829	0.0892897	HD_RAT, CO4_RAT, AP3M2_RAT, NOE1_RAT, CNTN2_RAT, RPGF4_RAT, LIS1_RAT	2.25858	1	0.418471	71.0442
GOTERM_CC_DIRECT	GO:0042627~chylomicron	2	1.21951	0.0899654	APOA1_RAT, APOB_RAT	21.1778	1	0.414605	71.3276
GOTERM_CC_DIRECT	GO:0000502~proteasome complex	3	1.82927	0.0903233	PSMD1_RAT, PSB3_RAT, PSB1_RAT	5.92261	1	0.409721	71.4766
GOTERM_CC_DIRECT	GO:0005770~late endosome	4	2.43902	0.091504	HD_RAT, STX8_RAT, RAB31_RAT, LDLR_RAT	3.7273	1	0.407921	71.9633
GOTERM_CC_DIRECT	GO:0005938~cell cortex	4	2.43902	0.0948635	RAI14_RAT, ADDG_RAT, LIS1_RAT, FIBG_RAT	3.6686	1	0.413791	73.3065
GOTERM_CC_DIRECT	GO:0001750~photoreceptor outer segment	3	1.82927	0.0982197	MYRIP_RAT, OCRL_RAT, RPGF4_RAT	5.63603	1	0.419418	74.5887

## Sheet: GO_BP
Category	Term	Count	%	P-Value	Genes	Fold Enrichment	Bonferroni	Benjamini	FDR
GOTERM_BP_DIRECT	GO:0010951~negative regulation of endopeptidase activity	13	7.92683	1.02659e-08	TFPI1_RAT, CO3_RAT, A1I3_RAT, SPA3L_RAT, IC1_RAT, HRG_RAT, MUG1_RAT, CO4_RAT, SPA3K_RAT, FETUB_RAT, SPI21_RAT, FETUA_RAT, SERPH_RAT, A1M_RAT	9.62648	1.22676e-05	1.22676e-05	1.65879e-05
GOTERM_BP_DIRECT	GO:0042730~fibrinolysis	4	2.43902	0.000307259	IC1_RAT, PLMN_RAT, HRG_RAT, FIBG_RAT	29.225	0.30735	0.167744	0.495323
GOTERM_BP_DIRECT	GO:0006958~complement activation, classical pathway	5	3.04878	0.000340509	CO4_RAT, IGG2A_RAT, CO3_RAT, CRP_RAT, IC1_RAT	14.81	0.334341	0.12686	0.548787
GOTERM_BP_DIRECT	GO:0006953~acute-phase response	5	3.04878	0.0003779	A1AT_RAT, MUG1_RAT, CRP_RAT, HPT_RAT, FETUA_RAT	14.4202	0.36344	0.106777	0.608876
GOTERM_BP_DIRECT	GO:0009395~phospholipid catabolic process	4	2.43902	0.000540139	PLD1_RAT, ABHD6_RAT, PA24A_RAT, PLCG2_RAT	24.3542	0.475673	0.121139	0.869208
GOTERM_BP_DIRECT	GO:0007155~cell adhesion	10	6.09756	0.000638602	ITB1_RAT, CTP5C_RAT, PECA1_RAT, RASA1_RAT, CTP5A_RAT, VINC_RAT, TENR_RAT, FLOT2_RAT, CNTN2_RAT, PODXL_RAT	4.19899	0.533908	0.119468	1.02689
GOTERM_BP_DIRECT	GO:0043065~positive regulation of apoptotic process	11	6.70732	0.00104834	ITB1_RAT, KCMA1_RAT, EI2BE_RAT, JAK2_RAT, PA24A_RAT, SPA3K_RAT, HRG_RAT, FOLH1_RAT, PYRD_RAT, EF1A1_RAT, RASF2_RAT	3.56666	0.714476	0.163945	1.68055
GOTERM_BP_DIRECT	GO:0007568~aging	10	6.09756	0.002353	KCMA1_RAT, EI2BE_RAT, PA24A_RAT, ADA_RAT, CRP_RAT, IC1_RAT, DPYD_RAT, HPT_RAT, LDLR_RAT, EF1A1_RAT	3.47917	0.940104	0.296645	3.73499
GOTERM_BP_DIRECT	GO:0006886~intracellular protein transport	8	4.87805	0.00276638	STX8_RAT, AP1M1_RAT, 7B2_RAT, ARFP1_RAT, AP3M2_RAT, APBA1_RAT, MYRIP_RAT, STX5_RAT	4.25607	0.963499	0.307761	4.37749
GOTERM_BP_DIRECT	GO:0042542~response to hydrogen peroxide	5	3.04878	0.00551974	HBA_RAT, PA24A_RAT, ADA_RAT, HPT_RAT, HBB1_RAT	7.02524	0.998659	0.48389	8.55538
GOTERM_BP_DIRECT	GO:0007162~negative regulation of cell adhesion	4	2.43902	0.00605911	RASA1_RAT, TENR_RAT, HRG_RAT, PODXL_RAT	10.6921	0.999299	0.483274	9.35348
GOTERM_BP_DIRECT	GO:0031623~receptor internalization	4	2.43902	0.00648234	ITB1_RAT, GRIA2_RAT, RAB31_RAT, CNTN2_RAT	10.4375	0.999578	0.476718	9.97515
GOTERM_BP_DIRECT	GO:0022408~negative regulation of cell-cell adhesion	3	1.82927	0.0126273	JAK2_RAT, TENR_RAT, PODXL_RAT	17.3043	1	0.689052	18.5625
GOTERM_BP_DIRECT	GO:0010942~positive regulation of cell death	4	2.43902	0.012944	HBA_RAT, HPT_RAT, EF1A1_RAT, HBB1_RAT	8.11806	1	0.671125	18.9836
GOTERM_BP_DIRECT	GO:0032026~response to magnesium ion	3	1.82927	0.0153249	CO3_RAT, HPT_RAT, PLCG2_RAT	15.6562	1	0.707806	22.0842
GOTERM_BP_DIRECT	GO:0030301~cholesterol transport	3	1.82927	0.0182462	APOA1_RAT, APOB_RAT, LDLR_RAT	14.2948	1	0.747248	25.7364
GOTERM_BP_DIRECT	GO:0010226~response to lithium ion	3	1.82927	0.0182462	EI2BE_RAT, PA24A_RAT, GRIA2_RAT	14.2948	1	0.747248	25.7364
GOTERM_BP_DIRECT	GO:0008542~visual learning	4	2.43902	0.0195388	ITB1_RAT, HD_RAT, ACHB2_RAT, NLGN3_RAT	6.95833	1	0.75019	27.3007
GOTERM_BP_DIRECT	GO:0019433~triglyceride catabolic process	3	1.82927	0.0213822	KAPCB_RAT, APOA1_RAT, APOB_RAT	13.1512	1	0.761869	29.4781
GOTERM_BP_DIRECT	GO:0007612~learning	4	2.43902	0.0220788	HD_RAT, ACHB2_RAT, NLGN3_RAT, CNTN2_RAT	6.64205	1	0.754437	30.2849
GOTERM_BP_DIRECT	GO:0007596~blood coagulation	4	2.43902	0.0220788	TFPI1_RAT, CO3_RAT, IC1_RAT, PLMN_RAT	6.64205	1	0.754437	30.2849
GOTERM_BP_DIRECT	GO:0048675~axon extension	3	1.82927	0.023028	ITB1_RAT, VINC_RAT, NLGN3_RAT	12.6454	1	0.751426	31.3703
GOTERM_BP_DIRECT	GO:0042157~lipoprotein metabolic process	3	1.82927	0.0247244	APOA1_RAT, APOB_RAT, LDLR_RAT	12.1771	1	0.7594	33.2706
GOTERM_BP_DIRECT	GO:0032869~cellular response to insulin stimulus	5	3.04878	0.0257423	PARP1_RAT, RAB31_RAT, ENPP1_RAT, SRSF5_RAT, FETUA_RAT	4.45503	1	0.757459	34.3871
GOTERM_BP_DIRECT	GO:0006551~leucine metabolic process	2	1.21951	0.0269583	IVD_RAT, BCAT2_RAT	73.0625	1	0.758259	35.698
GOTERM_BP_DIRECT	GO:0015031~protein transport	7	4.26829	0.0298821	SIL1_RAT, F16A2_RAT, RB6I2_RAT, APBA1_RAT, AP180_RAT, RAB12_RAT, RAB4A_RAT	2.98504	1	0.779214	38.7499
GOTERM_BP_DIRECT	GO:0050821~protein stabilization	5	3.04878	0.0306993	AAK1_RAT, PPIB_RAT, APOA1_RAT, FLOT2_RAT, RASF2_RAT	4.21514	1	0.774722	39.5783
GOTERM_BP_DIRECT	GO:0000027~ribosomal large subunit assembly	3	1.82927	0.0339275	RL10_RAT, RL24_RAT, RL11_RAT	10.2744	1	0.795345	42.749
GOTERM_BP_DIRECT	GO:0042159~lipoprotein catabolic process	2	1.21951	0.035783	APOB_RAT, LDLR_RAT	54.7969	1	0.800663	44.5001
GOTERM_BP_DIRECT	GO:0070508~cholesterol import	2	1.21951	0.035783	APOA1_RAT, LDLR_RAT	54.7969	1	0.800663	44.5001
GOTERM_BP_DIRECT	GO:0032355~response to estradiol	6	3.65854	0.0364071	A1AT_RAT, TFPI1_RAT, CO3_RAT, APOB_RAT, CRP_RAT, LDLR_RAT	3.27146	1	0.7946	45.0778
GOTERM_BP_DIRECT	GO:0001666~response to hypoxia	7	4.26829	0.0366787	A1AT_RAT, KCMA1_RAT, ACHB2_RAT, ADA_RAT, CRP_RAT, HPT_RAT, LDLR_RAT	2.84132	1	0.785583	45.3274
GOTERM_BP_DIRECT	GO:0050808~synapse organization	3	1.82927	0.0420966	ERC2_RAT, NLGN3_RAT, TENR_RAT	9.13281	1	0.819706	50.0896
GOTERM_BP_DIRECT	GO:0051592~response to calcium ion	4	2.43902	0.0421288	HD_RAT, KCMA1_RAT, PA24A_RAT, FIBG_RAT	5.15735	1	0.809708	50.1167
GOTERM_BP_DIRECT	GO:0001701~in utero embryonic development	7	4.26829	0.042533	ITB1_RAT, HBA_RAT, ADA_RAT, APOB_RAT, APBA1_RAT, MA2A1_RAT, OCRL_RAT	2.73984	1	0.802716	50.4558
GOTERM_BP_DIRECT	GO:0032496~response to lipopolysaccharide	7	4.26829	0.042533	A1AT_RAT, TFPI1_RAT, JAK2_RAT, PA24A_RAT, APOB_RAT, HPT_RAT, PLCG2_RAT	2.73984	1	0.802716	50.4558
GOTERM_BP_DIRECT	GO:0098609~cell-cell adhesion	6	3.65854	0.0430427	RB6I2_RAT, ASAP1_RAT, ARFP1_RAT, STX5_RAT, MYO1B_RAT, TAGL2_RAT	3.11641	1	0.796727	50.8802
GOTERM_BP_DIRECT	GO:0001889~liver development	5	3.04878	0.0430979	ACOC_RAT, ADA_RAT, MA2A1_RAT, HPT_RAT, SRSF5_RAT	3.77909	1	0.787407	50.9259
GOTERM_BP_DIRECT	GO:0008306~associative learning	3	1.82927	0.044243	HD_RAT, ACHB2_RAT, TENR_RAT	8.88598	1	0.786692	51.8663
GOTERM_BP_DIRECT	GO:0051180~vitamin transport	2	1.21951	0.0445281	APOA1_RAT, AFAM_RAT	43.8375	1	0.779532	52.0978
GOTERM_BP_DIRECT	GO:0010288~response to lead ion	3	1.82927	0.0486544	A1AT_RAT, CRP_RAT, HPT_RAT	8.43029	1	0.800297	55.3333
GOTERM_BP_DIRECT	GO:0008333~endosome to lysosome transport	3	1.82927	0.0509177	F16A2_RAT, STX8_RAT, RAB12_RAT	8.21953	1	0.806684	57.0197
GOTERM_BP_DIRECT	GO:0042493~response to drug	10	6.09756	0.0515061	ITB1_RAT, RASA1_RAT, HCDH_RAT, APOA1_RAT, ADA_RAT, DPYD_RAT, HPT_RAT, PYRD_RAT, AT1A1_RAT, ADDG_RAT	2.07564	1	0.80216	57.4483
GOTERM_BP_DIRECT	GO:0006810~transport	5	3.04878	0.0527206	S2546_RAT, ALBU_RAT, MYO1C_RAT, MAP6_RAT, AFAM_RAT	3.53528	1	0.801718	58.3201
GOTERM_BP_DIRECT	GO:0042158~lipoprotein biosynthetic process	2	1.21951	0.0531944	APOA1_RAT, APOB_RAT	36.5312	1	0.796722	58.6557
GOTERM_BP_DIRECT	GO:0032534~regulation of microvillus assembly	2	1.21951	0.0531944	PLD1_RAT, PODXL_RAT	36.5312	1	0.796722	58.6557
GOTERM_BP_DIRECT	GO:2000369~regulation of clathrin-mediated endocytosis	2	1.21951	0.0531944	AAK1_RAT, AP180_RAT	36.5312	1	0.796722	58.6557
GOTERM_BP_DIRECT	GO:0070527~platelet aggregation	3	1.82927	0.0532181	VINC_RAT, FIBG_RAT, HBB1_RAT	8.01905	1	0.789014	58.6724
GOTERM_BP_DIRECT	GO:0043124~negative regulation of I-kappaB kinase/NF-kappaB signaling	3	1.82927	0.0579272	UBP10_RAT, PPM1B_RAT, NLRX1_RAT	7.64608	1	0.809546	61.8715
GOTERM_BP_DIRECT	GO:0015886~heme transport	2	1.21951	0.0617826	HEMO_RAT, HRG_RAT	31.3125	1	0.823075	64.3161
GOTERM_BP_DIRECT	GO:0051918~negative regulation of fibrinolysis	2	1.21951	0.0617826	PLMN_RAT, HRG_RAT	31.3125	1	0.823075	64.3161
GOTERM_BP_DIRECT	GO:0006635~fatty acid beta-oxidation	3	1.82927	0.065249	HCDH_RAT, ECH1_RAT, ECHP_RAT	7.14742	1	0.833346	66.3878
GOTERM_BP_DIRECT	GO:0034383~low-density lipoprotein particle clearance	2	1.21951	0.0702933	APOB_RAT, LDLR_RAT	27.3984	1	0.849449	69.2018
GOTERM_BP_DIRECT	GO:0006013~mannose metabolic process	2	1.21951	0.0702933	MA2C1_RAT, MA2A1_RAT	27.3984	1	0.849449	69.2018
GOTERM_BP_DIRECT	GO:0043547~positive regulation of GTPase activity	8	4.87805	0.0708284	ITB1_RAT, RASA1_RAT, EI2BE_RAT, ASAP1_RAT, RPGF5_RAT, ADAP2_RAT, OCRL_RAT, RPGF4_RAT	2.20289	1	0.845538	69.487
GOTERM_BP_DIRECT	GO:0007268~chemical synaptic transmission	5	3.04878	0.0715443	KCMA1_RAT, APBA1_RAT, AP180_RAT, GRIA2_RAT, LIS1_RAT	3.18586	1	0.842461	69.8647
GOTERM_BP_DIRECT	GO:1990090~cellular response to nerve growth factor stimulus	3	1.82927	0.0754596	RL9_RAT, RPGF4_RAT, EF1A1_RAT	6.57562	1	0.852426	71.8537
GOTERM_BP_DIRECT	GO:0032688~negative regulation of interferon-beta production	2	1.21951	0.0787274	PPM1B_RAT, NLRX1_RAT	24.3542	1	0.859111	73.4188
GOTERM_BP_DIRECT	GO:0007158~neuron cell-cell adhesion	2	1.21951	0.0787274	NLGN3_RAT, TENR_RAT	24.3542	1	0.859111	73.4188
GOTERM_BP_DIRECT	GO:0010884~positive regulation of lipid storage	2	1.21951	0.0787274	CO3_RAT, APOB_RAT	24.3542	1	0.859111	73.4188
GOTERM_BP_DIRECT	GO:0043627~response to estrogen	4	2.43902	0.080072	KCMA1_RAT, CO3_RAT, APOA1_RAT, LDLR_RAT	3.94932	1	0.858518	74.0388
GOTERM_BP_DIRECT	GO:0035176~social behavior	3	1.82927	0.086138	HD_RAT, ACHB2_RAT, NLGN3_RAT	6.08854	1	0.873815	76.6709
GOTERM_BP_DIRECT	GO:0031953~negative regulation of protein autophosphorylation	2	1.21951	0.095368	MVP_RAT, ENPP1_RAT	19.9261	1	0.895632	80.2002
GOTERM_BP_DIRECT	GO:0045822~negative regulation of heart contraction	2	1.21951	0.095368	JAK2_RAT, AT1A1_RAT	19.9261	1	0.895632	80.2002
GOTERM_BP_DIRECT	GO:0061099~negative regulation of protein tyrosine kinase activity	2	1.21951	0.095368	MVP_RAT, FETUA_RAT	19.9261	1	0.895632	80.2002
GOTERM_BP_DIRECT	GO:0051258~protein polymerization	2	1.21951	0.095368	CRP_RAT, FIBG_RAT	19.9261	1	0.895632	80.2002
GOTERM_BP_DIRECT	GO:0050805~negative regulation of synaptic transmission	2	1.21951	0.095368	TENR_RAT, RPGF4_RAT	19.9261	1	0.895632	80.2002

## Sheet: GO_KEGG
Category	Term	Count	%	P-Value	Genes	Fold Enrichment	Bonferroni	Benjamini	FDR
KEGG_PATHWAY	rno04610:Complement and coagulation cascades	7	4.26829	0.000235905	A1AT_RAT, CO4_RAT, TFPI1_RAT, CO3_RAT, IC1_RAT, PLMN_RAT, FIBG_RAT	7.84766	0.0409002	0.0409002	0.289375
KEGG_PATHWAY	rno03010:Ribosome	7	4.26829	0.0187428	RL10_RAT, RL9_RAT, RS7_RAT, RS5_RAT, RL24_RAT, RL11_RAT, RL18A_RAT	3.28507	0.964879	0.812595	20.7372
KEGG_PATHWAY	rno00770:Pantothenate and CoA biosynthesis	3	1.82927	0.0222089	BCAT2_RAT, DPYD_RAT, ENPP1_RAT	12.7451	0.981226	0.734222	24.1084
KEGG_PATHWAY	rno05150:Staphylococcus aureus infection	4	2.43902	0.0282289	CO4_RAT, CO3_RAT, PLMN_RAT, FIBG_RAT	5.97917	0.993708	0.718353	29.6524
KEGG_PATHWAY	rno04977:Vitamin digestion and absorption	3	1.82927	0.0292988	APOA1_RAT, APOB_RAT, FOLH1_RAT	11.0071	0.994822	0.650997	30.5978
KEGG_PATHWAY	rno00280:Valine, leucine and isoleucine degradation	4	2.43902	0.0295988	HCDH_RAT, IVD_RAT, BCAT2_RAT, ECHP_RAT	5.87045	0.995098	0.587842	30.8608
KEGG_PATHWAY	rno04340:Hedgehog signaling pathway	3	1.82927	0.0318371	KAPCB_RAT, KC1G2_RAT, KC1G3_RAT	10.5285	0.996743	0.558739	32.7943
KEGG_PATHWAY	rno01100:Metabolic pathways	24	14.6341	0.0350616	ACOC_RAT, COX2_RAT, ATPO_RAT, NEUA_RAT, GGT5_RAT, PA24A_RAT, DPYD_RAT, PYRD_RAT, ECHP_RAT, LIS1_RAT, PLCG2_RAT, HCDH_RAT, IVD_RAT, PLD1_RAT, BCAT2_RAT, INP4B_RAT, ADA_RAT, MA2A1_RAT, ENPP1_RAT, DCXR_RAT, FOLH1_RAT, COQ6_RAT, OCRL_RAT, EST1C_RAT	1.50759	0.998195	0.546003	35.4926
KEGG_PATHWAY	rno04670:Leukocyte transendothelial migration	5	3.04878	0.0551517	ITB1_RAT, PECA1_RAT, VINC_RAT, RPGF4_RAT, PLCG2_RAT	3.44952	0.999956	0.672317	50.1833
KEGG_PATHWAY	rno05133:Pertussis	4	2.43902	0.0600494	ITB1_RAT, CO4_RAT, CO3_RAT, IC1_RAT	4.42295	0.999983	0.665836	53.264
KEGG_PATHWAY	rno04260:Cardiac muscle contraction	4	2.43902	0.0703616	COX2_RAT, AT1A1_RAT, CA2D1_RAT, TPM4_RAT	4.13942	0.999998	0.690868	59.1864
KEGG_PATHWAY	rno05143:African trypanosomiasis	3	1.82927	0.0786695	HBA_RAT, APOA1_RAT, HBB1_RAT	6.37253	0.999999	0.701374	63.4474
KEGG_PATHWAY	rno04611:Platelet activation	5	3.04878	0.0836612	ITB1_RAT, KAPCB_RAT, PA24A_RAT, FIBG_RAT, PLCG2_RAT	2.98958	1	0.695646	65.8069
KEGG_PATHWAY	rno05414:Dilated cardiomyopathy	4	2.43902	0.0837139	ITB1_RAT, KAPCB_RAT, CA2D1_RAT, TPM4_RAT	3.84375	1	0.668896	65.831
KEGG_PATHWAY	rno04911:Insulin secretion	4	2.43902	0.0883904	KCMA1_RAT, KAPCB_RAT, AT1A1_RAT, RPGF4_RAT	3.75436	1	0.664459	67.9125
KEGG_PATHWAY	rno04261:Adrenergic signaling in cardiomyocytes	5	3.04878	0.0890045	KAPCB_RAT, AT1A1_RAT, RPGF4_RAT, CA2D1_RAT, TPM4_RAT	2.92459	1	0.643427	68.1769
KEGG_PATHWAY	rno04024:cAMP signaling pathway	6	3.65854	0.0908817	KAPCB_RAT, PLD1_RAT, GRIA2_RAT, AT1A1_RAT, RPGF4_RAT, ANPRA_RAT	2.48365	1	0.629178	68.9731
