# Supplementary material for: The Effects of Repeated Morphine Treatment on the Endogenous Cannabinoid System in the Ventral Tegmental Area
Source: Front Pharmacol. 2021 Apr 16;12:632757. doi: 10.3389/fphar.2021.632757 (PMC8090348; doi:10.3389/fphar.2021.632757)
Supplement: Supplementary file 3 [file table3.xlsx]

## Sheet: Sheet1
												Normalized abundance
												SALINE						MORPHINE
Accession	Description	Mass	Peptide count	Unique peptides	Confidence score	Power	q Value	Anova (p)	Max fold change	Highest mean condition	Lowest mean condition	VTA_10	VTA_11	VTA_12	VTA_15	Mean	Standard error of the mean	VTA_7	VTA_8	VTA_9	VTA-13	Mean	Standard error of the mean
SPA3L_RAT;SPI21_RAT	Serine protease inhibitor A3L OS=Rattus norvegicus OX=10116 GN=Serpina3l PE=1 SV=3	46248	15	9	787.95	0.659726	0.977951	0.0296471	1.57493	SALINE	MORPHINE	1.86084e+06	1.72153e+06	3.00012e+06	2.92652e+06	2.37725e+06	679780	1.38734e+06	1.57515e+06	1.55884e+06	1.5164e+06	1.50943e+06	85080.3
SPA3K_RAT	Serine protease inhibitor A3K OS=Rattus norvegicus OX=10116 GN=Serpina3k PE=1 SV=3	46532	13	7	933.55	0.993356	0.368704	0.00163959	3.14775	SALINE	MORPHINE	1.88828e+06	1.47783e+06	3.50299e+06	2.50585e+06	2.34374e+06	880790	586171	741779	876966	773383	744575	120357
SERPH_RAT	Serpin H1 OS=Rattus norvegicus OX=10116 GN=Serpinh1 PE=1 SV=1	46488	17	16	1138.52	0.628641	0.977951	0.0339261	1.48088	SALINE	MORPHINE	1.23395e+07	9.14788e+06	8.57063e+06	7.72062e+06	9.44467e+06	2.01698e+06	6.83887e+06	7.54804e+06	6.41445e+06	4.7096e+06	6.37774e+06	1.20641e+06
IC1_RAT	Plasma protease C1 inhibitor OS=Rattus norvegicus OX=10116 GN=Serping1 PE=2 SV=1	55576	2	2	125.54	0.666727	0.977951	0.0287473	1.91851	SALINE	MORPHINE	160184	147933	92544.5	107607	127067	32159.1	78568.1	91297.8	58225.7	36837.9	66232.4	23864.8
MUG1_RAT	Murinoglobulin-1 OS=Rattus norvegicus OX=10116 GN=Mug1 PE=2 SV=1	165221	23	4	1051.5	0.999994	0.157796	0.000225371	4.31563	SALINE	MORPHINE	630582	385601	300717	395018	427979	141570	83396.4	108544	82276.7	122461	99169.6	19702.2
A1I3_RAT	Alpha-1-inhibitor 3 OS=Rattus norvegicus OX=10116 GN=A1i3 PE=1 SV=1	163670	32	7	1707.97	0.999928	0.157796	0.000386783	2.7745	SALINE	MORPHINE	2.82708e+06	1.58826e+06	2.32593e+06	1.82933e+06	2.14265e+06	550015	782048	791217	652406	863391	772265	87797
A1M_RAT	Alpha-1-macroglobulin OS=Rattus norvegicus OX=10116 GN=A1m PE=1 SV=1	167019	6	6	235.27	1	0.0381079	1.05914e-05	9.40141	SALINE	MORPHINE	357624	210448	348377	214901	282837	81125.5	28470.9	29354.3	25633.9	36879.1	30084.5	4799.71
TFPI1_RAT	Tissue factor pathway inhibitor OS=Rattus norvegicus OX=10116 GN=Tfpi PE=2 SV=1	34531	1	1	26.09	0.558354	0.977951	0.0456467	7.50068	SALINE	MORPHINE	89552.2	289352	29038.5	27733.5	108919	123697	31029.2	3513.15	5367.56	18175	14521.2	12791
HRG_RAT	Histidine-rich glycoprotein OS=Rattus norvegicus OX=10116 GN=Hrg PE=1 SV=1	59012	3	3	105.15	0.998453	0.250919	0.000939107	3.9364	SALINE	MORPHINE	232747	133444	134839	164598	166407	46502.2	35954.4	55656.1	52980	24505.2	42273.9	14712.4
CO4_RAT	Complement C4 OS=Rattus norvegicus OX=10116 GN=C4 PE=1 SV=3	192042	2	2	94.14	0.727284	0.977951	0.021809	2.88381	SALINE	MORPHINE	46310.7	38280.2	38633.6	52476	43925.1	6798.88	4326.33	29048.9	10241.3	17310	15231.6	10631.2
CO3_RAT	Complement C3 OS=Rattus norvegicus OX=10116 GN=C3 PE=1 SV=3	186342	6	6	254.05	0.602873	0.977951	0.0378627	2.45327	SALINE	MORPHINE	597911	537277	563954	328410	506888	121545	481997	72441.7	162970	109062	206618	187314
FETUA_RAT	Alpha-2-HS-glycoprotein OS=Rattus norvegicus OX=10116 GN=Ahsg PE=1 SV=2	37958	2	2	108.22	0.879311	0.977951	0.00922623	3.80753	SALINE	MORPHINE	257120	199020	823345	397543	419257	281988	96488.6	107658	118307	117997	110113	10343.3
FETUB_RAT	Fetuin-B OS=Rattus norvegicus OX=10116 GN=Fetub PE=2 SV=2	41536	4	4	130.15	0.999924	0.157796	0.000392103	4.19597	SALINE	MORPHINE	76612.2	71787.8	139983	135428	105953	36764.9	22495	21920.4	25291.8	31297.2	25251.1	4291.34
A1AT_RAT	Alpha-1-antiproteinase OS=Rattus norvegicus OX=10116 GN=Serpina1 PE=1 SV=2	46107	12	12	710.02	0.999951	0.157796	0.000352508	3.25021	SALINE	MORPHINE	3.6333e+06	3.11887e+06	5.88822e+06	5.03009e+06	4.41762e+06	1.27013e+06	1.14902e+06	1.31628e+06	1.4102e+06	1.56122e+06	1.35918e+06	172654
