# Supplementary material for: The Effects of Repeated Morphine Treatment on the Endogenous Cannabinoid System in the Ventral Tegmental Area
Source: Front Pharmacol. 2021 Apr 16;12:632757. doi: 10.3389/fphar.2021.632757 (PMC8090348; doi:10.3389/fphar.2021.632757)
Supplement: Supplementary file 4 [file table4.xlsx]

## Sheet: MEROPS prediction
Accession	Description	Cleavage site	peptidase
AP180_RAT	Clathrin coat assembly protein AP180 OS=Rattus norvegicus OX=10116 GN=Snap91 PE=1 SV=1	peptide-Phe900+Phe	M14.017: carboxypeptidase A4	The proteases that are not expressed by rats are labelled grey.
		peptide-Glu786+Lys-peptide	M35.004: peptidyl-Lys metallopeptidase	Serine-type endopeptidases are labelled with bold fonts.
		peptide-Ser750+Lys-peptide	M35.004: peptidyl-Lys metallopeptidase
		peptide-Arg100+Asn-peptide	S01.151: trypsin 1
		peptide-Lys112+Ser-peptide	S01.151: trypsin 1
ATPO_RAT	ATP synthase subunit O, mitochondrial OS=Rattus norvegicus OX=10116 GN=Atp5po PE=1 SV=1	peptide-Thr144+Ser-peptide	C01.032: cathepsin L
		peptide-Lys90+Ser-peptide	C01.034: cathepsin S
		peptide-Ala44+Leu-peptide	M10.005: matrix metallopeptidase-3
		peptide-Arg100+Phe-peptide	S01.151: trypsin 1
		peptide-Arg117+Leu-peptide	S01.151: trypsin 1
		peptide-Lys176+Thr-peptide	S01.151: trypsin 1
		peptide-Lys26+Leu-peptide	S01.151: trypsin 1
		peptide-Lys73+Val-peptide	S01.151: trypsin 1
COX2_RAT	Cytochrome c oxidase subunit 2 OS=Rattus norvegicus OX=10116 GN=Mtco2 PE=1 SV=3	peptide-Gly22+Cys-peptide	CLE_S26: S26 homologue
		peptide-Gly23+Cys-peptide	CLE_S26: S26 homologue
		Peptide-His161+Ser-Peptide	M12.004: meprin beta subunit
		Asp-Val-Leu-His161+Ser-Peptide	M12.033: LAST_MAM peptidase (Limulus-type)
		MMITSQDVLH+SWAVPTLGLK	S01.133: cathepsin G
		peptide-Arg141+Val-peptide	S01.151: trypsin 1
		peptide-Arg151+Met-peptide	S01.151: trypsin 1
		peptide-Arg82+Ile-peptide	S01.151: trypsin 1
		peptide-Lys171+Thr-peptide	S01.151: trypsin 1
		peptide-Lys66+Thr-peptide	S01.151: trypsin 1
		peptide-Gly28+Cys-peptide	S26.001: signal peptidase I
		peptide-Asn15+Asp-peptide	S26.002: mitochondrial inner membrane peptidase 1
CSTF1_RAT	Cleavage stimulation factor subunit 1 OS=Rattus norvegicus OX=10116 GN=Cstf1 PE=2 SV=1	peptide-Arg167+Thr-peptide	S01.151: trypsin 1
		peptide-Lys212+Tyr-peptide	S01.151: trypsin 1
KIFC1_RAT	Kinesin-like protein KIFC1 OS=Rattus norvegicus OX=10116 GN=Kifc1 PE=2 SV=1	peptide-Leu564+Val-peptide	A01.010: cathepsin E
LDLR_RAT	Low-density lipoprotein receptor OS=Rattus norvegicus OX=10116 GN=Ldlr PE=1 SV=1	Peptide-Asn559+Ile-Peptide	M12.004: meprin beta subunit
		peptide-Arg427+Asn-peptide	S01.151: trypsin 1
		peptide-Arg458+Ala-peptide	S01.151: trypsin 1
		peptide-Lys816+Asn-peptide	S01.151: trypsin 1
		peptide-Lys830+Thr-peptide	S01.151: trypsin 1
NOLC1_RAT	Nucleolar and coiled-body phosphoprotein 1 OS=Rattus norvegicus OX=10116 GN=Nolc1 PE=1 SV=2	Val-Ala-Gly499+Gly-Peptide	C01.032: cathepsin L
		peptide-Asn46+Ala-peptide	C13.004: legumain, animal-type
		peptide-Asn589+Glu-peptide	C13.004: legumain, animal-type
		peptide-Asn642+Ser-peptide	C13.004: legumain, animal-type
		peptide-Asp13+Leu-peptide	C13.004: legumain, animal-type
		Peptide-Asp374+Glu-Peptide	M12.004: meprin beta subunit
		Peptide-Glu138+Glu-Peptide	M12.004: meprin beta subunit
		Peptide-Lys647+Arg-Peptide	S01.010: granzyme B (Homo sapiens-type)
		peptide-Arg629+Glu-peptide	S01.135: granzyme A
		peptide-Lys579+Ser-peptide	S01.135: granzyme A
		peptide-Leu455+Ser-peptide	S01.139: granzyme M
		peptide-Arg23+Asp-peptide	S01.151: trypsin 1
		peptide-Arg627+Val-peptide	S01.151: trypsin 1
		peptide-Arg66+Lys-peptide	S01.151: trypsin 1
		peptide-Lys663+Phe-peptide	S01.280: lysyl endopeptidase (bacteria)
PLD1_RAT	Phospholipase D1 OS=Rattus norvegicus OX=10116 GN=Pld1 PE=1 SV=3	peptide-Asp545+Ser-peptide	CLE_C14: C14 homologue
PPIB_RAT	Peptidyl-prolyl cis-trans isomerase B OS=Rattus norvegicus OX=10116 GN=Ppib PE=1 SV=3	peptide-Asp49+Leu-peptide	A01.009: cathepsin D
		peptide-Phe100+Met-peptide	A01.009: cathepsin D
		peptide-Asp49+Leu-peptide	A01.010: cathepsin E
		peptide-Leu50+Gln-peptide	A01.010: cathepsin E
		peptide-Phe100+Met-peptide	A01.010: cathepsin E
		peptide-Ala141+Asn-peptide	C01.009: cathepsin V
		peptide-Gly120+Glu-peptide	C01.009: cathepsin V
		peptide-Ser139+Met-peptide	C01.009: cathepsin V
		peptide-Tyr119+Gly-peptide	C01.009: cathepsin V
		peptide-Arg51+Ile-peptide	C01.032: cathepsin L
		peptide-Gly120+Glu-peptide	C01.032: cathepsin L
		peptide-Gly66+Lys-peptide	C01.032: cathepsin L
		peptide-Ala200+Asp-peptide	C01.034: cathepsin S
		peptide-Arg51+Ile-peptide	C01.034: cathepsin S
		peptide-Gly120+Glu-peptide	C01.034: cathepsin S
		peptide-Gly66+Lys-peptide	C01.034: cathepsin S
		peptide-Ser139+Met-peptide	C01.034: cathepsin S
		peptide-Asn127+Phe-peptide	C13.004: legumain, animal-type
		peptide-Asn90+Ser-peptide	C13.004: legumain, animal-type
		peptide-Asp111+Gly-peptide	C13.004: legumain, animal-type
		peptide-Asp188+Ser-peptide	C13.004: legumain, animal-type
		peptide-Asp163+Gly-peptide	C14.004: caspase-7
		peptide-Asp188+Ser-peptide	C14.004: caspase-7
		peptide-Arg51+Ile-peptide	M04.001: thermolysin
		peptide-Asp49+Leu-peptide	M04.001: thermolysin
		peptide-Lys181+Val-peptide	M04.001: thermolysin
		peptide-Ser117+Ile-peptide	M04.001: thermolysin
		peptide-Trp161+Leu-peptide	M10.003: matrix metallopeptidase-2
		peptide-Asp106+Phe-peptide	M10.005: matrix metallopeptidase-3
		peptide-Asp201+Cys-peptide	M10.005: matrix metallopeptidase-3
		peptide-Lys204+Ile-peptide	M10.005: matrix metallopeptidase-3
		Lys-Ser-Ile-Tyr119+Gly-Peptide	M12.001: astacin
		Lys-Ser-Ile-Tyr119+Gly-Peptide	M12.002: meprin alpha subunit
		peptide-Arg190+Asp-peptide	S01.151: trypsin 1
		peptide-Arg95+Val-peptide	S01.151: trypsin 1
		peptide-Lys116+Ser-peptide	S01.151: trypsin 1
		peptide-Lys131+His-peptide	S01.151: trypsin 1
		peptide-Lys145+Asp-peptide	S01.151: trypsin 1
		peptide-Lys171+Val-peptide	S01.151: trypsin 1
		peptide-Lys71+Thr-peptide	S01.151: trypsin 1
		peptide-Lys98+Asp-peptide	S01.151: trypsin 1
		peptide-Glu183+Ser-peptide	S01.269: glutamyl endopeptidase I
		peptide-Glu206+Val-peptide	S01.269: glutamyl endopeptidase I
		peptide-Ala22+Ser-peptide	S26.010: signalase (animal) 21 kDa component
PSB1_RAT	Proteasome subunit beta type-1 OS=Rattus norvegicus OX=10116 GN=Psmb1 PE=1 SV=3	peptide-Asp46+Phe-peptide	A01.010: cathepsin E
		peptide-Leu40+Ala-peptide	A01.010: cathepsin E
		peptide-Leu91+Thr-peptide	A01.010: cathepsin E
		peptide-Phe47+Ser-peptide	A01.010: cathepsin E
		AGGSASAM+LQPLLDNQVGFK	A32.002: RC1339 g.p. (Rickettsia conorii)
		peptide-Tyr135+Asn-peptide	C01.009: cathepsin V
		peptide-Ser209+Ala-peptide	C01.034: cathepsin S
		peptide-Arg127+Arg-peptide	C01.036: cathepsin K
		peptide-Leu28+Arg-peptide	C01.036: cathepsin K
		peptide-Ser209+Ala-peptide	C01.036: cathepsin K
		peptide-Ser151+Phe-peptide	M04.001: thermolysin
		peptide-Tyr150+Ser-peptide	M04.001: thermolysin
		peptide-Ala41+Ile-peptide	M10.003: matrix metallopeptidase-2
		peptide-Arg200+Leu-peptide	M10.003: matrix metallopeptidase-2
		peptide-Arg201+Leu-peptide	M10.005: matrix metallopeptidase-3
		peptide-Ser157+Tyr-peptide	M10.005: matrix metallopeptidase-3
		peptide-Arg127+Arg-peptide	S01.151: trypsin 1
		peptide-Arg213+Asp-peptide	S01.151: trypsin 1
		peptide-Arg56+Leu-peptide	S01.151: trypsin 1
		peptide-Lys204+Asp-peptide	S01.151: trypsin 1
		peptide-Lys228+Glu-peptide	S01.151: trypsin 1
PSB3_RAT	Proteasome subunit beta type-3 OS=Rattus norvegicus OX=10116 GN=Psmb3 PE=1 SV=1	peptide-Leu49+Tyr-peptide	A01.009: cathepsin D
		peptide-Leu49+Tyr-peptide	A01.010: cathepsin E
		LYIG+LAGLATDVQTVAQR	A32.002: RC1339 g.p. (Rickettsia conorii)
		Asp-Ala-Val-Ser181+Gly-Peptide	C01.060: cathepsin B
		Met1+Ser-peptide	CLE_M24: M24 homologue
		peptide-His188+Ile-peptide	M04.001: thermolysin
		peptide-Ser152+Leu-peptide	M04.001: thermolysin
		DAVSG+MGVIVHIIEK	M10.003: matrix metallopeptidase-2
		LYIGLAG+LATDVQTVAQR	M10.003: matrix metallopeptidase-2
		peptide-Val185+Ile-peptide	M10.005: matrix metallopeptidase-3
		peptide-Leu67+Lys-peptide	S01.001: chymotrypsin A (cattle-type)
		peptide-Phe69+Arg-peptide	S01.001: chymotrypsin A (cattle-type)
		peptide-Arg177+Asp-peptide	S01.151: trypsin 1
		peptide-Arg27+Phe-peptide	S01.151: trypsin 1
		peptide-Arg48+Leu-peptide	S01.151: trypsin 1
		peptide-Arg66+Leu-peptide	S01.151: trypsin 1
		peptide-Arg70+Leu-peptide	S01.151: trypsin 1
		peptide-Arg99+Phe-peptide	S01.151: trypsin 1
		peptide-Lys115+Thr-peptide	S01.151: trypsin 1
		peptide-Lys192+Asp-peptide	S01.151: trypsin 1
		peptide-Lys41+Ile-peptide	S01.151: trypsin 1
		peptide-Lys77+Glu-peptide	S01.151: trypsin 1
PURA_RAT	Transcriptional activator protein Pur-alpha (Fragments) OS=Rattus norvegicus OX=10116 GN=Pura PE=1 SV=1	peptide-Phe84+Leu-peptide	A01.010: cathepsin E
		Peptide-Gln55+His-Peptide	C01.032: cathepsin L
		peptide-Gly53+Leu-peptide	M10.003: matrix metallopeptidase-2
		peptide-Arg176+Gly-peptide	S01.151: trypsin 1
		peptide-Lys204+Leu-peptide	S01.151: trypsin 1
		peptide-Lys64+Arg-peptide	S01.151: trypsin 1
RL10_RAT	60S ribosomal protein L10 OS=Rattus norvegicus OX=10116 GN=Rpl10 PE=1 SV=3	peptide-Ala186+Glu-peptide	C01.009: cathepsin V
		peptide-Thr174+Lys-peptide	C01.009: cathepsin V
		peptide-Cys49+Gly-peptide	C01.036: cathepsin K
		peptide-Gly37+Arg-peptide	C01.036: cathepsin K
		peptide-Thr174+Lys-peptide	C01.036: cathepsin K
		Met1+Ala-peptide	CLE_M24: M24 homologue
		Met1+Gly-peptide	CLE_M24: M24 homologue
		Met1+Gly-peptide	CLE_M24: M24 homologue
		peptide-Glu180+Phe-peptide	CLE_UNK: unknown peptidase
		peptide-Lys175+Phe-peptide	M04.001: thermolysin
		Ser-Asp-Glu-Tyr57+Glu-Peptide	M12.033: LAST_MAM peptidase (Limulus-type)
		peptide-Asp179+Glu-peptide	S01.010: granzyme B (Homo sapiens-type)
		peptide-Asp179+Glu-peptide	S01.010: granzyme B (Homo sapiens-type)
		peptide-Asp55+Glu-peptide	S01.010: granzyme B (Homo sapiens-type)
		peptide-Asp55+Glu-peptide	S01.010: granzyme B (Homo sapiens-type)
		Peptide-Glu180+Phe-Peptide	S01.010: granzyme B (Homo sapiens-type)
		peptide-Arg10+Tyr-peptide	S01.135: granzyme A
		peptide-Arg116+Gly-peptide	S01.135: granzyme A
		peptide-Asp179+Glu-peptide	S01.136: granzyme B, rodent-type
		peptide-Asp55+Glu-peptide	S01.136: granzyme B, rodent-type
		peptide-Leu48+Cys-peptide	S01.139: granzyme M
		peptide-Leu48+Cys-peptide	S01.139: granzyme M
		peptide-Leu60+Ser-peptide	S01.139: granzyme M
		peptide-Leu60+Ser-peptide	S01.139: granzyme M
		peptide-Arg116+Gly-peptide	S01.151: trypsin 1
		peptide-Arg128+Val-peptide	S01.151: trypsin 1
		peptide-Arg189+Leu-peptide	S01.151: trypsin 1
		peptide-Arg69+Ile-peptide	S01.151: trypsin 1
		peptide-Lys101+Met-peptide	S01.151: trypsin 1
		peptide-Lys145+Glu-peptide	S01.151: trypsin 1
		peptide-Lys175+Phe-peptide	S01.151: trypsin 1
		peptide-Lys198+Tyr-peptide	S01.151: trypsin 1
		peptide-Lys42+Val-peptide	S01.151: trypsin 1
		peptide-Lys19+Ser-peptide	S01.280: lysyl endopeptidase (bacteria)
		peptide-Lys30+Ile-peptide	S01.280: lysyl endopeptidase (bacteria)
RL11_RAT	60S ribosomal protein L11 OS=Rattus norvegicus OX=10116 GN=Rpl11 PE=1 SV=2	peptide-Leu22+Asn-peptide	A01.009: cathepsin D
		peptide-Leu40+Glu-peptide	A01.009: cathepsin D
		peptide-Asn23+Ile-peptide	A01.010: cathepsin E
		peptide-Leu22+Asn-peptide	A01.010: cathepsin E
		peptide-Arg75+Gly-peptide	C01.009: cathepsin V
		peptide-Arg156+Ile-peptide	C01.032: cathepsin L
		peptide-Arg75+Gly-peptide	C01.032: cathepsin L
		Peptide-Gln110+Glu-Peptide	C01.032: cathepsin L
		peptide-Gln167+Gln-peptide	C01.032: cathepsin L
		peptide-Arg75+Gly-peptide	C01.036: cathepsin K
		peptide-Arg95+Lys-peptide	C01.036: cathepsin K
		peptide-Cys25+Val-peptide	C01.036: cathepsin K
		Met1+Ala-peptide	CLE_M24: M24 homologue
		Met1+Ala-peptide	CLE_M24: M24 homologue
		peptide-Gly76+Ala-peptide	M04.001: thermolysin
		peptide-Glu81+Ile-peptide	M10.005: matrix metallopeptidase-3
		peptide-Gly61+Ile-peptide	M10.005: matrix metallopeptidase-3
		peptide-Lys154+His-peptide	M10.005: matrix metallopeptidase-3
		Ala-Gln3+Asp-Peptide	M12.033: LAST_MAM peptidase (Limulus-type)
		peptide-Ala37+Lys-peptide	M35.004: peptidyl-Lys metallopeptidase
		peptide-Gln168+Lys-peptide	M35.004: peptidyl-Lys metallopeptidase
		peptide-Ser158+Lys-peptide	M35.004: peptidyl-Lys metallopeptidase
		peptide-Ser51+Lys-peptide	M35.004: peptidyl-Lys metallopeptidase
		peptide-Asp4+Gln-peptide	S01.010: granzyme B (Homo sapiens-type)
		peptide-Arg75+Gly-peptide	S01.072: matriptase-3
		peptide-Arg75+Gly-peptide	S01.135: granzyme A
		peptide-Asp4+Gln-peptide	S01.136: granzyme B, rodent-type
		peptide-Leu22+Asn-peptide	S01.139: granzyme M
		peptide-Leu22+Asn-peptide	S01.139: granzyme M
		peptide-Arg13+Glu-peptide	S01.151: trypsin 1
		peptide-Arg136+Pro-peptide	S01.151: trypsin 1
		peptide-Lys38+Val-peptide	S01.151: trypsin 1
		peptide-Lys52+Ala-peptide	S01.151: trypsin 1
		peptide-Lys96+Asn-peptide	S01.151: trypsin 1
		AMR+WFQQKYDGIILPGK	S01.224: hepsin
		peptide-Glu161+Ala-peptide	S01.269: glutamyl endopeptidase I
		peptide-Glu41+Gln-peptide	S01.269: glutamyl endopeptidase I
		peptide-Glu93+Leu-peptide	S01.269: glutamyl endopeptidase I
		AMR+WFQQKYDGIILPGK	S01.308: matriptase-2
		TR+AAKVLEQLTGQTPVF	S01.308: matriptase-2
RL18A_RAT	60S ribosomal protein L18a OS=Rattus norvegicus OX=10116 GN=Rpl18a PE=2 SV=1	peptide-Met127+Lys-peptide	A01.010: cathepsin E
		IIe-Phe33+Ala-Peptide	C01.032: cathepsin L
		peptide-Trp81+Leu-peptide	M04.001: thermolysin
		peptide-Arg15+Cys-peptide	S01.135: granzyme A
		peptide-Arg111+Asp-peptide	S01.151: trypsin 1
		peptide-Arg31+Ile-peptide	S01.151: trypsin 1
		peptide-Arg43+Phe-peptide	S01.151: trypsin 1
		peptide-Arg83+Tyr-peptide	S01.151: trypsin 1
		peptide-Arg98+Asp-peptide	S01.151: trypsin 1
		peptide-Lys56+Ser-peptide	S01.151: trypsin 1
		peptide-Lys70+Ser-peptide	S01.151: trypsin 1
		peptide-Lys76+Asn-peptide	S01.151: trypsin 1
RL24_RAT	60S ribosomal protein L24 OS=Rattus norvegicus OX=10116 GN=Rpl24 PE=2 SV=1	peptide-Ala85+Ser-peptide	CLE_UNK: unknown peptidase
		peptide-Cys6+Ser-peptide	CLE_UNK: unknown peptidase
		peptide-Glu37+Ser-peptide	CLE_UNK: unknown peptidase
		peptide-Asp89+Ile-peptide	M10.005: matrix metallopeptidase-3
		peptide-Lys77+Phe-peptide	M10.005: matrix metallopeptidase-3
		peptide-Cys6+Ser-peptide	S01.010: granzyme B (Homo sapiens-type)
		peptide-Glu37+Ser-peptide	S01.010: granzyme B (Homo sapiens-type)
		AITGA+SLADIMAK	S01.131: elastase-2
		peptide-Lys61+Gly-peptide	S01.135: granzyme A
		peptide-His59+Lys-peptide	S01.139: granzyme M
		peptide-Leu32+Asn-peptide	S01.139: granzyme M
		peptide-Leu32+Asn-peptide	S01.139: granzyme M
		peptide-Ser38+Ala-peptide	S01.139: granzyme M
		peptide-Ser38+Ala-peptide	S01.139: granzyme M
		peptide-Arg19+Arg-peptide	S01.151: trypsin 1
		peptide-Arg44+Asn-peptide	S01.151: trypsin 1
		peptide-Arg47+Gln-peptide	S01.151: trypsin 1
		peptide-Arg47+Gln-peptide	S01.151: trypsin 1
		peptide-Arg56+Arg-peptide	S01.151: trypsin 1
		peptide-Arg56+Arg-peptide	S01.151: trypsin 1
		peptide-Arg80+Ala-peptide	S01.151: trypsin 1
		peptide-Arg94+Asn-peptide	S01.151: trypsin 1
		peptide-Lys27+Val-peptide	S01.151: trypsin 1
		peptide-Lys27+Val-peptide	S01.151: trypsin 1
		peptide-Lys35+Cys-peptide	S01.151: trypsin 1
		peptide-Lys35+Cys-peptide	S01.151: trypsin 1
		peptide-Lys93+Arg-peptide	S01.151: trypsin 1
		peptide-Arg80+Ala-peptide	S01.217: thrombin
		peptide-Glu106+Gln-peptide	S01.269: glutamyl endopeptidase I
		peptide-Glu99+Val-peptide	S01.269: glutamyl endopeptidase I
RL9_RAT	60S ribosomal protein L9 OS=Rattus norvegicus OX=10116 GN=Rpl9 PE=1 SV=1	peptide-Leu153+Val-peptide	A01.009: cathepsin D
		peptide-Leu45+Ser-peptide	A01.009: cathepsin D
		peptide-Asp150+Ile-peptide	A01.010: cathepsin E
		peptide-Glu44+Leu-peptide	A01.010: cathepsin E
		peptide-Leu153+Val-peptide	A01.010: cathepsin E
		peptide-Leu160+Ile-peptide	A01.010: cathepsin E
		peptide-Leu45+Ser-peptide	A01.010: cathepsin E
		DFNHIN+VELSLLGKK	A02.001: HIV-1 retropepsin
		peptide-Asn156+Ser-peptide	A32.002: RC1339 g.p. (Rickettsia conorii)
		peptide-Ser137+Gln-peptide	C01.009: cathepsin V
		peptide-Tyr96+Ala-peptide	C01.009: cathepsin V
		peptide-Ser137+Gln-peptide	C01.032: cathepsin L
		peptide-Ser137+Gln-peptide	C01.034: cathepsin S
		Thr-IIe-Cys-Ser75+His-Peptide	C01.034: cathepsin S
		peptide-Arg56+Val-peptide	C01.036: cathepsin K
		peptide-Gln106+Glu-peptide	C01.036: cathepsin K
		peptide-Leu5+Ser-peptide	C01.036: cathepsin K
		peptide-Ser6+Asn-peptide	C01.036: cathepsin K
		peptide-Tyr96+Ala-peptide	C01.036: cathepsin K
		Pro-Gly-Val-Ala133+Cys-Peptide	C01.060: cathepsin B
		peptide-Asn156+Ser-peptide	C13.004: legumain, animal-type
		peptide-Asp177+Gly-peptide	C14.004: caspase-7
		peptide-Asn7+Gln-peptide	CLE_UNK: unknown peptidase
		peptide-Glu44+Leu-peptide	CLE_UNK: unknown peptidase
		AA+LIQQATTVK	M10.003: matrix metallopeptidase-2
		peptide-Glu183+Lys-peptide	M35.004: peptidyl-Lys metallopeptidase
		Peptide-Glu183+Lys-Peptide	S01.010: granzyme B (Homo sapiens-type)
		peptide-Glu44+Leu-peptide	S01.010: granzyme B (Homo sapiens-type)
		TIL+SNQTVDIPENVDITLK	S01.133: cathepsin G
		peptide-Glu44+Leu-peptide	S01.136: granzyme B, rodent-type
		peptide-Gln188+Gln-peptide	S01.139: granzyme M
		peptide-Glu147+Gly-peptide	S01.139: granzyme M
		peptide-Leu144+Ile-peptide	S01.139: granzyme M
		peptide-Leu144+Ile-peptide	S01.139: granzyme M
		peptide-Leu5+Ser-peptide	S01.139: granzyme M
		peptide-Arg127+Met-peptide	S01.151: trypsin 1
		peptide-Arg173+Lys-peptide	S01.151: trypsin 1
		peptide-Arg23+Thr-peptide	S01.151: trypsin 1
		peptide-Arg35+Arg-peptide	S01.151: trypsin 1
		peptide-Arg36+Asp-peptide	S01.151: trypsin 1
		peptide-Arg54+Leu-peptide	S01.151: trypsin 1
		peptide-Arg71+Thr-peptide	S01.151: trypsin 1
		peptide-Arg93+Ser-peptide	S01.151: trypsin 1
		peptide-Lys141+Asp-peptide	S01.151: trypsin 1
		peptide-Lys168+Asn-peptide	S01.151: trypsin 1
		peptide-Lys174+Phe-peptide	S01.151: trypsin 1
		peptide-Lys184+Gly-peptide	S01.151: trypsin 1
		peptide-Lys21+Gly-peptide	S01.151: trypsin 1
		peptide-Lys50+Lys-peptide	S01.151: trypsin 1
		peptide-Lys51+Lys-peptide	S01.151: trypsin 1
		peptide-Lys82+Gly-peptide	S01.151: trypsin 1
		peptide-Asp171+Ile-peptide	S01.269: glutamyl endopeptidase I
		peptide-Glu120+Lys-peptide	S01.269: glutamyl endopeptidase I
		peptide-Glu183+Lys-peptide	S01.269: glutamyl endopeptidase I
STX5_RAT	Syntaxin-5 OS=Rattus norvegicus OX=10116 GN=Stx5 PE=1 SV=2	peptide-Asp209+Ser-peptide	C14.003: caspase-3
STX8_RAT	Syntaxin-8 OS=Rattus norvegicus OX=10116 GN=Stx8 PE=1 SV=1	R+RQNLLDDLVTRE	S01.047: human airway trypsin-like peptidase
TENR_RAT	Tenascin-R OS=Rattus norvegicus OX=10116 GN=Tnr PE=1 SV=1	peptide-Leu75+Asp-peptide	C13.004: legumain, animal-type
TRIPC_RAT	E3 ubiquitin-protein ligase TRIP12 OS=Rattus norvegicus OX=10116 GN=Trip12 PE=1 SV=1	VEPVGNAP+LLALVHK	M10.003: matrix metallopeptidase-2
		peptide-Lys1221+Met-peptide	S01.151: trypsin 1
ZWINT_RAT	ZW10 interactor OS=Rattus norvegicus OX=10116 GN=Zwint PE=1 SV=1	peptide-Asp83+Ala-peptide	S01.010: granzyme B (Homo sapiens-type)
		peptide-Arg92+Gln-peptide	S01.151: trypsin 1

## Sheet: GO_BP
Category	Term	Count	%	PValue	Genes	List Total	Pop Hits	Pop Total	Fold Enrichment	Bonferroni	Benjamini	FDR
GOTERM_BP_DIRECT	GO:0000027~ribosomal large subunit assembly	3	16.6667	0.000431354	RL10_RAT, RL24_RAT, RL11_RAT	18	32	17535	91.3281	0.0430533	0.0430533	0.47951
GOTERM_BP_DIRECT	GO:0006412~translation	4	22.2222	0.00539809	RL10_RAT, RL24_RAT, RL11_RAT, RL18A_RAT	18	378	17535	10.3086	0.424258	0.241224	5.85194
GOTERM_BP_DIRECT	GO:0007093~mitotic cell cycle checkpoint	2	11.1111	0.0277588	ZWINT_RAT, RL24_RAT	18	29	17535	67.1839	0.943382	0.616012	26.9208

## Sheet: GO_MF
Category	Term	Count	%	PValue	Genes	List Total	Pop Hits	Pop Total	Fold Enrichment	Bonferroni	Benjamini	FDR
GOTERM_MF_DIRECT	GO:0044822~poly(A) RNA binding	8	44.4444	7.07446e-05	PPIB_RAT, RL10_RAT, RL24_RAT, CSTF1_RAT, NOLC1_RAT, RL11_RAT, RL18A_RAT, PURA_RAT	18	1134	16650	6.52557	0.00374257	0.00374257	0.0690006
GOTERM_MF_DIRECT	GO:0003735~structural constituent of ribosome	5	27.7778	0.000738359	RL10_RAT, RL9_RAT, RL24_RAT, RL11_RAT, RL18A_RAT	18	421	16650	10.9857	0.0383911	0.0193834	0.718056
GOTERM_MF_DIRECT	GO:0004298~threonine-type endopeptidase activity	2	11.1111	0.0242355	PSB3_RAT, PSB1_RAT	18	24	16650	77.0833	0.72755	0.351721	21.2873
GOTERM_MF_DIRECT	GO:0019843~rRNA binding	2	11.1111	0.0469415	RL9_RAT, RL11_RAT	18	47	16650	39.3617	0.921777	0.471148	37.4424
GOTERM_MF_DIRECT	GO:0005515~protein binding	5	27.7778	0.0718904	PPIB_RAT, ZWINT_RAT, NOLC1_RAT, LDLR_RAT, RL18A_RAT	18	1589	16650	2.91064	0.980824	0.546526	51.7072
GOTERM_MF_DIRECT	GO:0003723~RNA binding	3	16.6667	0.0803194	RL9_RAT, CSTF1_RAT, PURA_RAT	18	465	16650	5.96774	0.988176	0.522697	55.8201
